# Supplementary material for: Multiomic Sequencing Reveals Distinctive Gene Expression and Epigenetic Alterations Associated With Primary Sclerosing Cholangitis Development in Treatment-Naïve Pediatric Ulcerative Colitis
Source: Gastro Hep Adv. 2024 Nov 16;4(3):100586. doi: 10.1016/j.gastha.2024.11.002 (PMC11815658; doi:10.1016/j.gastha.2024.11.002)
Supplement: Table A1 [file mmc1.xlsx]

## Sheet: Sheet1
DEG between PSC-UC versus UC						DEG between PSC-UC versus Control						DEG between UC versus Control
Upregulated			Downregulated			Upregulated			Downregulated			Upregulated			Downregulated
Ensemble ID	log2FoldChange	padj	Ensemble ID	log2FoldChange	padj	Ensemble ID	log2FoldChange	padj	Ensemble ID	log2FoldChange	padj	Ensemble ID	log2FoldChange	padj	Ensemble ID	log2FoldChange	padj
ENSG00000138316	1.07467	0.00302591	ENSG00000134955	-4.39326	0.000466368	ENSG00000136631	0.586467	0.0200221	ENSG00000139209	-6.30181	8.95e-06	ENSG00000124102	7.63743	3.28e-08	ENSG00000023228	-0.602843	0.0449193
ENSG00000130822	2.74567	0.0149148	ENSG00000132874	-4.91014	0.0101475	ENSG00000049656	0.588015	0.023353	ENSG00000144120	-1.41568	8.95e-06	ENSG00000123843	4.30113	1.28e-05	ENSG00000116209	-0.605435	0.00109968
ENSG00000162711	1.19319	0.0224758	ENSG00000131469	-0.676034	0.0116852	ENSG00000092964	0.590192	0.0461943	ENSG00000197408	-3.87863	8.95e-06	ENSG00000165376	5.15144	3.81e-05	ENSG00000167562	-0.6182	0.0491346
ENSG00000174358	3.70662	0.0320213	ENSG00000118181	-0.601671	0.0156033	ENSG00000058262	0.59063	0.00774806	ENSG00000140474	-0.993563	9.12e-06	ENSG00000134460	2.63047	8.33e-05	ENSG00000149474	-0.623271	0.0430643
ENSG00000198719	0.742309	0.0320213	ENSG00000139209	-3.83735	0.0417507	ENSG00000167202	0.594738	0.0354846	ENSG00000151376	-2.00643	9.12e-06	ENSG00000163347	3.7199	8.71e-05	ENSG00000017797	-0.632474	0.0252557
ENSG00000244682	1.46239	0.0320213				ENSG00000100401	0.598421	0.0390731	ENSG00000185432	-1.0926	1.53e-05	ENSG00000243509	8.50411	8.71e-05	ENSG00000117305	-0.632621	0.00667961
ENSG00000187961	0.624103	0.0343889				ENSG00000152818	0.602045	0.0385219	ENSG00000007255	-1.63761	3.16e-05	ENSG00000206075	4.98006	0.000216094	ENSG00000054654	-0.636314	0.0173299
ENSG00000084674	6.21079	0.0417507				ENSG00000103222	0.602122	0.00417479	ENSG00000064601	-0.968584	3.5e-05	ENSG00000029153	2.36331	0.000253374	ENSG00000140320	-0.637855	0.0485792
ENSG00000173442	0.749541	0.0430157				ENSG00000165280	0.604044	0.00400538	ENSG00000084234	-1.07847	3.63e-05	ENSG00000147689	6.37404	0.000253374	ENSG00000117984	-0.646493	0.049465
						ENSG00000155287	0.60457	0.00575926	ENSG00000133028	-1.28813	3.84e-05	ENSG00000148346	3.7748	0.000421561	ENSG00000104823	-0.648562	0.0493035
						ENSG00000163161	0.604923	0.00933942	ENSG00000134955	-4.97055	6.12e-05	ENSG00000163993	3.34212	0.000705564	ENSG00000110025	-0.653806	0.0368919
						ENSG00000197157	0.605373	0.00659739	ENSG00000056972	-1.56161	9.94e-05	ENSG00000065833	2.03725	0.000874834	ENSG00000180104	-0.66472	0.0285544
						ENSG00000152061	0.606848	0.0407034	ENSG00000112902	-1.45643	9.94e-05	ENSG00000135842	1.42161	0.00094396	ENSG00000225697	-0.690145	0.0231483
						ENSG00000197976	0.606991	0.0384239	ENSG00000161533	-1.67535	9.94e-05	ENSG00000163220	5.37138	0.000980123	ENSG00000030582	-0.692121	0.00880964
						ENSG00000115677	0.609198	0.000674198	ENSG00000107438	-0.788264	0.000102806	ENSG00000136689	2.5402	0.00109968	ENSG00000179409	-0.692796	0.0486079
						ENSG00000161813	0.611291	0.00327226	ENSG00000104823	-1.0617	0.000104175	ENSG00000070061	1.33637	0.00120304	ENSG00000067836	-0.698237	0.0467003
						ENSG00000083444	0.611348	0.00905058	ENSG00000092841	-0.593391	0.000122273	ENSG00000152056	2.21807	0.00120304	ENSG00000167685	-0.702543	0.0296076
						ENSG00000135976	0.612601	0.00980958	ENSG00000114779	-0.835623	0.000122273	ENSG00000173432	6.7545	0.00140422	ENSG00000158109	-0.703411	0.0205962
						ENSG00000136811	0.612944	0.0275318	ENSG00000157184	-1.20005	0.000151893	ENSG00000100344	2.98315	0.00161323	ENSG00000106261	-0.705581	0.0306841
						ENSG00000112511	0.615103	0.0456272	ENSG00000089220	-1.27049	0.000205916	ENSG00000163734	3.03534	0.00164582	ENSG00000197879	-0.706479	0.00120304
						ENSG00000103335	0.61538	0.0445826	ENSG00000172270	-1.80958	0.000205916	ENSG00000117461	1.30585	0.00192093	ENSG00000182154	-0.708408	0.0293381
						ENSG00000160294	0.615502	0.0293271	ENSG00000134240	-5.05137	0.000212024	ENSG00000140859	1.50299	0.00217465	ENSG00000107864	-0.709802	0.0026909
						ENSG00000180089	0.620103	0.0346077	ENSG00000150593	-1.4358	0.000212024	ENSG00000164308	1.07275	0.00217465	ENSG00000167996	-0.71448	0.0430196
						ENSG00000147130	0.624336	0.0305547	ENSG00000170190	-1.41229	0.000212024	ENSG00000186480	1.22391	0.0026909	ENSG00000090006	-0.725596	0.0296076
						ENSG00000163297	0.630236	0.0019403	ENSG00000172340	-1.21746	0.000240131	ENSG00000187908	3.94442	0.0026909	ENSG00000198373	-0.728353	0.02131
						ENSG00000033100	0.636295	0.00367192	ENSG00000155850	-3.85886	0.000246145	ENSG00000077157	0.755665	0.00270134	ENSG00000198816	-0.731712	0.0473344
						ENSG00000130813	0.637579	0.00597177	ENSG00000148700	-1.33599	0.000273427	ENSG00000158417	0.591654	0.00270134	ENSG00000133028	-0.748096	0.0449429
						ENSG00000139083	0.638395	0.0015299	ENSG00000125851	-3.35139	0.000281411	ENSG00000172023	7.86082	0.00270134	ENSG00000117592	-0.7555	0.0376497
						ENSG00000163162	0.639668	0.0328481	ENSG00000095321	-1.35964	0.000290418	ENSG00000144452	7.42454	0.00280761	ENSG00000125505	-0.765282	0.0439242
						ENSG00000080345	0.640978	0.0239384	ENSG00000107864	-0.778215	0.000314343	ENSG00000128918	4.35135	0.00349155	ENSG00000128185	-0.779098	0.0461892
						ENSG00000137337	0.642004	0.000206435	ENSG00000137274	-1.62719	0.000314343	ENSG00000163735	7.45228	0.00415745	ENSG00000163041	-0.780252	0.0315293
						ENSG00000033867	0.644036	0.0105445	ENSG00000184313	-2.46598	0.000357835	ENSG00000166401	1.42353	0.00415745	ENSG00000084234	-0.786928	0.00807144
						ENSG00000116754	0.644159	0.0110255	ENSG00000178980	-1.02871	0.000364862	ENSG00000070190	1.96707	0.00417673	ENSG00000107331	-0.790957	0.0430068
						ENSG00000124788	0.64505	0.0264484	ENSG00000155380	-2.51815	0.000401032	ENSG00000140279	4.50198	0.0044975	ENSG00000122490	-0.792245	0.0217576
						ENSG00000149257	0.647806	0.0265351	ENSG00000139163	-1.86451	0.000440937	ENSG00000131018	1.38566	0.00457645	ENSG00000176148	-0.80082	0.0110457
						ENSG00000134884	0.64935	0.0135707	ENSG00000167074	-1.62869	0.000440937	ENSG00000123838	3.99024	0.00485201	ENSG00000185432	-0.811846	0.00415745
						ENSG00000116852	0.651187	0.0387122	ENSG00000023228	-0.882877	0.000459589	ENSG00000204381	1.84211	0.00485631	ENSG00000142751	-0.813249	0.0170796
						ENSG00000105397	0.652829	0.00669586	ENSG00000184860	-1.87874	0.000461422	ENSG00000120217	1.98295	0.00492716	ENSG00000033327	-0.823469	0.00120304
						ENSG00000116679	0.656481	0.0497452	ENSG00000167107	-1.90428	0.000464354	ENSG00000112299	4.65562	0.00494778	ENSG00000133606	-0.825397	0.010755
						ENSG00000168282	0.658383	0.0128615	ENSG00000117592	-1.07127	0.000476136	ENSG00000106366	2.93064	0.00564243	ENSG00000100889	-0.82771	0.0404114
						ENSG00000105656	0.659352	0.0364209	ENSG00000166035	-4.04623	0.000476136	ENSG00000050730	4.35069	0.00620366	ENSG00000010256	-0.839007	0.0439242
						ENSG00000142347	0.660707	0.0345427	ENSG00000017797	-0.849002	0.000480196	ENSG00000134339	5.55335	0.00620366	ENSG00000159588	-0.854407	0.0443911
						ENSG00000067225	0.661439	0.0135631	ENSG00000034533	-1.6036	0.0004903	ENSG00000157551	5.48982	0.00620366	ENSG00000127334	-0.854571	0.0486079
						ENSG00000112249	0.664122	0.0394684	ENSG00000144290	-4.05215	0.0004903	ENSG00000161638	1.10613	0.00620366	ENSG00000149476	-0.858188	0.0192197
						ENSG00000130429	0.666494	0.0288973	ENSG00000170439	-2.5846	0.000570586	ENSG00000088970	1.21807	0.00634113	ENSG00000106211	-0.863705	0.0113634
						ENSG00000127603	0.667649	0.0120402	ENSG00000132915	-5.04056	0.000600918	ENSG00000070081	1.38142	0.00667961	ENSG00000101417	-0.886066	0.02131
						ENSG00000180398	0.670901	0.00765173	ENSG00000117305	-0.71547	0.000607223	ENSG00000128039	2.2047	0.00673922	ENSG00000100600	-0.889761	0.0402982
						ENSG00000110719	0.673392	0.0182621	ENSG00000179915	-2.07131	0.00063374	ENSG00000157654	4.9636	0.00689592	ENSG00000167930	-0.893178	0.021895
						ENSG00000124177	0.673763	0.0365331	ENSG00000137124	-1.25035	0.000653969	ENSG00000106415	1.47868	0.00713139	ENSG00000136098	-0.893179	0.0492816
						ENSG00000109689	0.675109	0.0468928	ENSG00000073734	-3.51429	0.000659603	ENSG00000114999	0.898817	0.00751795	ENSG00000008382	-0.898777	0.0468989
						ENSG00000213859	0.677042	0.012479	ENSG00000087884	-1.28618	0.000683329	ENSG00000111341	2.20507	0.00816148	ENSG00000219481	-0.898951	0.0443911
						ENSG00000163872	0.678647	0.00443081	ENSG00000100417	-1.14718	0.000708162	ENSG00000132357	1.60883	0.00853406	ENSG00000105671	-0.905149	0.0486079
						ENSG00000127947	0.681706	0.0445715	ENSG00000170412	-1.452	0.000708162	ENSG00000176971	3.07795	0.00855086	ENSG00000135124	-0.927399	0.0315688
						ENSG00000105993	0.682305	0.0170863	ENSG00000132854	-3.73963	0.000750087	ENSG00000099194	1.46781	0.00857281	ENSG00000150593	-0.9279	0.0461892
						ENSG00000095319	0.683227	0.0387726	ENSG00000244187	-1.43033	0.000779296	ENSG00000035687	0.695962	0.00880964	ENSG00000157184	-0.930974	0.00994893
						ENSG00000147162	0.683868	0.0400632	ENSG00000188554	-0.705382	0.000787061	ENSG00000153292	3.09667	0.00880964	ENSG00000161395	-0.936668	0.045443
						ENSG00000131788	0.688251	0.0363218	ENSG00000089356	-1.79082	0.000798353	ENSG00000182481	0.999128	0.00880964	ENSG00000077348	-0.943116	0.0441297
						ENSG00000204149	0.690337	0.0199754	ENSG00000156298	-1.58715	0.000813188	ENSG00000164574	0.839094	0.0094158	ENSG00000148700	-0.957923	0.0252099
						ENSG00000129071	0.690364	0.0278716	ENSG00000145703	-1.48268	0.000829044	ENSG00000163739	2.91149	0.00989205	ENSG00000101665	-0.960032	0.0404114
						ENSG00000153029	0.692984	0.0369277	ENSG00000122378	-1.48956	0.000829737	ENSG00000165271	0.684555	0.00989205	ENSG00000171298	-0.960679	0.02131
						ENSG00000139437	0.693115	0.0337872	ENSG00000197894	-0.81945	0.000839954	ENSG00000169429	4.14526	0.00989205	ENSG00000140450	-0.963947	0.0296076
						ENSG00000078618	0.697744	0.000806588	ENSG00000149328	-2.12309	0.000867162	ENSG00000100644	1.23062	0.00994893	ENSG00000144120	-0.973326	0.00564243
						ENSG00000187961	0.699545	0.00607353	ENSG00000140450	-1.25918	0.000867381	ENSG00000135472	2.20784	0.00994893	ENSG00000123643	-0.974999	0.0298794
						ENSG00000143669	0.703219	0.0180776	ENSG00000196502	-1.83243	0.000988032	ENSG00000146374	2.95942	0.00994893	ENSG00000184481	-0.977134	0.00667961
						ENSG00000150401	0.704329	0.0365035	ENSG00000165449	-2.94922	0.00104591	ENSG00000169855	1.34688	0.00994893	ENSG00000087884	-0.979506	0.0208567
						ENSG00000125257	0.705463	0.024419	ENSG00000104870	-1.50015	0.0010461	ENSG00000183018	1.11534	0.0101958	ENSG00000105963	-0.984519	0.0368919
						ENSG00000158850	0.705911	0.0155089	ENSG00000131981	-1.70608	0.00105787	ENSG00000243649	1.70772	0.0107904	ENSG00000186918	-0.992295	0.0290849
						ENSG00000058668	0.706843	0.0397794	ENSG00000127884	-1.20945	0.00108068	ENSG00000005108	2.68179	0.0108671	ENSG00000170190	-0.994472	0.0252099
						ENSG00000168214	0.708096	0.00538203	ENSG00000143416	-2.47743	0.00108068	ENSG00000198216	2.61361	0.0108671	ENSG00000054277	-0.995101	0.0485792
						ENSG00000126749	0.708895	0.0304793	ENSG00000187446	-1.2239	0.00112526	ENSG00000118363	1.10957	0.0110457	ENSG00000006042	-0.9997	0.0217576
						ENSG00000173559	0.710698	0.0107944	ENSG00000107537	-1.03781	0.00114263	ENSG00000158055	4.3642	0.0110457	ENSG00000140474	-1.00465	1.09e-05
						ENSG00000077684	0.713869	0.0232989	ENSG00000140506	-5.16782	0.00119798	ENSG00000197119	0.904825	0.0116832	ENSG00000064601	-1.02455	1.18e-05
						ENSG00000034677	0.718235	0.00853768	ENSG00000151150	-1.46213	0.00119798	ENSG00000123080	0.848691	0.0117618	ENSG00000107537	-1.03773	0.00270134
						ENSG00000143384	0.720399	0.0173443	ENSG00000171612	-1.51965	0.00119845	ENSG00000138279	0.607722	0.0117618	ENSG00000260027	-1.04529	0.0466785
						ENSG00000120742	0.725326	0.00792763	ENSG00000110025	-0.859893	0.0012031	ENSG00000102096	1.81993	0.0121042	ENSG00000215193	-1.05355	0.02222
						ENSG00000010818	0.728508	0.0176769	ENSG00000178035	-0.735066	0.00122255	ENSG00000157193	1.87692	0.0121042	ENSG00000189060	-1.05678	0.0470324
						ENSG00000114423	0.729862	0.021995	ENSG00000144136	-1.96554	0.00122891	ENSG00000166562	1.38416	0.0121042	ENSG00000184232	-1.06155	0.0208567
						ENSG00000145016	0.732157	0.0482509	ENSG00000131143	-1.02055	0.00126896	ENSG00000163577	3.88273	0.0123908	ENSG00000100417	-1.06377	0.00482726
						ENSG00000162734	0.736562	0.0138966	ENSG00000119314	-1.07831	0.00127616	ENSG00000166923	3.54423	0.0125307	ENSG00000122378	-1.06767	0.0446948
						ENSG00000125459	0.736611	0.0128903	ENSG00000186115	-4.2522	0.00127616	ENSG00000172016	6.56859	0.0128268	ENSG00000187446	-1.07607	0.0117618
						ENSG00000143067	0.738638	0.016028	ENSG00000110723	-2.45176	0.00134126	ENSG00000179869	2.80234	0.0131108	ENSG00000135929	-1.09534	0.0351687
						ENSG00000182481	0.74099	0.0333314	ENSG00000172366	-1.52483	0.00134126	ENSG00000134851	0.721134	0.0136197	ENSG00000176678	-1.10641	0.00667961
						ENSG00000196562	0.74185	0.00371711	ENSG00000042445	-1.42182	0.00138406	ENSG00000197057	3.01701	0.0136197	ENSG00000137274	-1.10673	0.0390792
						ENSG00000038274	0.743237	0.0484899	ENSG00000176945	-1.38841	0.00140784	ENSG00000007174	2.73885	0.0139079	ENSG00000172594	-1.11242	0.0449193
						ENSG00000167566	0.744475	0.0348844	ENSG00000176771	-1.84333	0.00148711	ENSG00000131389	1.19157	0.0139079	ENSG00000244187	-1.14129	0.020107
						ENSG00000140853	0.746773	0.0075624	ENSG00000205629	-1.00664	0.00148761	ENSG00000133063	2.61035	0.0139079	ENSG00000151376	-1.14226	0.0333016
						ENSG00000181026	0.75144	0.0377513	ENSG00000172046	-0.584193	0.00151299	ENSG00000005001	2.93726	0.0140491	ENSG00000156298	-1.14745	0.0417266
						ENSG00000186174	0.753803	0.024005	ENSG00000106351	-1.48259	0.0015299	ENSG00000092929	1.22699	0.0142419	ENSG00000167074	-1.15419	0.0339908
						ENSG00000171793	0.755477	0.0333314	ENSG00000149474	-0.820056	0.00163488	ENSG00000113532	1.45648	0.0142419	ENSG00000136425	-1.15447	0.0140913
						ENSG00000065485	0.757246	0.0152389	ENSG00000117115	-3.30348	0.00165122	ENSG00000162739	1.93223	0.0142419	ENSG00000176945	-1.15802	0.0208567
						ENSG00000149428	0.758331	0.0139244	ENSG00000160746	-1.3423	0.00165941	ENSG00000118523	1.47422	0.0142466	ENSG00000189077	-1.16011	0.00417673
						ENSG00000188997	0.758541	0.0209482	ENSG00000054654	-0.734085	0.00167222	ENSG00000102265	1.87675	0.0145925	ENSG00000112902	-1.16386	0.00620366
						ENSG00000178719	0.758759	0.00622007	ENSG00000126500	-2.27338	0.00167222	ENSG00000146587	1.00427	0.0145925	ENSG00000211445	-1.18175	0.0214715
						ENSG00000140104	0.763707	0.0355566	ENSG00000132541	-2.18548	0.00168837	ENSG00000176853	0.663074	0.0145925	ENSG00000172366	-1.20173	0.0308072
						ENSG00000125772	0.764168	0.00287098	ENSG00000213213	-2.46852	0.00170815	ENSG00000124256	1.69924	0.0146134	ENSG00000161533	-1.21895	0.0142419
						ENSG00000196396	0.765402	0.0103408	ENSG00000156345	-1.84806	0.00172807	ENSG00000126878	1.45352	0.0146134	ENSG00000139410	-1.22726	0.0275136
						ENSG00000165271	0.766737	0.000976764	ENSG00000132874	-5.11007	0.00172842	ENSG00000196136	3.0309	0.0146134	ENSG00000125648	-1.23225	0.0139079
						ENSG00000123080	0.769794	0.00997304	ENSG00000158467	-1.55531	0.00179085	ENSG00000100342	1.67132	0.0147674	ENSG00000196872	-1.23911	0.0430196
						ENSG00000089351	0.769933	0.0237802	ENSG00000080493	-2.34023	0.00181478	ENSG00000102024	1.41214	0.0147674	ENSG00000062524	-1.24314	0.0271688
						ENSG00000002822	0.770311	0.0366405	ENSG00000105963	-1.24715	0.00182175	ENSG00000113742	1.34747	0.0157365	ENSG00000148426	-1.24509	0.0491346
						ENSG00000072110	0.77144	0.00612135	ENSG00000135441	-0.977864	0.00184566	ENSG00000140274	4.89435	0.0158908	ENSG00000162545	-1.30972	0.0368919
						ENSG00000188735	0.771773	0.0193684	ENSG00000147036	-2.31589	0.00185136	ENSG00000095319	0.883765	0.0160137	ENSG00000152952	-1.34903	0.0139079
						ENSG00000100226	0.772393	0.0013294	ENSG00000099219	-0.786929	0.00188243	ENSG00000151135	0.826885	0.0160137	ENSG00000104870	-1.3873	0.00667961
						ENSG00000139675	0.775223	0.0255404	ENSG00000159199	-1.50121	0.00188243	ENSG00000012779	1.07205	0.0165683	ENSG00000148158	-1.42117	0.0194148
						ENSG00000106348	0.775617	0.0354846	ENSG00000108523	-0.669793	0.00188629	ENSG00000115386	4.74337	0.0165683	ENSG00000187091	-1.43039	0.0415066
						ENSG00000132549	0.776152	0.0341058	ENSG00000141385	-0.858977	0.00193011	ENSG00000243335	0.817199	0.0167753	ENSG00000142552	-1.43044	0.0329908
						ENSG00000182934	0.777586	0.00928051	ENSG00000141736	-1.50086	0.00193011	ENSG00000109670	1.14632	0.017649	ENSG00000167107	-1.44067	0.0217576
						ENSG00000182827	0.779309	0.0173443	ENSG00000010256	-1.0845	0.0019403	ENSG00000138639	1.25806	0.0178003	ENSG00000171522	-1.44286	0.0191722
						ENSG00000169136	0.779417	0.0102594	ENSG00000173080	-3.11318	0.00194838	ENSG00000108950	1.66506	0.0187389	ENSG00000167600	-1.45733	0.0355082
						ENSG00000198909	0.780009	0.0373062	ENSG00000178802	-0.890222	0.00196971	ENSG00000166986	0.76915	0.0187389	ENSG00000082397	-1.49305	0.0296076
						ENSG00000140564	0.78001	0.00599074	ENSG00000164919	-1.04209	0.0019881	ENSG00000144867	0.946095	0.0189614	ENSG00000095321	-1.49324	8.85e-05
						ENSG00000143545	0.783034	0.0133838	ENSG00000186854	-1.77756	0.00203422	ENSG00000179776	1.29055	0.0193247	ENSG00000196502	-1.50241	0.0193247
						ENSG00000104728	0.791433	0.0167351	ENSG00000115993	-0.78306	0.00203733	ENSG00000143013	0.885853	0.0194148	ENSG00000166126	-1.50271	0.0247145
						ENSG00000152904	0.791676	0.0448161	ENSG00000033327	-0.73595	0.00204639	ENSG00000155265	1.80371	0.0194148	ENSG00000118804	-1.51256	0.00034804
						ENSG00000166548	0.792619	0.0188522	ENSG00000125356	-0.94753	0.00204639	ENSG00000172765	0.629198	0.0194148	ENSG00000089356	-1.52847	0.0120667
						ENSG00000177383	0.795646	0.0351351	ENSG00000143627	-4.49663	0.0020725	ENSG00000120805	0.789504	0.0198709	ENSG00000243449	-1.52927	0.0204039
						ENSG00000101294	0.795919	0.000205916	ENSG00000112079	-0.800076	0.00207882	ENSG00000175322	1.35725	0.0198709	ENSG00000007255	-1.54658	8.85e-05
						ENSG00000072864	0.798051	5.7e-05	ENSG00000187097	-1.90699	0.00211404	ENSG00000173821	0.746019	0.0199007	ENSG00000004799	-1.5947	0.0469118
						ENSG00000111817	0.798584	0.0384962	ENSG00000130529	-1.76047	0.0021235	ENSG00000085265	2.82899	0.020107	ENSG00000176771	-1.60925	0.0145925
						ENSG00000115641	0.801472	0.0077564	ENSG00000117419	-0.631774	0.00221488	ENSG00000152926	0.896241	0.0204218	ENSG00000170412	-1.66717	0.000147323
						ENSG00000061273	0.801474	0.0363218	ENSG00000124615	-1.67878	0.00221488	ENSG00000128203	1.23238	0.0208567	ENSG00000184313	-1.71584	0.0364552
						ENSG00000128923	0.803084	0.0159459	ENSG00000075142	-1.6115	0.00224973	ENSG00000151468	2.59212	0.0211923	ENSG00000254726	-1.76603	0.0491346
						ENSG00000140577	0.804579	0.00986792	ENSG00000084754	-0.860169	0.00225247	ENSG00000101224	0.816847	0.0214715	ENSG00000153902	-1.77392	0.0147674
						ENSG00000071054	0.80471	0.0166649	ENSG00000137819	-1.97642	0.00234969	ENSG00000184985	1.84396	0.0214715	ENSG00000149927	-1.782	0.0296076
						ENSG00000166341	0.805017	0.022106	ENSG00000146950	-1.97319	0.00236152	ENSG00000153944	0.984573	0.0217576	ENSG00000178226	-1.83086	0.0194202
						ENSG00000164574	0.806704	0.00475931	ENSG00000120159	-0.90341	0.00248258	ENSG00000169330	1.47318	0.0217687	ENSG00000107282	-1.86339	0.0189614
						ENSG00000167861	0.806817	0.0408242	ENSG00000176658	-1.35866	0.00256877	ENSG00000183914	2.10354	0.0217687	ENSG00000187017	-1.89849	0.0368919
						ENSG00000159216	0.807449	0.00230217	ENSG00000165475	-1.40899	0.00258419	ENSG00000155966	2.68687	0.021895	ENSG00000143416	-1.95504	0.02682
						ENSG00000157617	0.808398	0.0230053	ENSG00000167930	-1.01848	0.0026919	ENSG00000182492	1.7046	0.0229425	ENSG00000135917	-1.96674	0.0473469
						ENSG00000184584	0.80905	0.0159459	ENSG00000171208	-2.1122	0.00269417	ENSG00000007171	2.98093	0.0230578	ENSG00000206077	-1.97166	0.00709441
						ENSG00000108654	0.810635	3.5e-05	ENSG00000154122	-0.920484	0.00272279	ENSG00000116132	2.41228	0.0235452	ENSG00000198417	-2.07494	0.0449193
						ENSG00000129467	0.812558	0.0335536	ENSG00000063177	-0.653883	0.00272953	ENSG00000048052	1.22292	0.0240547	ENSG00000162949	-2.10613	0.0468989
						ENSG00000130164	0.812977	0.0338075	ENSG00000158109	-0.792459	0.00272953	ENSG00000249992	1.82481	0.0240547	ENSG00000172543	-2.15484	0.00270134
						ENSG00000174600	0.813446	0.00468193	ENSG00000138669	-4.06527	0.00285717	ENSG00000198795	1.3545	0.0242101	ENSG00000197408	-2.35312	0.0197376
						ENSG00000164741	0.815034	0.0445826	ENSG00000180182	-0.861092	0.00285717	ENSG00000188385	2.18415	0.0247045	ENSG00000188818	-2.46164	0.00034804
						ENSG00000130635	0.816301	0.0399657	ENSG00000126432	-1.1131	0.00286781	ENSG00000198855	1.27528	0.0247045	ENSG00000165548	-2.55546	0.0156435
						ENSG00000182578	0.819527	0.0376798	ENSG00000171940	-0.666174	0.00287098	ENSG00000154124	0.640133	0.0247145	ENSG00000213213	-2.829	0.000673792
						ENSG00000167460	0.821422	0.00351163	ENSG00000164176	-1.33935	0.00292453	ENSG00000122484	1.31189	0.0247264	ENSG00000224383	-2.86309	0.0220713
						ENSG00000141582	0.821589	0.0329845	ENSG00000077348	-1.19386	0.00298669	ENSG00000182985	1.96313	0.0248728	ENSG00000119121	-3.22191	0.00120304
						ENSG00000166598	0.823203	0.00885636	ENSG00000213672	-0.931922	0.00300903	ENSG00000197506	2.99084	0.0252099	ENSG00000138308	-3.59062	0.0136197
						ENSG00000181444	0.823834	0.0188658	ENSG00000123612	-2.47453	0.003038	ENSG00000105538	1.33939	0.0258515	ENSG00000007216	-3.66927	0.0460614
						ENSG00000186318	0.824188	0.0166076	ENSG00000125691	-0.669425	0.0031035	ENSG00000080345	0.718306	0.0261463	ENSG00000104941	-3.75643	0.0247145
						ENSG00000128595	0.825313	0.0494463	ENSG00000168229	-2.04968	0.0031035	ENSG00000122641	2.97661	0.0262288	ENSG00000143627	-4.17923	0.00880964
						ENSG00000196684	0.826127	0.0163804	ENSG00000167130	-1.41137	0.00314385	ENSG00000134193	2.62551	0.0264405	ENSG00000177984	-5.37357	0.0473469
						ENSG00000167552	0.827163	0.0415453	ENSG00000170927	-1.62663	0.00319799	ENSG00000104415	2.39997	0.0267795
						ENSG00000020129	0.829329	0.0344651	ENSG00000054793	-1.03143	0.00327226	ENSG00000133026	1.4896	0.0271688
						ENSG00000168610	0.830728	0.00810902	ENSG00000117480	-1.24618	0.00327226	ENSG00000120253	0.700385	0.0276578
						ENSG00000161642	0.83121	0.0225387	ENSG00000147684	-0.991023	0.00327226	ENSG00000169122	1.93788	0.0278136
						ENSG00000156273	0.831591	0.0404914	ENSG00000170088	-1.05127	0.00327226	ENSG00000018280	2.767	0.0283834
						ENSG00000162702	0.831737	0.0337594	ENSG00000176894	-1.59609	0.00327226	ENSG00000132329	2.72181	0.0284606
						ENSG00000072422	0.831797	0.0384962	ENSG00000154917	-2.74111	0.00335825	ENSG00000151726	1.2943	0.0291618
						ENSG00000235568	0.833663	0.00726405	ENSG00000253958	-2.04011	0.00338797	ENSG00000071575	1.33444	0.0296076
						ENSG00000171115	0.835228	0.0182983	ENSG00000065325	-2.45511	0.00345673	ENSG00000185070	1.93719	0.0296076
						ENSG00000125347	0.835781	0.0130318	ENSG00000068745	-0.81564	0.00345673	ENSG00000111145	1.2479	0.0298794
						ENSG00000138119	0.838624	0.0162114	ENSG00000110090	-1.37308	0.00345673	ENSG00000012660	1.19961	0.0301528
						ENSG00000131037	0.840431	0.0467065	ENSG00000124688	-0.846291	0.00345673	ENSG00000171793	0.873751	0.0306512
						ENSG00000003402	0.842006	5.8e-05	ENSG00000139540	-2.33022	0.00350341	ENSG00000186407	2.53004	0.0306695
						ENSG00000150457	0.844749	0.0386926	ENSG00000167165	-2.13422	0.00350341	ENSG00000154451	1.67671	0.0306703
						ENSG00000171617	0.848031	0.0106885	ENSG00000131368	-0.886508	0.00352708	ENSG00000081041	2.72205	0.0308072
						ENSG00000072163	0.849159	0.0472128	ENSG00000124523	-1.0128	0.00353119	ENSG00000119729	1.17764	0.0312583
						ENSG00000235106	0.849984	0.0313341	ENSG00000164237	-1.687	0.00359604	ENSG00000077984	1.851	0.0315293
						ENSG00000162645	0.851488	0.0493131	ENSG00000242515	-1.93585	0.00363015	ENSG00000153976	2.26485	0.0315293
						ENSG00000104549	0.852438	0.0156406	ENSG00000068078	-2.00399	0.00367192	ENSG00000175040	1.4772	0.0315293
						ENSG00000130758	0.853377	0.0019881	ENSG00000133606	-0.833792	0.00367192	ENSG00000205659	1.00354	0.0315293
						ENSG00000010295	0.854521	0.0459039	ENSG00000158158	-1.46355	0.00367276	ENSG00000198521	0.793125	0.0321832
						ENSG00000033170	0.854537	0.0351159	ENSG00000198727	-1.66941	0.00368326	ENSG00000122188	1.63915	0.0323111
						ENSG00000116017	0.855017	0.0392668	ENSG00000198938	-1.83769	0.00368326	ENSG00000237172	0.974138	0.0329108
						ENSG00000172765	0.855024	0.000206435	ENSG00000128311	-1.7363	0.00370644	ENSG00000109790	1.34537	0.0330575
						ENSG00000110911	0.855078	0.00165519	ENSG00000196372	-0.977233	0.00370644	ENSG00000136859	1.49891	0.0333016
						ENSG00000075420	0.857346	0.00417479	ENSG00000186687	-0.948234	0.00371154	ENSG00000100567	0.905634	0.0333108
						ENSG00000004399	0.85854	0.0199279	ENSG00000040199	-1.77374	0.00371405	ENSG00000107317	2.10834	0.0338455
						ENSG00000185379	0.860109	0.0443627	ENSG00000107331	-0.955622	0.00371711	ENSG00000184292	2.77466	0.033893
						ENSG00000124496	0.863478	0.00370644	ENSG00000114859	-1.81374	0.00371711	ENSG00000162366	2.1177	0.0339908
						ENSG00000106683	0.86358	0.0128615	ENSG00000152990	-1.37	0.00371711	ENSG00000028116	0.919024	0.0343954
						ENSG00000134324	0.864959	0.0346077	ENSG00000157111	-2.16329	0.00371711	ENSG00000125772	0.637718	0.0343954
						ENSG00000127124	0.8661	0.0135493	ENSG00000187091	-1.72131	0.00371711	ENSG00000168679	2.75	0.0364552
						ENSG00000157227	0.868743	0.0229129	ENSG00000183779	-1.2628	0.00373731	ENSG00000221947	2.77371	0.0364552
						ENSG00000144867	0.868973	0.0138706	ENSG00000166183	-3.79605	0.00375328	ENSG00000107968	1.15168	0.036743
						ENSG00000094841	0.869308	0.0253343	ENSG00000188818	-1.92252	0.00375375	ENSG00000110080	1.69138	0.0368919
						ENSG00000259207	0.870473	0.00441469	ENSG00000074410	-1.77642	0.00376005	ENSG00000120949	2.43094	0.0368919
						ENSG00000168394	0.870514	0.0337594	ENSG00000119121	-2.71533	0.00383365	ENSG00000128578	1.86256	0.0368919
						ENSG00000090686	0.871839	0.00765995	ENSG00000233041	-2.29323	0.00384491	ENSG00000152795	0.605054	0.0368919
						ENSG00000134013	0.872287	0.0338116	ENSG00000122971	-1.57036	0.0038593	ENSG00000196188	2.40518	0.0368919
						ENSG00000185404	0.873954	0.00409678	ENSG00000137714	-0.883834	0.00390443	ENSG00000152207	1.89359	0.037034
						ENSG00000157350	0.875686	0.0120263	ENSG00000138095	-0.904089	0.00390662	ENSG00000075643	1.09046	0.0375981
						ENSG00000164970	0.876669	0.00122891	ENSG00000101421	-0.768217	0.00396066	ENSG00000103522	1.74157	0.0375981
						ENSG00000077157	0.877174	0.000120384	ENSG00000130669	-1.14563	0.00400048	ENSG00000235750	0.863362	0.0375981
						ENSG00000168758	0.880994	0.037085	ENSG00000134215	-1.20549	0.00400538	ENSG00000196611	2.81151	0.0379116
						ENSG00000026950	0.881685	0.00434381	ENSG00000173660	-0.798797	0.00400538	ENSG00000135365	0.722449	0.0382254
						ENSG00000234545	0.884466	0.000314977	ENSG00000198799	-1.23152	0.00405254	ENSG00000166450	2.3373	0.0382254
						ENSG00000179104	0.885254	0.00309515	ENSG00000138029	-1.14522	0.0040636	ENSG00000116701	1.41956	0.0383117
						ENSG00000061938	0.886946	0.0428039	ENSG00000198682	-1.25393	0.0040636	ENSG00000115827	0.779268	0.0384581
						ENSG00000105556	0.888935	0.0215738	ENSG00000167792	-0.639412	0.00408509	ENSG00000140285	1.88328	0.0390792
						ENSG00000103540	0.889039	0.0278716	ENSG00000062485	-0.921371	0.00409678	ENSG00000101842	3.20155	0.0399351
						ENSG00000169554	0.890102	0.035446	ENSG00000127831	-1.62419	0.00409678	ENSG00000033867	0.60976	0.0400345
						ENSG00000106100	0.890914	0.0105488	ENSG00000100092	-1.14321	0.00412911	ENSG00000100219	1.35956	0.0401334
						ENSG00000082014	0.894796	0.0157167	ENSG00000163586	-2.18148	0.00413925	ENSG00000104549	0.848377	0.0402982
						ENSG00000043462	0.895007	0.0444018	ENSG00000101473	-0.868884	0.00416488	ENSG00000158427	1.10928	0.0402982
						ENSG00000139182	0.895685	0.0281198	ENSG00000198763	-1.79598	0.00417024	ENSG00000167034	2.41525	0.0402982
						ENSG00000173221	0.896262	0.0478714	ENSG00000146701	-0.971267	0.00417479	ENSG00000185565	1.96571	0.0402982
						ENSG00000175115	0.897475	0.0365977	ENSG00000164825	-3.81304	0.00429179	ENSG00000243232	2.91111	0.0402982
						ENSG00000175602	0.898167	0.0416792	ENSG00000171747	-1.77803	0.00429179	ENSG00000149968	3.70926	0.040396
						ENSG00000103855	0.899635	0.00458983	ENSG00000106078	-1.46952	0.00429632	ENSG00000167244	1.32372	0.0404114
						ENSG00000134470	0.899799	0.0133838	ENSG00000184232	-1.13813	0.00438144	ENSG00000115461	1.59826	0.0413509
						ENSG00000188315	0.900697	0.0430082	ENSG00000167232	-1.00765	0.00441469	ENSG00000162734	0.717228	0.0414185
						ENSG00000134461	0.902228	0.0490983	ENSG00000183111	-1.0019	0.00446036	ENSG00000163359	1.37909	0.0414185
						ENSG00000203965	0.903768	0.0447979	ENSG00000166165	-2.87044	0.00447661	ENSG00000041982	2.29452	0.0416102
						ENSG00000150347	0.903989	0.0156127	ENSG00000079739	-0.950911	0.00447664	ENSG00000105483	0.892167	0.0432891
						ENSG00000105419	0.909412	0.0265994	ENSG00000101365	-0.683223	0.00447664	ENSG00000118407	1.59391	0.0437171
						ENSG00000100731	0.909522	0.0152389	ENSG00000211445	-1.27015	0.00448356	ENSG00000163947	1.25248	0.0439229
						ENSG00000153443	0.912884	0.00884297	ENSG00000197921	-3.18997	0.00451107	ENSG00000008311	1.07207	0.0439242
						ENSG00000163818	0.913053	0.0490802	ENSG00000204308	-0.95229	0.00456927	ENSG00000149150	0.873572	0.0439242
						ENSG00000118503	0.916734	0.024005	ENSG00000204388	-1.21359	0.00459922	ENSG00000169174	1.57047	0.0439242
						ENSG00000186283	0.917212	0.00507164	ENSG00000242110	-1.43165	0.00460149	ENSG00000203965	1.05003	0.0439242
						ENSG00000178607	0.917943	0.0383989	ENSG00000155893	-0.783657	0.00461031	ENSG00000213694	1.54067	0.0441458
						ENSG00000146859	0.918832	0.0363218	ENSG00000075239	-1.08605	0.00464951	ENSG00000135046	1.69011	0.0443911
						ENSG00000144711	0.919939	0.00928515	ENSG00000116771	-1.43027	0.00465039	ENSG00000164932	2.66988	0.0443911
						ENSG00000122870	0.920084	0.0365742	ENSG00000189060	-1.26606	0.00470641	ENSG00000167767	3.91898	0.0443911
						ENSG00000074695	0.923105	0.0352925	ENSG00000253313	-1.75934	0.00473396	ENSG00000172575	1.47802	0.0443911
						ENSG00000185298	0.923631	0.0397284	ENSG00000164466	-0.862101	0.00475789	ENSG00000182963	1.4119	0.0449193
						ENSG00000165424	0.924715	0.0121899	ENSG00000215845	-1.2069	0.00475789	ENSG00000100523	0.77602	0.0454451
						ENSG00000205045	0.92498	0.0275318	ENSG00000166869	-3.22507	0.00475931	ENSG00000151743	2.366	0.0454451
						ENSG00000140937	0.925673	0.0348201	ENSG00000166920	-1.47948	0.00475931	ENSG00000066294	1.18499	0.0460614
						ENSG00000016864	0.926109	0.00830424	ENSG00000176834	-1.38997	0.00475931	ENSG00000117385	0.897466	0.0460614
						ENSG00000140464	0.928879	0.0023709	ENSG00000133135	-1.29528	0.00476209	ENSG00000150630	1.93094	0.0460614
						ENSG00000123352	0.929094	0.0225387	ENSG00000115762	-0.876504	0.00480383	ENSG00000180398	0.595218	0.0460614
						ENSG00000130584	0.930824	0.0495458	ENSG00000142273	-1.57831	0.00480383	ENSG00000185201	1.07262	0.046849
						ENSG00000040933	0.931051	0.00350341	ENSG00000165629	-1.0995	0.00480383	ENSG00000099260	1.49687	0.0468552
						ENSG00000243335	0.93162	0.00173304	ENSG00000148688	-1.68467	0.00486086	ENSG00000169876	2.70805	0.0469118
						ENSG00000100918	0.931662	0.0496839	ENSG00000138744	-1.22083	0.00486531	ENSG00000004468	1.30129	0.0470324
						ENSG00000172932	0.931758	0.00199739	ENSG00000143891	-0.979551	0.00494045	ENSG00000185567	1.84389	0.0470324
						ENSG00000173210	0.934199	0.0287355	ENSG00000118804	-1.14438	0.0049828	ENSG00000122861	1.34406	0.0473263
						ENSG00000114853	0.936314	0.0242047	ENSG00000142552	-1.60772	0.0049828	ENSG00000146197	2.92386	0.0473263
						ENSG00000135469	0.938762	0.0302932	ENSG00000135002	-1.21133	0.00500003	ENSG00000090520	0.871239	0.0476942
						ENSG00000182253	0.940685	0.0431478	ENSG00000139531	-0.978621	0.00500003	ENSG00000113319	1.0838	0.0476942
						ENSG00000112759	0.940855	0.00928051	ENSG00000168765	-1.12823	0.00503267	ENSG00000111701	2.36749	0.0478444
						ENSG00000196954	0.941322	0.0268435	ENSG00000158486	-2.01277	0.00511965	ENSG00000026950	0.726806	0.0485792
						ENSG00000173442	0.941684	0.00118911	ENSG00000140990	-0.821473	0.00520554	ENSG00000113749	1.89061	0.0485792
						ENSG00000059145	0.941973	0.0303141	ENSG00000198804	-1.66461	0.00520554	ENSG00000151746	1.12449	0.0485792
						ENSG00000124006	0.94274	0.0216875	ENSG00000162545	-1.48609	0.00524714	ENSG00000163491	2.21205	0.0485792
						ENSG00000077942	0.943123	0.040628	ENSG00000126814	-1.55025	0.0052705	ENSG00000185862	1.36357	0.0485792
						ENSG00000074590	0.943774	0.0445826	ENSG00000138796	-1.0148	0.00530036	ENSG00000125538	2.33818	0.0486079
						ENSG00000182158	0.94821	0.00958266	ENSG00000010278	-1.29336	0.00538203	ENSG00000164211	1.39425	0.0486079
						ENSG00000100154	0.948448	0.00822352	ENSG00000198840	-1.83361	0.00539503	ENSG00000184156	2.42851	0.0486079
						ENSG00000170581	0.950632	0.0101015	ENSG00000102034	-0.899001	0.00564146	ENSG00000061918	2.00395	0.0491346
						ENSG00000169026	0.950648	0.0149054	ENSG00000161395	-1.092	0.00564146	ENSG00000134827	4.75573	0.0491346
						ENSG00000141068	0.95484	0.00345673	ENSG00000110013	-0.87289	0.00570055	ENSG00000177409	1.20204	0.0491346
						ENSG00000020577	0.956233	0.0245258	ENSG00000164024	-0.863915	0.00571794	ENSG00000142089	0.925103	0.0492816
						ENSG00000243244	0.958694	0.0372322	ENSG00000213619	-0.835043	0.00572493	ENSG00000185527	2.86044	0.0492816
						ENSG00000142156	0.960085	0.048488	ENSG00000066230	-2.20376	0.00575926
						ENSG00000114554	0.960915	0.00171729	ENSG00000006740	-1.58883	0.0059297
						ENSG00000173193	0.961911	0.0178191	ENSG00000143363	-1.05873	0.00594519
						ENSG00000146733	0.962175	0.0416792	ENSG00000167114	-1.41528	0.00594519
						ENSG00000065308	0.962931	0.00792763	ENSG00000142875	-0.935529	0.0059864
						ENSG00000075643	0.963307	0.0343284	ENSG00000099992	-0.686122	0.00602114
						ENSG00000105717	0.965262	0.0493131	ENSG00000198668	-0.745578	0.00602114
						ENSG00000243696	0.967019	0.0352925	ENSG00000164587	-0.606621	0.00612135
						ENSG00000136869	0.967641	0.0288973	ENSG00000007944	-0.647481	0.0063346
						ENSG00000164366	0.967815	0.0493131	ENSG00000135124	-1.01114	0.00635377
						ENSG00000154217	0.96785	0.0135707	ENSG00000198944	-2.01854	0.00645916
						ENSG00000142733	0.968298	0.0445095	ENSG00000135940	-0.989319	0.00659589
						ENSG00000184014	0.969075	0.0107367	ENSG00000170881	-1.61382	0.00660437
						ENSG00000205659	0.970085	0.0159138	ENSG00000162949	-2.43483	0.00664376
						ENSG00000184205	0.970367	0.0152389	ENSG00000126267	-0.959365	0.00683277
						ENSG00000154783	0.972827	0.0110255	ENSG00000113249	-2.97553	0.00688539
						ENSG00000164951	0.973968	0.0171235	ENSG00000183873	-2.69969	0.00692578
						ENSG00000178498	0.973999	0.0105051	ENSG00000130770	-0.826228	0.00703215
						ENSG00000180353	0.975938	0.0243402	ENSG00000167996	-0.804614	0.00706127
						ENSG00000151651	0.976795	0.0386926	ENSG00000139433	-1.33155	0.00708335
						ENSG00000142173	0.976922	0.0352983	ENSG00000119977	-0.730406	0.00709009
						ENSG00000179403	0.977228	0.0194339	ENSG00000184828	-1.76076	0.00709009
						ENSG00000120156	0.978448	0.0435308	ENSG00000258311	-1.26641	0.00709009
						ENSG00000099250	0.97906	0.0366714	ENSG00000059573	-1.19373	0.00710003
						ENSG00000164308	0.984543	0.00222806	ENSG00000108352	-1.59702	0.00715945
						ENSG00000172216	0.984897	0.0159831	ENSG00000147872	-1.34329	0.00715945
						ENSG00000166986	0.985488	0.000476136	ENSG00000204099	-2.24936	0.00717212
						ENSG00000143013	0.986845	0.00266958	ENSG00000102043	-1.55655	0.00736048
						ENSG00000159110	0.99154	0.0267082	ENSG00000100302	-1.31327	0.00738984
						ENSG00000100365	0.991756	0.0202484	ENSG00000141959	-0.701956	0.00741421
						ENSG00000115355	0.996949	0.0391631	ENSG00000111802	-1.22708	0.00750182
						ENSG00000105339	0.997232	0.0125726	ENSG00000176532	-1.88178	0.0075624
						ENSG00000166086	0.998591	0.0179289	ENSG00000198087	-0.793179	0.0075624
						ENSG00000143382	0.998624	0.024049	ENSG00000103876	-1.05745	0.00778315
						ENSG00000135899	1.00215	0.0315544	ENSG00000073417	-0.816863	0.00786745
						ENSG00000147065	1.00301	0.00860391	ENSG00000176678	-0.977637	0.00786745
						ENSG00000255150	1.0054	0.0472982	ENSG00000154814	-0.714909	0.00788209
						ENSG00000168268	1.00565	0.00683277	ENSG00000148671	-1.51116	0.00789755
						ENSG00000143702	1.00641	0.0430082	ENSG00000131771	-1.54182	0.00792763
						ENSG00000184922	1.00766	0.0393158	ENSG00000145103	-1.26519	0.00792763
						ENSG00000103811	1.00822	0.0405532	ENSG00000151806	-0.994423	0.00797397
						ENSG00000183853	1.00954	0.0112675	ENSG00000164626	-1.32089	0.00798446
						ENSG00000147535	1.01225	0.00196971	ENSG00000121897	-0.96452	0.00802513
						ENSG00000167680	1.0123	0.0357665	ENSG00000172380	-1.10564	0.00805269
						ENSG00000198363	1.01286	0.00525824	ENSG00000126107	-0.717581	0.00810902
						ENSG00000111912	1.01391	0.0278716	ENSG00000152642	-1.50753	0.00812015
						ENSG00000156587	1.01432	0.0491842	ENSG00000165406	-0.790341	0.00821834
						ENSG00000213398	1.01582	0.0351498	ENSG00000009694	-2.74668	0.00822352
						ENSG00000114999	1.01634	0.000637764	ENSG00000067704	-0.985473	0.00822352
						ENSG00000113140	1.01702	0.0250521	ENSG00000071889	-0.781012	0.00822352
						ENSG00000104447	1.01784	0.0491411	ENSG00000234828	-3.16291	0.00822352
						ENSG00000148516	1.01826	0.0166076	ENSG00000148158	-1.40616	0.00829176
						ENSG00000131370	1.0191	0.0376993	ENSG00000157045	-0.886807	0.00829176
						ENSG00000101187	1.01915	0.0273704	ENSG00000066468	-1.90292	0.00829977
						ENSG00000129055	1.01945	0.0129511	ENSG00000101049	-1.99882	0.00829977
						ENSG00000168000	1.01951	0.0240941	ENSG00000106211	-0.800039	0.00829977
						ENSG00000186998	1.01987	0.023181	ENSG00000178537	-1.1366	0.00829977
						ENSG00000142102	1.02008	0.0259932	ENSG00000111731	-0.756316	0.00830424
						ENSG00000146966	1.02261	0.0384239	ENSG00000198886	-1.71234	0.00837176
						ENSG00000198624	1.02411	0.0392966	ENSG00000099968	-0.731622	0.00843965
						ENSG00000150961	1.02429	0.00786896	ENSG00000140320	-0.720651	0.00845064
						ENSG00000183722	1.02433	0.0352925	ENSG00000215193	-1.06292	0.00845064
						ENSG00000169604	1.02543	0.0326332	ENSG00000198888	-1.64991	0.00855396
						ENSG00000204262	1.02563	0.0240498	ENSG00000169562	-1.4867	0.00858196
						ENSG00000198355	1.03075	0.00706012	ENSG00000187017	-2.04044	0.00860391
						ENSG00000119630	1.03316	0.0367607	ENSG00000204628	-0.59836	0.00865664
						ENSG00000100034	1.03485	0.0134894	ENSG00000106003	-0.698949	0.00865804
						ENSG00000135074	1.03662	0.0285048	ENSG00000106261	-0.738433	0.00870054
						ENSG00000134107	1.03748	0.0140664	ENSG00000197345	-0.981698	0.00871213
						ENSG00000136295	1.03993	7.98e-05	ENSG00000101665	-1.04524	0.00882476
						ENSG00000133131	1.04082	0.00370644	ENSG00000184305	-0.988122	0.00884297
						ENSG00000184271	1.04097	0.0393158	ENSG00000112874	-1.49849	0.00885054
						ENSG00000183386	1.04142	0.0378027	ENSG00000117118	-0.870431	0.00885054
						ENSG00000128602	1.0441	0.00789755	ENSG00000183773	-2.29637	0.00885054
						ENSG00000182511	1.04499	0.0126648	ENSG00000250479	-1.26839	0.008865
						ENSG00000139974	1.04569	0.0341058	ENSG00000148943	-0.824189	0.00889406
						ENSG00000028137	1.04604	0.00370644	ENSG00000157703	-4.4096	0.00889406
						ENSG00000204172	1.04675	0.00297998	ENSG00000166822	-0.91296	0.00897944
						ENSG00000122863	1.04705	0.0162303	ENSG00000099795	-0.988137	0.00902599
						ENSG00000196700	1.04823	0.0295391	ENSG00000111666	-1.19121	0.00920657
						ENSG00000131831	1.04847	0.0127403	ENSG00000101276	-1.32568	0.00928051
						ENSG00000178927	1.0509	0.00570055	ENSG00000125534	-0.900716	0.00928051
						ENSG00000175322	1.05198	0.0436708	ENSG00000152102	-0.606791	0.00930608
						ENSG00000101236	1.05226	0.0154564	ENSG00000158321	-0.988365	0.00941273
						ENSG00000136286	1.05345	0.0378837	ENSG00000124253	-3.71183	0.00943897
						ENSG00000142089	1.05619	0.00809494	ENSG00000189077	-0.960052	0.00943897
						ENSG00000116670	1.05661	0.0152389	ENSG00000176087	-0.7123	0.00953732
						ENSG00000162889	1.0568	0.00415409	ENSG00000111775	-1.02679	0.00963331
						ENSG00000168542	1.05726	0.0151237	ENSG00000267795	-1.33942	0.00967191
						ENSG00000152256	1.05892	0.0337594	ENSG00000147475	-0.782631	0.0096767
						ENSG00000132003	1.05988	0.00495598	ENSG00000084710	-1.54157	0.00980958
						ENSG00000173821	1.06018	0.000107033	ENSG00000100146	-1.94756	0.00980958
						ENSG00000182809	1.0604	0.0241493	ENSG00000105251	-2.25703	0.00980958
						ENSG00000020181	1.06227	0.0232989	ENSG00000111846	-1.51957	0.00980958
						ENSG00000114019	1.06242	0.0308937	ENSG00000165795	-1.08233	0.00980958
						ENSG00000173706	1.06334	0.0312749	ENSG00000168936	-0.708691	0.00980958
						ENSG00000119403	1.0648	0.00435332	ENSG00000036257	-0.620112	0.00983174
						ENSG00000105483	1.0651	0.0040636	ENSG00000166816	-2.01436	0.00983174
						ENSG00000128590	1.06564	0.0416792	ENSG00000100994	-0.940402	0.00983611
						ENSG00000141968	1.06619	0.0398384	ENSG00000135917	-2.17796	0.00983611
						ENSG00000067167	1.06705	0.0045317	ENSG00000171219	-1.30168	0.00988651
						ENSG00000104972	1.06883	0.0386926	ENSG00000071189	-0.812494	0.00995524
						ENSG00000165124	1.06885	0.0382229	ENSG00000036672	-2.29925	0.0101015
						ENSG00000120910	1.06911	0.0330912	ENSG00000085552	-2.48538	0.0101015
						ENSG00000123143	1.06927	0.0196022	ENSG00000197375	-1.60236	0.0101015
						ENSG00000138639	1.06973	0.023181	ENSG00000215021	-0.63497	0.0101015
						ENSG00000241839	1.07119	0.00345673	ENSG00000164418	-2.51122	0.0102993
						ENSG00000085117	1.07131	0.0385219	ENSG00000103375	-5.25147	0.0103247
						ENSG00000011478	1.0746	0.0134586	ENSG00000082146	-1.37136	0.01046
						ENSG00000143515	1.07495	0.0195779	ENSG00000121691	-0.840522	0.01046
						ENSG00000127528	1.07576	0.0110535	ENSG00000176399	-2.00326	0.01046
						ENSG00000187688	1.07618	0.014928	ENSG00000177600	-0.596127	0.0104929
						ENSG00000196739	1.0796	0.0137096	ENSG00000172818	-1.66379	0.0105488
						ENSG00000111674	1.08066	0.040064	ENSG00000147471	-0.989499	0.010584
						ENSG00000134285	1.08101	0.0197344	ENSG00000167315	-1.13641	0.0106565
						ENSG00000066336	1.08176	0.00520777	ENSG00000138193	-1.69639	0.0106885
						ENSG00000110492	1.08382	0.0243862	ENSG00000156675	-0.873155	0.0106885
						ENSG00000054967	1.08411	0.0297925	ENSG00000176148	-0.716357	0.0106885
						ENSG00000039523	1.08471	0.013478	ENSG00000168237	-1.04902	0.0107856
						ENSG00000198053	1.08517	0.00459922	ENSG00000259120	-1.98061	0.0107856
						ENSG00000172183	1.08605	0.00711443	ENSG00000006757	-1.36139	0.0107944
						ENSG00000134851	1.08658	1.53e-05	ENSG00000078328	-2.22647	0.0107986
						ENSG00000144824	1.08847	0.0454551	ENSG00000169860	-1.3821	0.0107986
						ENSG00000149150	1.0885	0.00262414	ENSG00000182923	-0.964831	0.0107986
						ENSG00000144802	1.08942	0.00346984	ENSG00000232040	-2.74492	0.0107986
						ENSG00000133619	1.09011	0.0176079	ENSG00000198435	-1.44636	0.0108384
						ENSG00000183496	1.09098	0.0387122	ENSG00000090975	-0.81112	0.0110255
						ENSG00000183023	1.09192	0.00784927	ENSG00000130734	-0.953264	0.0110255
						ENSG00000099999	1.09423	0.00373731	ENSG00000260027	-1.13315	0.0110255
						ENSG00000149633	1.09516	0.0365977	ENSG00000163633	-1.10412	0.0110535
						ENSG00000196507	1.09638	0.0243402	ENSG00000008323	-1.83749	0.0113345
						ENSG00000086548	1.09733	0.0492165	ENSG00000102804	-0.66224	0.0113345
						ENSG00000165272	1.09932	0.000840786	ENSG00000132437	-1.86405	0.0113624
						ENSG00000186480	1.10001	0.00321705	ENSG00000004864	-1.26072	0.0114061
						ENSG00000198879	1.10138	0.0240164	ENSG00000196335	-2.87628	0.0114651
						ENSG00000153944	1.10266	0.00315485	ENSG00000143198	-0.917019	0.0115153
						ENSG00000028116	1.10465	0.00262414	ENSG00000153902	-1.63625	0.0115153
						ENSG00000132530	1.10713	0.00170815	ENSG00000141738	-1.70375	0.0115817
						ENSG00000139926	1.10829	0.0473148	ENSG00000113805	-2.55277	0.0116313
						ENSG00000070061	1.11016	0.00420201	ENSG00000086696	-2.01219	0.0120352
						ENSG00000121297	1.11045	0.0335536	ENSG00000164093	-2.69491	0.0120352
						ENSG00000204291	1.11061	0.0366405	ENSG00000176595	-1.18779	0.0120537
						ENSG00000165868	1.11132	0.0428274	ENSG00000213901	-1.28022	0.0121097
						ENSG00000143507	1.11167	0.00450536	ENSG00000120915	-1.18396	0.0121654
						ENSG00000113319	1.11399	0.0166266	ENSG00000105894	-1.50909	0.0123012
						ENSG00000064932	1.11458	0.000444157	ENSG00000126106	-1.1274	0.0124261
						ENSG00000215252	1.11469	0.0264484	ENSG00000148730	-0.905309	0.0124648
						ENSG00000173894	1.11497	0.00634304	ENSG00000140740	-0.801509	0.0124938
						ENSG00000166250	1.11552	0.0198157	ENSG00000135535	-0.62065	0.0125245
						ENSG00000102287	1.1162	0.00112688	ENSG00000167642	-0.927796	0.0125254
						ENSG00000204642	1.11665	0.000526964	ENSG00000248905	-1.21004	0.0125726
						ENSG00000131398	1.11682	0.0339981	ENSG00000219481	-0.950419	0.0125909
						ENSG00000008311	1.11866	0.0129184	ENSG00000152234	-0.687303	0.0126226
						ENSG00000012660	1.11978	0.0199279	ENSG00000125648	-1.11029	0.0126648
						ENSG00000137809	1.12222	0.0472982	ENSG00000110955	-0.949879	0.0126995
						ENSG00000136193	1.12244	0.00985727	ENSG00000145934	-2.98512	0.0127403
						ENSG00000132274	1.12515	0.0347875	ENSG00000163541	-1.13397	0.0127403
						ENSG00000102401	1.12622	0.00370644	ENSG00000065717	-1.35459	0.0127573
						ENSG00000137571	1.12669	0.0254027	ENSG00000090020	-0.971713	0.0127573
						ENSG00000166278	1.12693	0.039111	ENSG00000131469	-0.592936	0.0127573
						ENSG00000101825	1.12783	0.0245743	ENSG00000182154	-0.701273	0.0127573
						ENSG00000138316	1.12836	0.00115187	ENSG00000118482	-0.586617	0.0128801
						ENSG00000070081	1.12865	0.0142033	ENSG00000198417	-2.19857	0.0128816
						ENSG00000143851	1.12895	0.024355	ENSG00000054277	-1.06884	0.0128903
						ENSG00000149564	1.13009	0.0169945	ENSG00000078804	-1.41126	0.0128903
						ENSG00000153317	1.1306	0.00829176	ENSG00000197562	-0.948657	0.0128933
						ENSG00000101224	1.13216	0.000206435	ENSG00000106404	-0.842852	0.0129184
						ENSG00000134871	1.1325	0.00600368	ENSG00000132170	-1.67081	0.0129184
						ENSG00000066697	1.1326	0.0104118	ENSG00000186198	-2.18311	0.0129184
						ENSG00000169992	1.13426	0.00634304	ENSG00000263429	-1.52735	0.0129511
						ENSG00000143110	1.13677	0.0386088	ENSG00000007923	-0.843645	0.0129674
						ENSG00000113273	1.13875	0.0108116	ENSG00000100889	-0.857121	0.0129674
						ENSG00000018408	1.14093	0.00829977	ENSG00000213585	-0.627751	0.0129674
						ENSG00000129667	1.14136	0.0386088	ENSG00000183723	-1.15277	0.0129795
						ENSG00000136514	1.14381	0.0342694	ENSG00000154743	-0.944288	0.0130697
						ENSG00000178726	1.14548	0.0341058	ENSG00000178882	-1.429	0.0132283
						ENSG00000141756	1.14807	0.00509999	ENSG00000007314	-2.71849	0.0132718
						ENSG00000077150	1.15053	0.000877138	ENSG00000134287	-0.703256	0.0133107
						ENSG00000121281	1.15218	0.0325182	ENSG00000135617	-1.26222	0.0133838
						ENSG00000174705	1.15394	0.0004903	ENSG00000213722	-1.04348	0.0134586
						ENSG00000048052	1.15398	0.0148611	ENSG00000135390	-0.622414	0.013478
						ENSG00000050767	1.15413	0.046466	ENSG00000204568	-0.613542	0.0134794
						ENSG00000161647	1.15505	0.0357847	ENSG00000124614	-0.594347	0.0135043
						ENSG00000175538	1.15541	0.0442886	ENSG00000189221	-1.85218	0.013538
						ENSG00000127946	1.1562	0.0142821	ENSG00000164715	-0.695829	0.0135631
						ENSG00000118363	1.15661	0.00268315	ENSG00000177191	-1.87795	0.0136253
						ENSG00000174130	1.15787	0.0296023	ENSG00000091483	-1.0636	0.0138275
						ENSG00000128294	1.158	0.0199279	ENSG00000185875	-1.25311	0.0138563
						ENSG00000167208	1.15821	0.0473148	ENSG00000198899	-1.67018	0.0139114
						ENSG00000163565	1.15933	0.0134409	ENSG00000169715	-2.20267	0.0140412
						ENSG00000187800	1.16085	0.0218095	ENSG00000169918	-2.14335	0.014245
						ENSG00000090924	1.16189	0.000605672	ENSG00000241635	-1.79881	0.014267
						ENSG00000196843	1.16273	0.00822352	ENSG00000060971	-0.817094	0.0143492
						ENSG00000091039	1.16278	0.0222444	ENSG00000142515	-2.67876	0.0144122
						ENSG00000011105	1.16553	0.0129511	ENSG00000084092	-0.653346	0.0144762
						ENSG00000151135	1.16658	7.48e-05	ENSG00000164488	-2.49091	0.0148146
						ENSG00000196369	1.16714	0.0208896	ENSG00000165548	-2.29181	0.0148417
						ENSG00000125249	1.16762	0.0157445	ENSG00000130768	-1.10775	0.0149462
						ENSG00000135365	1.16955	5.48e-05	ENSG00000176393	-0.91967	0.0149579
						ENSG00000176788	1.1757	0.0182621	ENSG00000002330	-0.837886	0.0149607
						ENSG00000188157	1.18322	0.000528253	ENSG00000163251	-1.42273	0.014998
						ENSG00000110237	1.18358	0.00256877	ENSG00000167562	-0.652228	0.014998
						ENSG00000159713	1.18397	0.0317417	ENSG00000090263	-1.19768	0.0150708
						ENSG00000074181	1.18543	0.0239114	ENSG00000156709	-0.695772	0.0151268
						ENSG00000087245	1.18612	0.0421436	ENSG00000072133	-1.69076	0.0151277
						ENSG00000003436	1.18986	0.0259932	ENSG00000160877	-0.788074	0.0151277
						ENSG00000185862	1.19164	0.046466	ENSG00000239961	-2.66669	0.0151277
						ENSG00000107819	1.19322	0.00142748	ENSG00000136098	-0.942171	0.0151761
						ENSG00000017483	1.19476	0.00442508	ENSG00000205213	-0.935335	0.0152099
						ENSG00000164105	1.19692	0.0335058	ENSG00000008382	-0.93556	0.0152137
						ENSG00000026751	1.19696	0.04544	ENSG00000172986	-1.6037	0.0152137
						ENSG00000180008	1.19906	0.0290186	ENSG00000177427	-0.83223	0.0152137
						ENSG00000154760	1.20018	0.0176717	ENSG00000005882	-1.15615	0.0152389
						ENSG00000198964	1.20037	0.000787061	ENSG00000169242	-1.53007	0.015258
						ENSG00000066056	1.20123	0.0136253	ENSG00000110042	-0.902933	0.0153255
						ENSG00000100055	1.20131	0.0160863	ENSG00000138030	-1.14547	0.0155372
						ENSG00000169826	1.20134	0.0269548	ENSG00000134028	-0.988953	0.0155434
						ENSG00000071282	1.20377	0.0127573	ENSG00000135083	-1.76152	0.0156127
						ENSG00000131873	1.20458	0.000867381	ENSG00000148842	-0.873345	0.0156127
						ENSG00000128165	1.20571	0.0367549	ENSG00000163235	-1.11472	0.0156127
						ENSG00000154734	1.20575	0.00535493	ENSG00000035115	-0.736733	0.0156376
						ENSG00000131378	1.20749	0.0243604	ENSG00000104419	-1.29761	0.0156376
						ENSG00000111801	1.21026	0.00602114	ENSG00000157379	-0.591745	0.0156534
						ENSG00000154240	1.21042	0.00738984	ENSG00000177465	-1.75303	0.0157013
						ENSG00000159618	1.21098	0.0288973	ENSG00000132305	-0.630284	0.0157991
						ENSG00000159674	1.21205	0.00311581	ENSG00000178741	-1.03725	0.0158955
						ENSG00000119729	1.21419	0.00979798	ENSG00000163041	-0.757305	0.0159837
						ENSG00000253276	1.21618	0.0215738	ENSG00000250021	-1.11745	0.0160605
						ENSG00000204516	1.21708	0.0363303	ENSG00000088256	-1.28732	0.0161455
						ENSG00000044459	1.21767	0.000650319	ENSG00000099800	-0.877081	0.0161455
						ENSG00000110328	1.21906	0.034007	ENSG00000262304	-1.50322	0.0161455
						ENSG00000237172	1.21978	0.00160473	ENSG00000149218	-0.929654	0.0162303
						ENSG00000158186	1.22041	0.0185749	ENSG00000198712	-1.49513	0.0163551
						ENSG00000184164	1.2225	0.00170815	ENSG00000159588	-0.869982	0.0164067
						ENSG00000132718	1.22255	0.0253343	ENSG00000164362	-1.71322	0.0164067
						ENSG00000171631	1.22365	0.0205084	ENSG00000109819	-1.94865	0.0164811
						ENSG00000185022	1.22534	0.0135707	ENSG00000146013	-1.91199	0.0166619
						ENSG00000148175	1.22906	0.00885054	ENSG00000133067	-2.02184	0.0166649
						ENSG00000174004	1.2299	0.0288973	ENSG00000101417	-0.813323	0.0167351
						ENSG00000171044	1.23114	0.0420467	ENSG00000122490	-0.727598	0.0167351
						ENSG00000042062	1.23847	0.01046	ENSG00000170421	-0.982416	0.0167664
						ENSG00000102024	1.24106	0.0160863	ENSG00000163682	-0.627164	0.0168927
						ENSG00000175489	1.24129	0.0383627	ENSG00000162461	-1.68433	0.0169945
						ENSG00000142303	1.24184	0.0120352	ENSG00000104267	-2.40843	0.017022
						ENSG00000177469	1.24226	0.0157445	ENSG00000116030	-0.709034	0.0170623
						ENSG00000149451	1.24256	0.0492165	ENSG00000143167	-1.39284	0.0170793
						ENSG00000172716	1.2436	0.00347898	ENSG00000082397	-1.42277	0.0171244
						ENSG00000166402	1.24469	0.0267344	ENSG00000206077	-1.583	0.0171244
						ENSG00000173846	1.24482	0.00710003	ENSG00000169609	-0.633863	0.0172819
						ENSG00000169047	1.24542	0.00495598	ENSG00000016391	-1.52123	0.0174083
						ENSG00000172985	1.24598	0.00370644	ENSG00000203943	-1.95962	0.0174217
						ENSG00000165914	1.24619	0.0214904	ENSG00000128185	-0.795726	0.0174258
						ENSG00000154736	1.24727	0.00595444	ENSG00000166821	-1.45435	0.0174813
						ENSG00000152104	1.24872	0.00285717	ENSG00000183840	-1.34276	0.0174813
						ENSG00000135604	1.24924	0.0355367	ENSG00000136261	-0.827823	0.0175192
						ENSG00000023902	1.24965	0.00928151	ENSG00000140479	-1.32676	0.0176079
						ENSG00000182162	1.24995	0.0447015	ENSG00000170703	-2.36785	0.0176673
						ENSG00000125810	1.25141	0.0139676	ENSG00000143158	-1.06223	0.0179289
						ENSG00000100368	1.25248	0.00241111	ENSG00000140374	-0.978736	0.0179881
						ENSG00000147113	1.25546	0.0271312	ENSG00000109062	-1.2295	0.0180287
						ENSG00000172575	1.25821	0.0486545	ENSG00000162390	-1.36958	0.0180443
						ENSG00000182534	1.25885	0.0134894	ENSG00000166863	-1.60203	0.0180929
						ENSG00000147174	1.26032	0.00656405	ENSG00000105379	-0.812535	0.0183499
						ENSG00000157110	1.26314	0.00054055	ENSG00000168060	-1.95141	0.0185043
						ENSG00000128791	1.26536	0.00708112	ENSG00000156050	-0.823288	0.0185263
						ENSG00000168005	1.26689	0.000806588	ENSG00000004799	-1.61317	0.0187521
						ENSG00000159388	1.26931	0.0173735	ENSG00000115942	-1.09236	0.0187751
						ENSG00000129946	1.27006	0.0127011	ENSG00000126351	-0.889355	0.0187751
						ENSG00000163644	1.2709	0.0463276	ENSG00000196177	-0.782987	0.0187751
						ENSG00000169403	1.2713	0.0240202	ENSG00000116459	-1.03396	0.0188393
						ENSG00000092096	1.27191	0.0476416	ENSG00000137960	-1.57146	0.0189939
						ENSG00000066294	1.27298	0.0113612	ENSG00000172757	-0.72354	0.0190845
						ENSG00000117020	1.27401	0.00679936	ENSG00000157500	-1.11947	0.0191326
						ENSG00000058085	1.2777	0.017627	ENSG00000056736	-1.41123	0.0191864
						ENSG00000129657	1.27887	0.00292453	ENSG00000114650	-0.82291	0.0192316
						ENSG00000184588	1.28149	0.0493131	ENSG00000181061	-1.37394	0.0194642
						ENSG00000103710	1.28254	0.0186958	ENSG00000119862	-1.5379	0.0195779
						ENSG00000025708	1.28415	0.00261645	ENSG00000162852	-0.780141	0.0195779
						ENSG00000196924	1.28901	0.00667725	ENSG00000196233	-0.998168	0.0195779
						ENSG00000183508	1.28904	0.0242835	ENSG00000013364	-0.723073	0.0196968
						ENSG00000107968	1.29221	0.00548428	ENSG00000113790	-1.28653	0.0197136
						ENSG00000106605	1.29317	0.0344534	ENSG00000262814	-0.936131	0.0197755
						ENSG00000204482	1.29331	0.00858196	ENSG00000135220	-3.79079	0.0198117
						ENSG00000112290	1.29496	0.0445826	ENSG00000077463	-0.889044	0.0198157
						ENSG00000163453	1.29536	0.00830424	ENSG00000089289	-0.618083	0.0198483
						ENSG00000146094	1.29544	0.0097634	ENSG00000152785	-2.43012	0.019869
						ENSG00000136383	1.29547	0.0290274	ENSG00000113013	-0.675756	0.0199087
						ENSG00000147100	1.29577	0.0172662	ENSG00000155189	-1.14141	0.0199279
						ENSG00000251322	1.29633	0.00632092	ENSG00000214357	-1.11429	0.0200884
						ENSG00000169258	1.29773	0.00683251	ENSG00000139324	-1.28917	0.0201592
						ENSG00000222009	1.29836	0.00456927	ENSG00000119673	-0.964054	0.020184
						ENSG00000136048	1.30111	0.00690554	ENSG00000101076	-1.40787	0.0203323
						ENSG00000090376	1.30253	0.027189	ENSG00000213741	-0.956023	0.020351
						ENSG00000105639	1.30685	0.042965	ENSG00000135678	-1.45343	0.0203981
						ENSG00000107186	1.30922	0.0095016	ENSG00000115286	-0.59839	0.0205084
						ENSG00000155307	1.31015	0.0441768	ENSG00000173212	-1.77929	0.0205103
						ENSG00000113621	1.31029	0.00226782	ENSG00000171227	-1.49567	0.0205247
						ENSG00000163430	1.31074	0.00416488	ENSG00000078401	-1.14451	0.0205427
						ENSG00000188070	1.31143	0.0166027	ENSG00000006042	-0.891517	0.02066
						ENSG00000154127	1.312	0.0193627	ENSG00000103018	-0.745597	0.020736
						ENSG00000134070	1.31225	0.00855396	ENSG00000143314	-0.723616	0.0208728
						ENSG00000203883	1.31439	0.0177299	ENSG00000197093	-1.30836	0.020914
						ENSG00000157570	1.31664	0.0334161	ENSG00000162415	-1.22693	0.0211187
						ENSG00000185386	1.31704	0.0197344	ENSG00000136068	-0.90614	0.0211449
						ENSG00000073849	1.31727	0.0303141	ENSG00000198894	-0.889977	0.0211449
						ENSG00000117090	1.31981	0.0483948	ENSG00000172831	-1.2049	0.0212153
						ENSG00000101017	1.32402	0.0140412	ENSG00000057704	-1.13834	0.0212607
						ENSG00000163618	1.32486	0.0135711	ENSG00000115109	-1.03963	0.0213355
						ENSG00000110777	1.3254	0.0139676	ENSG00000137074	-0.9656	0.0213355
						ENSG00000144815	1.32833	0.0312506	ENSG00000161267	-1.14963	0.0213598
						ENSG00000164691	1.32859	0.0399208	ENSG00000105755	-1.32602	0.0214621
						ENSG00000119771	1.32912	0.00371711	ENSG00000176472	-1.49553	0.0214759
						ENSG00000171310	1.32939	0.026176	ENSG00000165556	-1.65565	0.0214904
						ENSG00000174307	1.33172	0.026362	ENSG00000000003	-1.34908	0.0215738
						ENSG00000128284	1.33356	0.00119845	ENSG00000152939	-1.23433	0.0215738
						ENSG00000143147	1.33451	0.0389949	ENSG00000187736	-1.11094	0.0215938
						ENSG00000168461	1.33731	0.0155468	ENSG00000170382	-2.06722	0.0218095
						ENSG00000197943	1.33813	0.007413	ENSG00000248144	-2.76284	0.0218115
						ENSG00000134802	1.33936	0.00264109	ENSG00000088367	-1.14968	0.0218534
						ENSG00000120708	1.34218	0.00256877	ENSG00000066322	-0.868943	0.0218878
						ENSG00000164379	1.34521	0.0274928	ENSG00000152578	-1.64751	0.0219385
						ENSG00000177706	1.34662	0.00532776	ENSG00000161981	-0.804119	0.0219404
						ENSG00000124772	1.34679	0.0212335	ENSG00000155545	-1.47572	0.0219733
						ENSG00000187098	1.34682	0.0100401	ENSG00000096696	-1.02514	0.0220611
						ENSG00000133065	1.34765	0.00495598	ENSG00000164344	-1.93188	0.0222161
						ENSG00000113532	1.34822	0.010325	ENSG00000093167	-0.827642	0.0222444
						ENSG00000137462	1.34897	0.0117181	ENSG00000132640	-1.00208	0.0224087
						ENSG00000132622	1.35241	0.0104118	ENSG00000183134	-2.43214	0.0224361
						ENSG00000185201	1.35367	0.00282715	ENSG00000086015	-1.13118	0.0225893
						ENSG00000087303	1.35427	0.00491854	ENSG00000093217	-1.11221	0.0225893
						ENSG00000164692	1.35439	0.0107055	ENSG00000103490	-0.876745	0.0225893
						ENSG00000076706	1.35583	0.00259711	ENSG00000163864	-1.82499	0.0225893
						ENSG00000177989	1.35715	0.027284	ENSG00000168528	-1.07897	0.0225893
						ENSG00000115902	1.35832	0.00495598	ENSG00000128309	-1.17185	0.0226253
						ENSG00000178404	1.35925	0.0198117	ENSG00000139405	-0.623315	0.0227799
						ENSG00000090382	1.36123	0.0201592	ENSG00000105699	-0.827386	0.0228018
						ENSG00000163083	1.36171	0.0421307	ENSG00000168924	-0.996535	0.0230222
						ENSG00000188130	1.36265	0.00786745	ENSG00000171914	-1.04716	0.0230446
						ENSG00000012779	1.3627	0.000450538	ENSG00000153790	-1.07556	0.0231958
						ENSG00000080573	1.36278	0.000829737	ENSG00000108039	-0.745285	0.0232839
						ENSG00000117385	1.36397	0.000241474	ENSG00000184613	-2.00905	0.0232989
						ENSG00000103313	1.36636	0.0428039	ENSG00000137266	-1.19283	0.023353
						ENSG00000176438	1.36917	0.00726405	ENSG00000167775	-0.70691	0.023353
						ENSG00000138685	1.37156	0.0376182	ENSG00000119686	-1.63873	0.0234739
						ENSG00000128567	1.37182	0.00345673	ENSG00000158887	-0.776955	0.0235387
						ENSG00000182326	1.37243	0.00480383	ENSG00000047230	-0.69412	0.0235752
						ENSG00000010319	1.37327	0.0116518	ENSG00000196872	-1.18921	0.0237316
						ENSG00000130775	1.37581	0.00971718	ENSG00000133315	-1.31789	0.023754
						ENSG00000166562	1.37607	0.0045317	ENSG00000204991	-1.40034	0.023754
						ENSG00000106089	1.37641	0.0271682	ENSG00000076770	-0.873795	0.0239384
						ENSG00000006210	1.38047	0.00390938	ENSG00000137700	-0.622298	0.0239384
						ENSG00000165757	1.38074	0.00706012	ENSG00000197448	-0.631449	0.0239384
						ENSG00000135424	1.38381	0.027522	ENSG00000067113	-0.98102	0.024005
						ENSG00000197119	1.38389	8.95e-06	ENSG00000109814	-1.27871	0.0240923
						ENSG00000139899	1.38649	0.0486545	ENSG00000164300	-0.814205	0.0241759
						ENSG00000028277	1.38653	0.0225893	ENSG00000148468	-0.789039	0.0241776
						ENSG00000109670	1.39091	0.000887432	ENSG00000145824	-0.732393	0.0242047
						ENSG00000120658	1.39128	0.0317061	ENSG00000141338	-1.77659	0.0242835
						ENSG00000196358	1.39426	0.0193013	ENSG00000162878	-1.09441	0.0242925
						ENSG00000058091	1.3946	0.0365977	ENSG00000101856	-0.778661	0.0243235
						ENSG00000131389	1.39529	0.000971409	ENSG00000105516	-0.942674	0.0243836
						ENSG00000013016	1.39833	0.0148849	ENSG00000122482	-0.649141	0.0243862
						ENSG00000136630	1.39936	0.00108868	ENSG00000169957	-0.845189	0.0243862
						ENSG00000204131	1.40019	0.0193846	ENSG00000180902	-0.812653	0.0243862
						ENSG00000176014	1.40096	0.00230871	ENSG00000228253	-1.83745	0.0246101
						ENSG00000186827	1.40721	0.0355692	ENSG00000143036	-1.05707	0.0248289
						ENSG00000197808	1.40966	0.0306529	ENSG00000257093	-0.615311	0.0249659
						ENSG00000162804	1.40987	4.17e-05	ENSG00000075240	-0.918596	0.0250492
						ENSG00000198467	1.41448	0.0102594	ENSG00000146648	-0.735963	0.0250521
						ENSG00000139970	1.4147	0.0440166	ENSG00000133818	-0.891235	0.0251876
						ENSG00000172889	1.41525	0.00230871	ENSG00000112175	-1.36891	0.0251984
						ENSG00000010030	1.41532	0.0186143	ENSG00000204624	-2.54379	0.0251984
						ENSG00000049540	1.41615	0.0330453	ENSG00000108187	-1.4939	0.0253343
						ENSG00000198855	1.41714	0.00371711	ENSG00000197273	-2.81164	0.0253343
						ENSG00000164197	1.41798	0.0467609	ENSG00000167815	-0.627647	0.025424
						ENSG00000163393	1.41882	0.0317285	ENSG00000164403	-1.08141	0.0254797
						ENSG00000004468	1.41894	0.0105488	ENSG00000165269	-2.44723	0.0255312
						ENSG00000099194	1.4198	0.00416488	ENSG00000149948	-2.08285	0.0255366
						ENSG00000144843	1.42637	0.0175389	ENSG00000186104	-0.965508	0.0255366
						ENSG00000106571	1.42884	0.0168398	ENSG00000106299	-0.889552	0.025575
						ENSG00000128596	1.43039	0.0216235	ENSG00000168961	-0.907049	0.0255783
						ENSG00000087116	1.4323	0.0172296	ENSG00000244122	-2.01344	0.0257187
						ENSG00000059804	1.4326	0.0170863	ENSG00000066933	-0.727795	0.0257725
						ENSG00000128591	1.43283	0.0120537	ENSG00000179750	-1.58559	0.0259387
						ENSG00000173040	1.43767	0.0059297	ENSG00000140848	-1.05132	0.0262524
						ENSG00000145623	1.43796	0.0129184	ENSG00000088766	-0.754912	0.0264136
						ENSG00000127507	1.44061	0.00720542	ENSG00000180185	-0.980939	0.0264586
						ENSG00000182022	1.4408	0.0127609	ENSG00000050327	-1.25414	0.0265376
						ENSG00000106178	1.44132	0.0251876	ENSG00000147852	-2.34589	0.0265693
						ENSG00000092621	1.44178	0.0232115	ENSG00000079112	-1.07322	0.0265928
						ENSG00000162687	1.4422	0.0136134	ENSG00000110721	-0.914524	0.0266184
						ENSG00000119714	1.44356	0.0059297	ENSG00000001626	-1.47507	0.0267082
						ENSG00000168077	1.44504	0.000631419	ENSG00000231500	-0.61948	0.0267813
						ENSG00000146070	1.44874	0.0150319	ENSG00000006756	-1.08012	0.0267919
						ENSG00000123342	1.45092	0.00149276	ENSG00000105479	-3.64243	0.0268088
						ENSG00000123360	1.45115	0.0212414	ENSG00000107282	-1.56055	0.0268088
						ENSG00000142178	1.45144	0.0219135	ENSG00000198786	-1.34605	0.0268088
						ENSG00000148841	1.45462	0.00170815	ENSG00000081913	-0.799671	0.0268242
						ENSG00000109610	1.45532	0.00765173	ENSG00000108381	-1.62205	0.0268242
						ENSG00000188906	1.45551	0.0296225	ENSG00000170873	-0.769588	0.0268435
						ENSG00000137094	1.45744	0.0207875	ENSG00000186918	-0.880891	0.0268435
						ENSG00000111145	1.4604	0.00300903	ENSG00000117318	-1.04589	0.0268966
						ENSG00000154133	1.46258	0.00691918	ENSG00000187193	-2.08386	0.0268966
						ENSG00000101298	1.46287	0.00367192	ENSG00000188761	-0.974504	0.0274207
						ENSG00000148735	1.4646	0.0364441	ENSG00000167664	-2.5023	0.0274689
						ENSG00000136854	1.46629	0.00400538	ENSG00000070761	-1.3914	0.02759
						ENSG00000070371	1.46771	0.00371711	ENSG00000188549	-1.22773	0.0278182
						ENSG00000150977	1.47012	0.00795719	ENSG00000188778	-3.97959	0.027842
						ENSG00000171943	1.47029	0.02759	ENSG00000100600	-0.823195	0.0278716
						ENSG00000142686	1.47226	0.0105445	ENSG00000172955	-1.36797	0.0278716
						ENSG00000175505	1.47306	0.00588461	ENSG00000178718	-1.06494	0.0278716
						ENSG00000118263	1.47363	0.0157748	ENSG00000112245	-1.00231	0.0281198
						ENSG00000113721	1.47882	0.0015299	ENSG00000128298	-1.19885	0.0281198
						ENSG00000171017	1.48141	0.0431606	ENSG00000004779	-1.01668	0.0281514
						ENSG00000142279	1.48258	0.00928515	ENSG00000232070	-1.53089	0.0281514
						ENSG00000174348	1.48405	0.0339206	ENSG00000123297	-0.891114	0.0281993
						ENSG00000134138	1.48575	0.0199279	ENSG00000122756	-4.10699	0.0282294
						ENSG00000105088	1.48682	0.0437937	ENSG00000106077	-0.991885	0.0282681
						ENSG00000088970	1.48709	0.000149721	ENSG00000075234	-0.824234	0.0283158
						ENSG00000167693	1.48753	0.007239	ENSG00000127184	-0.798615	0.0284364
						ENSG00000129474	1.48836	0.0176673	ENSG00000074416	-1.17018	0.0285738
						ENSG00000176170	1.49024	0.0211545	ENSG00000164442	-0.592625	0.0289003
						ENSG00000166401	1.4908	0.000787334	ENSG00000165678	-0.760779	0.0291011
						ENSG00000106415	1.49713	0.00229934	ENSG00000100412	-0.648347	0.0291811
						ENSG00000106624	1.4991	0.00513811	ENSG00000111684	-1.09076	0.0295544
						ENSG00000166780	1.50005	0.00172807	ENSG00000198836	-0.64764	0.0295626
						ENSG00000117228	1.50013	0.017627	ENSG00000188186	-0.845055	0.0296225
						ENSG00000113916	1.50066	0.00130605	ENSG00000167969	-0.640738	0.0296675
						ENSG00000143995	1.50131	0.00904951	ENSG00000147883	-1.74007	0.0297161
						ENSG00000100629	1.50375	0.00517983	ENSG00000137628	-1.27507	0.0298629
						ENSG00000140678	1.50607	0.00882603	ENSG00000119689	-0.636511	0.0301408
						ENSG00000146592	1.50908	0.0198483	ENSG00000129250	-0.588744	0.0301627
						ENSG00000204381	1.51289	0.0106885	ENSG00000139874	-1.71187	0.0305402
						ENSG00000126583	1.51427	0.0338281	ENSG00000115841	-1.35731	0.0306406
						ENSG00000119699	1.51669	0.0368197	ENSG00000006016	-3.88496	0.0307666
						ENSG00000064687	1.51685	0.00248258	ENSG00000127334	-0.808694	0.0307666
						ENSG00000101194	1.51925	0.00248258	ENSG00000148426	-1.18045	0.0311156
						ENSG00000184304	1.52023	0.0255783	ENSG00000167600	-1.30246	0.031225
						ENSG00000173068	1.52087	0.00264109	ENSG00000146904	-1.18072	0.0315127
						ENSG00000196923	1.52218	0.0015927	ENSG00000130772	-0.749562	0.0315544
						ENSG00000108691	1.52219	0.0240498	ENSG00000138600	-0.669311	0.0317061
						ENSG00000109790	1.52607	0.00447664	ENSG00000174567	-1.75212	0.0317061
						ENSG00000177272	1.52758	0.0113612	ENSG00000131127	-0.650194	0.0317417
						ENSG00000141040	1.53147	0.0394444	ENSG00000164794	-3.07242	0.0317417
						ENSG00000158163	1.5328	0.0130697	ENSG00000214530	-1.1488	0.0319987
						ENSG00000169902	1.53545	0.0152137	ENSG00000135605	-0.813532	0.0324894
						ENSG00000023171	1.54087	0.00821416	ENSG00000204219	-1.44485	0.0325001
						ENSG00000131931	1.54532	0.0357765	ENSG00000004478	-0.839405	0.0325182
						ENSG00000133104	1.55137	0.00221488	ENSG00000130518	-1.08515	0.0327999
						ENSG00000066629	1.55335	0.0077564	ENSG00000172167	-1.6222	0.0329388
						ENSG00000196511	1.55352	0.00510755	ENSG00000143061	-1.05921	0.0329617
						ENSG00000143297	1.55356	0.0200362	ENSG00000039068	-1.07557	0.0330585
						ENSG00000119681	1.55466	0.0267919	ENSG00000104435	-1.30715	0.0331303
						ENSG00000213999	1.56204	0.0250521	ENSG00000167117	-1.35392	0.0333513
						ENSG00000115896	1.56261	0.0129304	ENSG00000141232	-0.705476	0.0333939
						ENSG00000057657	1.56282	0.00194389	ENSG00000106484	-1.0226	0.0334161
						ENSG00000128203	1.56384	0.000626663	ENSG00000119227	-1.42198	0.0334772
						ENSG00000151746	1.56549	0.00101185	ENSG00000115649	-0.661977	0.0335517
						ENSG00000135842	1.57127	7.48e-05	ENSG00000176531	-1.05767	0.0335536
						ENSG00000185880	1.57245	0.000650319	ENSG00000186038	-2.96485	0.0335536
						ENSG00000182310	1.57288	0.00632881	ENSG00000237515	-2.18199	0.033611
						ENSG00000240764	1.5738	0.0231404	ENSG00000070087	-1.63489	0.0337309
						ENSG00000196083	1.57528	0.0240941	ENSG00000239887	-1.20347	0.0337594
						ENSG00000183018	1.57907	3.5e-05	ENSG00000134056	-1.42437	0.0337766
						ENSG00000103257	1.58011	0.0102594	ENSG00000119042	-1.75488	0.0337937
						ENSG00000206561	1.58319	0.0291011	ENSG00000161013	-0.969099	0.0338075
						ENSG00000161638	1.5833	8.95e-06	ENSG00000163501	-1.54194	0.0338075
						ENSG00000189233	1.58526	0.0172382	ENSG00000175600	-1.59199	0.0338075
						ENSG00000167244	1.58654	0.00370644	ENSG00000130545	-1.23542	0.0338116
						ENSG00000196208	1.58756	0.0132718	ENSG00000179091	-0.840625	0.0339491
						ENSG00000196581	1.58806	0.0166881	ENSG00000007216	-3.3679	0.0341058
						ENSG00000172602	1.58875	0.0421813	ENSG00000140307	-0.751433	0.0341058
						ENSG00000136040	1.59587	0.00480383	ENSG00000144959	-0.877915	0.0341058
						ENSG00000131018	1.59775	0.000256812	ENSG00000177380	-1.01504	0.0341058
						ENSG00000178860	1.6007	0.0104929	ENSG00000095539	-1.17768	0.0343284
						ENSG00000090339	1.60243	0.0018336	ENSG00000141576	-1.48898	0.0343284
						ENSG00000113742	1.6029	0.00101276	ENSG00000148584	-1.82704	0.0343284
						ENSG00000163947	1.60525	0.00199025	ENSG00000205352	-0.82745	0.0343284
						ENSG00000181634	1.60553	0.0031035	ENSG00000212907	-1.33861	0.0343284
						ENSG00000026036	1.60767	0.000695775	ENSG00000116667	-0.728921	0.0344587
						ENSG00000213190	1.60811	0.0265693	ENSG00000144619	-1.67078	0.0344587
						ENSG00000170525	1.60877	0.00156196	ENSG00000109854	-0.783684	0.0345353
						ENSG00000180801	1.60932	0.00564146	ENSG00000203867	-2.2398	0.0345353
						ENSG00000164694	1.60938	0.0265376	ENSG00000204361	-1.85794	0.0345353
						ENSG00000172927	1.61594	0.00761046	ENSG00000051009	-0.695172	0.0345427
						ENSG00000063180	1.61784	0.02342	ENSG00000136463	-0.7668	0.0346077
						ENSG00000124785	1.61846	0.0188393	ENSG00000237289	-1.22053	0.0346716
						ENSG00000139289	1.62897	0.00560931	ENSG00000109016	-0.656361	0.0348844
						ENSG00000183570	1.63049	0.01588	ENSG00000198189	-1.17399	0.0349401
						ENSG00000061337	1.63569	0.00991712	ENSG00000162928	-0.870785	0.0350853
						ENSG00000175832	1.63794	0.0279382	ENSG00000124302	-3.51027	0.0351159
						ENSG00000100644	1.6383	8.16e-05	ENSG00000175662	-0.761493	0.0352011
						ENSG00000139629	1.63897	0.00019968	ENSG00000101146	-0.606318	0.0352702
						ENSG00000117122	1.65013	0.0146689	ENSG00000018625	-1.91456	0.0352925
						ENSG00000254788	1.65868	0.0270692	ENSG00000100433	-2.17802	0.0352925
						ENSG00000169855	1.65923	0.000290392	ENSG00000134716	-1.36595	0.0352925
						ENSG00000049768	1.65923	0.0294811	ENSG00000182919	-0.722658	0.0352993
						ENSG00000117461	1.6604	1.48e-05	ENSG00000167080	-3.73091	0.0353722
						ENSG00000182472	1.66206	0.0337594	ENSG00000183463	-1.8649	0.0354426
						ENSG00000162551	1.66531	0.0216235	ENSG00000162437	-1.28078	0.035446
						ENSG00000078114	1.66683	0.00290819	ENSG00000174514	-1.33994	0.0355566
						ENSG00000170801	1.67103	0.00110662	ENSG00000196196	-1.98305	0.0355566
						ENSG00000128335	1.67424	7.48e-05	ENSG00000102053	-1.03669	0.0356378
						ENSG00000169418	1.67521	0.0243402	ENSG00000148600	-2.38198	0.0356378
						ENSG00000026652	1.67924	0.00172807	ENSG00000114023	-1.19747	0.0357627
						ENSG00000105792	1.68159	0.0256623	ENSG00000101166	-0.92396	0.0358893
						ENSG00000115956	1.6826	0.00292641	ENSG00000106853	-1.04508	0.0358893
						ENSG00000133026	1.68799	0.00367192	ENSG00000165238	-1.5779	0.035903
						ENSG00000100196	1.69103	0.00400048	ENSG00000105289	-1.10191	0.0363218
						ENSG00000143479	1.69906	0.0339725	ENSG00000124313	-0.654781	0.0363303
						ENSG00000179776	1.70284	0.000314343	ENSG00000152952	-1.03421	0.0363303
						ENSG00000188910	1.70287	0.0223211	ENSG00000166145	-0.926574	0.0363303
						ENSG00000130477	1.70485	0.0335193	ENSG00000169100	-0.595184	0.0363303
						ENSG00000187513	1.70527	0.0134894	ENSG00000007516	-1.45039	0.0366405
						ENSG00000168140	1.7088	0.00373731	ENSG00000110975	-3.0915	0.0366405
						ENSG00000123453	1.71229	0.0295391	ENSG00000164161	-1.56979	0.0366405
						ENSG00000130720	1.71331	0.0493131	ENSG00000168028	-0.591809	0.0366405
						ENSG00000087076	1.71471	0.047383	ENSG00000076356	-0.962065	0.0366603
						ENSG00000168993	1.71472	0.00495598	ENSG00000241343	-0.593167	0.0368114
						ENSG00000163638	1.71613	0.000298057	ENSG00000170915	-1.00604	0.0368381
						ENSG00000144596	1.71744	0.0142033	ENSG00000113119	-0.684056	0.036858
						ENSG00000151067	1.71796	0.00070874	ENSG00000164221	-1.03851	0.036858
						ENSG00000118257	1.7205	0.00105268	ENSG00000175497	-4.09183	0.036858
						ENSG00000072195	1.72134	0.0486545	ENSG00000146376	-0.61291	0.0370064
						ENSG00000162739	1.72363	0.0134894	ENSG00000158406	-0.763707	0.0370064
						ENSG00000115461	1.7239	0.0096767	ENSG00000179918	-0.756842	0.0370064
						ENSG00000106976	1.72532	0.00483384	ENSG00000106066	-1.39671	0.0372322
						ENSG00000105538	1.72825	0.000695376	ENSG00000186603	-1.62901	0.0373062
						ENSG00000187498	1.72871	0.000404312	ENSG00000186564	-1.37042	0.0376182
						ENSG00000013619	1.73898	0.00141775	ENSG00000076248	-0.742345	0.0379397
						ENSG00000213694	1.74205	0.0068384	ENSG00000167306	-1.1053	0.0379713
						ENSG00000047617	1.7479	0.0106641	ENSG00000101470	-4.01238	0.0382678
						ENSG00000104967	1.75214	0.000653969	ENSG00000006695	-0.659794	0.0382685
						ENSG00000092929	1.75356	5.36e-05	ENSG00000241837	-0.90311	0.0383627
						ENSG00000184497	1.75866	0.0421436	ENSG00000116985	-0.710376	0.0384239
						ENSG00000100219	1.75939	0.00165078	ENSG00000132801	-0.660398	0.0384239
						ENSG00000100336	1.76358	0.00780682	ENSG00000204389	-0.856408	0.0384239
						ENSG00000169174	1.76699	0.00708112	ENSG00000142910	-0.682471	0.0387719
						ENSG00000152784	1.76811	0.0493405	ENSG00000088280	-1.05226	0.0387726
						ENSG00000180155	1.76816	0.0239384	ENSG00000144741	-0.791403	0.0387726
						ENSG00000106333	1.77258	0.00060515	ENSG00000197766	-1.32349	0.0389664
						ENSG00000124216	1.77774	0.0344651	ENSG00000140284	-1.19629	0.0389949
						ENSG00000205403	1.78103	0.00904951	ENSG00000248098	-0.600059	0.0389949
						ENSG00000125735	1.78142	0.0157716	ENSG00000178078	-1.37767	0.0390731
						ENSG00000081052	1.78153	0.00863128	ENSG00000076258	-1.51312	0.0391635
						ENSG00000177409	1.78785	0.000464354	ENSG00000139641	-0.727078	0.0392812
						ENSG00000118523	1.78963	0.000637617	ENSG00000158258	-1.74203	0.03934
						ENSG00000147408	1.79423	0.00644937	ENSG00000147724	-1.81609	0.0394376
						ENSG00000124602	1.79445	0.000760206	ENSG00000166866	-1.29031	0.039453
						ENSG00000102359	1.79662	0.00510755	ENSG00000196172	-1.53	0.0396916
						ENSG00000151726	1.79737	0.000331763	ENSG00000123643	-0.813247	0.0398606
						ENSG00000140511	1.80413	0.00371154	ENSG00000125246	-0.969609	0.0398745
						ENSG00000143494	1.80432	0.0243147	ENSG00000162817	-0.994814	0.0399657
						ENSG00000168502	1.80435	0.00060515	ENSG00000149927	-1.48108	0.0400624
						ENSG00000169884	1.8118	0.0397184	ENSG00000117281	-2.19724	0.040064
						ENSG00000099260	1.81242	0.00389402	ENSG00000131069	-1.1094	0.040064
						ENSG00000163874	1.81444	0.00417479	ENSG00000196391	-1.2604	0.0400652
						ENSG00000141527	1.81527	0.031231	ENSG00000184307	-0.983602	0.0405532
						ENSG00000071575	1.81577	0.0004903	ENSG00000173153	-0.804608	0.0405653
						ENSG00000271605	1.82186	0.0193627	ENSG00000198160	-0.651534	0.040628
						ENSG00000134532	1.82508	0.00538203	ENSG00000115107	-1.41195	0.0406576
						ENSG00000188263	1.83037	0.0386926	ENSG00000122779	-0.669957	0.0406576
						ENSG00000136859	1.83084	0.00222332	ENSG00000186912	-1.57266	0.0408935
						ENSG00000186818	1.83595	0.00121942	ENSG00000070214	-0.790071	0.0408958
						ENSG00000099958	1.839	0.00710003	ENSG00000183978	-0.979828	0.0409191
						ENSG00000170476	1.84065	0.00424682	ENSG00000150760	-0.670132	0.0411227
						ENSG00000111729	1.8409	0.0456882	ENSG00000169692	-1.0981	0.0411381
						ENSG00000126878	1.84323	0.000331763	ENSG00000187783	-3.08668	0.0413493
						ENSG00000116701	1.84711	0.00129971	ENSG00000144840	-1.52556	0.0415457
						ENSG00000198300	1.85166	0.0209845	ENSG00000113161	-1.33135	0.0416792
						ENSG00000179431	1.85322	0.0329617	ENSG00000116096	-0.876228	0.0416792
						ENSG00000101307	1.85374	0.0404752	ENSG00000146039	-2.11348	0.0421813
						ENSG00000197249	1.85859	0.00285717	ENSG00000114812	-1.45824	0.0422366
						ENSG00000118407	1.86371	0.00463183	ENSG00000102882	-0.671321	0.042648
						ENSG00000184985	1.86449	0.0075624	ENSG00000135972	-0.72089	0.0427306
						ENSG00000008516	1.86925	0.00119845	ENSG00000153561	-0.835807	0.0428039
						ENSG00000148926	1.87419	0.00756245	ENSG00000134545	-2.64239	0.0428274
						ENSG00000154451	1.87842	0.00457711	ENSG00000177984	-4.7292	0.0428274
						ENSG00000204540	1.8805	0.0416937	ENSG00000062582	-0.786469	0.0428532
						ENSG00000160013	1.88096	0.00400538	ENSG00000130958	-0.797955	0.0429391
						ENSG00000162772	1.88378	0.0220154	ENSG00000160606	-1.22287	0.0430082
						ENSG00000100767	1.8945	0.00517983	ENSG00000152465	-0.971848	0.043234
						ENSG00000137757	1.89701	0.0473148	ENSG00000172296	-1.11136	0.043234
						ENSG00000151136	1.90895	0.0169619	ENSG00000091262	-1.13405	0.0434619
						ENSG00000172554	1.91422	0.0296023	ENSG00000097021	-0.691901	0.0436774
						ENSG00000225614	1.92065	0.000683329	ENSG00000171992	-0.697038	0.0436774
						ENSG00000065833	1.92431	0.000724543	ENSG00000109686	-0.762475	0.0438044
						ENSG00000132357	1.92851	0.000305558	ENSG00000138411	-2.20927	0.0440966
						ENSG00000145936	1.92954	0.00822352	ENSG00000148053	-2.08542	0.0441768
						ENSG00000100583	1.93076	0.043146	ENSG00000085760	-0.821225	0.0443319
						ENSG00000143450	1.93429	0.0441768	ENSG00000183579	-1.15302	0.0445095
						ENSG00000198795	1.93671	0.000141268	ENSG00000154639	-1.15445	0.0445576
						ENSG00000167077	1.93718	0.00458983	ENSG00000188603	-0.827669	0.0445578
						ENSG00000161940	1.94776	0.00165287	ENSG00000171522	-1.10858	0.0445715
						ENSG00000106018	1.94786	0.026362	ENSG00000183034	-3.99975	0.0445715
						ENSG00000100228	1.95543	0.00644937	ENSG00000077721	-0.595634	0.0445826
						ENSG00000183615	1.9557	0.00184168	ENSG00000131828	-0.75097	0.0445826
						ENSG00000126785	1.95781	0.000793252	ENSG00000148200	-1.26946	0.0445826
						ENSG00000171385	1.96	0.00881351	ENSG00000176058	-1.28212	0.0445826
						ENSG00000118985	1.96187	0.00411295	ENSG00000154165	-1.92767	0.0446739
						ENSG00000152402	1.96195	0.00103321	ENSG00000116171	-0.693187	0.0447273
						ENSG00000135046	1.96429	0.00532776	ENSG00000204580	-0.905427	0.0447958
						ENSG00000122188	1.96509	0.00262256	ENSG00000188522	-0.852121	0.044881
						ENSG00000142661	1.96678	0.0182767	ENSG00000070759	-0.90581	0.0449661
						ENSG00000137265	1.97452	0.00248515	ENSG00000006712	-0.675618	0.0450697
						ENSG00000169783	1.97558	0.0109014	ENSG00000102098	-1.46981	0.0451057
						ENSG00000000938	1.97734	6.63e-05	ENSG00000139977	-1.06741	0.0451057
						ENSG00000168081	1.97844	0.0207382	ENSG00000134755	-0.935229	0.045196
						ENSG00000162944	1.98068	0.0219733	ENSG00000089199	-2.13004	0.0453611
						ENSG00000152056	1.98091	0.00191386	ENSG00000197077	-0.980438	0.0454695
						ENSG00000182463	1.98446	0.00203733	ENSG00000100614	-0.742426	0.0456882
						ENSG00000122420	1.99588	0.0123908	ENSG00000111843	-0.896109	0.0456882
						ENSG00000164114	1.99949	0.0345353	ENSG00000111057	-0.710537	0.0458043
						ENSG00000108821	2.00297	0.0004903	ENSG00000102890	-0.992632	0.0460561
						ENSG00000107130	2.00639	0.00417024	ENSG00000160131	-1.08019	0.046762
						ENSG00000243649	2.007	0.000637617	ENSG00000243449	-1.17103	0.0468335
						ENSG00000182963	2.01273	0.000591186	ENSG00000245848	-1.12508	0.0468335
						ENSG00000169330	2.01291	0.000212024	ENSG00000108825	-2.49141	0.0468928
						ENSG00000166839	2.02518	0.00400538	ENSG00000150054	-1.55061	0.0468928
						ENSG00000198959	2.02622	0.00235363	ENSG00000135437	-1.03183	0.0472567
						ENSG00000061656	2.02873	0.025099	ENSG00000108561	-0.825902	0.0473148
						ENSG00000117600	2.03124	0.0354846	ENSG00000184434	-1.43272	0.0473148
						ENSG00000070190	2.03922	0.000963663	ENSG00000144554	-1.16479	0.0476039
						ENSG00000170909	2.05367	0.0317417	ENSG00000088682	-0.725913	0.047681
						ENSG00000103522	2.05855	0.00371711	ENSG00000125652	-0.90646	0.0479587
						ENSG00000221866	2.05979	0.00119798	ENSG00000224051	-0.777586	0.0479587
						ENSG00000088836	2.06555	0.0324519	ENSG00000152782	-1.08233	0.0479996
						ENSG00000118473	2.07356	0.00225725	ENSG00000241360	-1.26042	0.0481292
						ENSG00000100985	2.08057	0.0156127	ENSG00000126768	-0.613175	0.0483727
						ENSG00000196352	2.08942	0.00786745	ENSG00000125650	-0.836349	0.0483768
						ENSG00000164116	2.09099	0.00786745	ENSG00000099834	-1.17775	0.0486286
						ENSG00000126759	2.09671	0.00190563	ENSG00000174136	-1.05512	0.0486286
						ENSG00000061918	2.10358	0.0149607	ENSG00000005075	-0.643506	0.0487119
						ENSG00000006118	2.10466	0.000237293	ENSG00000168101	-0.652884	0.0487119
						ENSG00000104974	2.1049	0.0262067	ENSG00000165959	-0.771129	0.0487887
						ENSG00000157193	2.11459	0.00122891	ENSG00000162639	-0.837433	0.0491411
						ENSG00000091428	2.11468	0.0338116	ENSG00000134780	-1.1489	0.0492165
						ENSG00000005102	2.11842	0.00416488	ENSG00000155368	-0.772838	0.0493131
						ENSG00000123358	2.1192	0.0474728	ENSG00000134326	-1.22201	0.0494187
						ENSG00000144868	2.12309	0.0152137	ENSG00000143674	-1.18532	0.0494329
						ENSG00000111341	2.12979	0.00390938	ENSG00000090266	-0.692299	0.0495458
						ENSG00000091879	2.13375	0.0253564	ENSG00000172115	-1.1709	0.04966
						ENSG00000105928	2.13562	0.00579595	ENSG00000165283	-0.63838	0.0497452
						ENSG00000244482	2.13605	0.0365977
						ENSG00000037280	2.13759	0.00416488
						ENSG00000185565	2.13954	0.00845881
						ENSG00000128039	2.14261	0.00327226
						ENSG00000165886	2.14286	0.0053164
						ENSG00000099625	2.14764	0.0340533
						ENSG00000077984	2.14818	0.00321924
						ENSG00000134824	2.15571	0.000845504
						ENSG00000122861	2.16603	0.000104175
						ENSG00000134533	2.16628	0.0242835
						ENSG00000151789	2.17359	0.0113612
						ENSG00000149485	2.1747	0.000806588
						ENSG00000140859	2.18124	1.06e-06
						ENSG00000114270	2.18408	0.00447664
						ENSG00000160883	2.19064	0.000444157
						ENSG00000132840	2.19191	0.0360224
						ENSG00000162745	2.1942	0.000829044
						ENSG00000197757	2.21256	0.0278716
						ENSG00000187583	2.21914	0.000843798
						ENSG00000102096	2.22711	0.000464354
						ENSG00000258947	2.22765	0.00290819
						ENSG00000152207	2.23887	0.00318271
						ENSG00000128266	2.24335	0.0343284
						ENSG00000174007	2.26199	0.0105013
						ENSG00000135744	2.26218	0.0144654
						ENSG00000117069	2.26645	0.0340946
						ENSG00000163359	2.26902	5.48e-05
						ENSG00000183914	2.27328	0.00385064
						ENSG00000163491	2.27359	0.0160863
						ENSG00000155265	2.27518	0.000516723
						ENSG00000088826	2.27915	0.000141157
						ENSG00000124256	2.29139	0.000141268
						ENSG00000118946	2.29303	0.0031035
						ENSG00000173898	2.30924	7.98e-05
						ENSG00000114923	2.32015	0.00672634
						ENSG00000175040	2.33884	5.36e-05
						ENSG00000131042	2.34006	5.36e-05
						ENSG00000140285	2.34732	0.00222332
						ENSG00000162493	2.35219	0.00122891
						ENSG00000173267	2.35713	0.0150866
						ENSG00000060982	2.36054	0.00560659
						ENSG00000167757	2.36287	0.0175589
						ENSG00000144893	2.36379	0.00942573
						ENSG00000158859	2.36468	0.0366955
						ENSG00000123689	2.36831	0.00367192
						ENSG00000188257	2.37055	0.0312249
						ENSG00000101115	2.37099	0.0124261
						ENSG00000166741	2.37304	0.00415409
						ENSG00000169946	2.38743	0.00221488
						ENSG00000143333	2.38812	0.00524714
						ENSG00000182492	2.39036	0.000205916
						ENSG00000163563	2.39559	0.0127011
						ENSG00000004838	2.39852	0.0376798
						ENSG00000137573	2.40066	7.98e-05
						ENSG00000136231	2.40136	0.0211449
						ENSG00000100342	2.41633	5.36e-05
						ENSG00000041515	2.4165	0.0342788
						ENSG00000159167	2.42044	0.0337766
						ENSG00000108950	2.42946	5.48e-05
						ENSG00000182985	2.44661	0.00112526
						ENSG00000011201	2.45256	0.02759
						ENSG00000188389	2.45539	0.00928515
						ENSG00000173535	2.4579	0.00634304
						ENSG00000183287	2.47154	0.0452173
						ENSG00000155966	2.47282	0.0161124
						ENSG00000137699	2.47554	0.00206498
						ENSG00000188385	2.48933	0.00256062
						ENSG00000088882	2.49467	0.00400048
						ENSG00000153093	2.50248	0.0182621
						ENSG00000088386	2.51577	0.0483948
						ENSG00000180447	2.5303	0.0278716
						ENSG00000172346	2.53238	0.0209201
						ENSG00000105352	2.53774	0.0193013
						ENSG00000151468	2.54552	0.00928515
						ENSG00000105131	2.54937	0.0200226
						ENSG00000180535	2.55079	0.00633418
						ENSG00000111701	2.56088	0.0105445
						ENSG00000112559	2.56156	0.0017231
						ENSG00000120217	2.57628	3.63e-05
						ENSG00000137747	2.57694	0.000476136
						ENSG00000181085	2.57861	0.0102429
						ENSG00000100344	2.58387	0.00322067
						ENSG00000128578	2.58503	0.000523494
						ENSG00000107317	2.58641	0.00221488
						ENSG00000171476	2.58884	0.0101503
						ENSG00000218336	2.5902	0.0116952
						ENSG00000102265	2.60633	8.49e-05
						ENSG00000110080	2.61387	0.000102806
						ENSG00000188766	2.61641	0.0249448
						ENSG00000203747	2.61666	0.00148761
						ENSG00000171051	2.61832	0.0455225
						ENSG00000108001	2.62082	0.0340533
						ENSG00000167103	2.62144	0.0365742
						ENSG00000029153	2.62458	2e-05
						ENSG00000179388	2.63399	0.00363015
						ENSG00000261308	2.64512	0.0416718
						ENSG00000183248	2.64887	0.00493924
						ENSG00000198796	2.65249	0.0265595
						ENSG00000184557	2.65446	0.000231397
						ENSG00000109956	2.65988	0.00287098
						ENSG00000118785	2.66579	0.0195779
						ENSG00000185070	2.66665	0.000434857
						ENSG00000204442	2.66994	0.0190845
						ENSG00000120875	2.67524	0.000754919
						ENSG00000067798	2.6785	0.00726405
						ENSG00000184160	2.68752	0.0435308
						ENSG00000078098	2.70064	0.0445715
						ENSG00000144810	2.70278	0.013478
						ENSG00000135472	2.71279	0.000255553
						ENSG00000249992	2.71591	7.4e-05
						ENSG00000165188	2.7198	0.0183499
						ENSG00000120645	2.72817	0.00676138
						ENSG00000169436	2.73002	0.0432088
						ENSG00000121361	2.73302	0.00884297
						ENSG00000162366	2.74307	0.00119845
						ENSG00000041982	2.75585	0.0037415
						ENSG00000182885	2.78755	0.00221488
						ENSG00000134317	2.78996	0.00530344
						ENSG00000133063	2.79279	0.00248515
						ENSG00000175592	2.8053	0.00644937
						ENSG00000169885	2.81576	0.00440653
						ENSG00000134460	2.82382	9.12e-06
						ENSG00000113749	2.82811	0.000314343
						ENSG00000146197	2.83116	0.0227799
						ENSG00000185567	2.83797	0.000231397
						ENSG00000151023	2.8533	0.0182983
						ENSG00000169122	2.85746	9.94e-05
						ENSG00000166268	2.88825	0.0225893
						ENSG00000196188	2.89488	0.003038
						ENSG00000165379	2.90056	0.0162576
						ENSG00000126262	2.91034	0.0243862
						ENSG00000150630	2.91108	0.000231397
						ENSG00000180044	2.9154	0.0140267
						ENSG00000243232	2.92965	0.0147099
						ENSG00000221947	2.93428	0.00870054
						ENSG00000168427	2.93888	0.03934
						ENSG00000147697	2.95456	0.0263079
						ENSG00000106236	2.99836	0.00112526
						ENSG00000180828	3.01775	0.012332
						ENSG00000168679	3.02324	0.00594982
						ENSG00000226887	3.03063	0.0305047
						ENSG00000005108	3.06035	0.000867381
						ENSG00000153976	3.06469	0.00055098
						ENSG00000146374	3.06624	0.0023709
						ENSG00000249751	3.09159	0.0076078
						ENSG00000175426	3.10142	0.0105445
						ENSG00000187950	3.10284	0.0349007
						ENSG00000116132	3.1037	0.000677718
						ENSG00000132639	3.10482	0.0107856
						ENSG00000109625	3.10737	0.0107797
						ENSG00000142871	3.13001	0.00400538
						ENSG00000196611	3.1389	0.00630232
						ENSG00000124731	3.16607	0.0121097
						ENSG00000130037	3.17291	0.0424774
						ENSG00000163739	3.18404	0.00134126
						ENSG00000099985	3.18498	0.00125607
						ENSG00000167034	3.19952	0.000915003
						ENSG00000132329	3.20513	0.00222332
						ENSG00000124875	3.20626	0.0134586
						ENSG00000184156	3.2084	0.00167222
						ENSG00000134193	3.20899	0.00164504
						ENSG00000167550	3.21476	0.0365977
						ENSG00000104415	3.22219	0.000476136
						ENSG00000116254	3.22985	0.00710003
						ENSG00000255398	3.28122	0.0324519
						ENSG00000167332	3.30552	0.0337766
						ENSG00000251537	3.30979	0.0352345
						ENSG00000142748	3.31566	0.0402045
						ENSG00000176971	3.35263	0.00106342
						ENSG00000163993	3.35695	0.000273427
						ENSG00000139515	3.35844	0.0338075
						ENSG00000164932	3.36624	0.00221488
						ENSG00000081041	3.37848	0.00165078
						ENSG00000163737	3.39228	0.0456272
						ENSG00000122691	3.41237	0.00920657
						ENSG00000258227	3.41842	0.0324894
						ENSG00000179869	3.4202	0.000476136
						ENSG00000187323	3.44105	0.0212052
						ENSG00000136689	3.46007	1.33e-06
						ENSG00000163734	3.46181	8.53e-05
						ENSG00000130822	3.46227	0.00112803
						ENSG00000120949	3.47942	0.000314074
						ENSG00000101842	3.49093	0.00743251
						ENSG00000152128	3.51088	0.00203422
						ENSG00000103569	3.51571	0.0117719
						ENSG00000184292	3.53205	0.00129199
						ENSG00000197506	3.54192	0.00199739
						ENSG00000145920	3.54877	0.0152389
						ENSG00000198759	3.5707	0.00951866
						ENSG00000125538	3.57441	0.000279102
						ENSG00000160161	3.58874	0.0124261
						ENSG00000007171	3.59614	0.00156196
						ENSG00000116690	3.60172	0.0423895
						ENSG00000182853	3.64789	0.0142659
						ENSG00000135480	3.65042	0.00588461
						ENSG00000196136	3.67377	0.000677718
						ENSG00000197057	3.68043	0.000464354
						ENSG00000112837	3.70222	0.00939772
						ENSG00000062038	3.70903	0.00179085
						ENSG00000163347	3.72208	4.98e-05
						ENSG00000069482	3.73708	0.0269396
						ENSG00000166923	3.73945	0.00282715
						ENSG00000163577	3.76051	0.00539503
						ENSG00000115386	3.80435	0.0329845
						ENSG00000106366	3.84893	3.63e-05
						ENSG00000133048	3.87615	0.0110255
						ENSG00000094755	3.89227	0.0020501
						ENSG00000144191	3.8936	0.0368757
						ENSG00000163132	3.91271	0.0291924
						ENSG00000151948	3.97295	0.00479686
						ENSG00000166523	4.00423	0.045766
						ENSG00000136872	4.01118	0.000930845
						ENSG00000171388	4.01452	0.00101311
						ENSG00000148346	4.01708	7.58e-05
						ENSG00000198216	4.02083	8.53e-06
						ENSG00000005001	4.04874	7.84e-05
						ENSG00000186407	4.05224	3.63e-05
						ENSG00000117594	4.0579	0.0394684
						ENSG00000205639	4.07939	0.00484232
						ENSG00000135312	4.11097	0.0150319
						ENSG00000183019	4.15443	0.0380209
						ENSG00000130988	4.16669	0.0214621
						ENSG00000153292	4.16874	5.36e-05
						ENSG00000085265	4.17269	5.36e-05
						ENSG00000166670	4.18583	0.00400538
						ENSG00000171049	4.18585	0.00616879
						ENSG00000122641	4.18621	0.000225947
						ENSG00000107159	4.18853	0.0123834
						ENSG00000119698	4.19628	0.0325402
						ENSG00000018280	4.20317	7.4e-05
						ENSG00000163464	4.22501	0.0142713
						ENSG00000134827	4.22668	0.0416792
						ENSG00000187908	4.30453	0.000314343
						ENSG00000149968	4.31528	0.00468193
						ENSG00000108342	4.31766	0.0253564
						ENSG00000161270	4.33994	0.00225247
						ENSG00000169876	4.35942	0.000107033
						ENSG00000163218	4.4234	0.0267919
						ENSG00000021826	4.43423	0.00405254
						ENSG00000107165	4.44707	0.0444612
						ENSG00000123843	4.46222	8.53e-06
						ENSG00000167767	4.51939	0.00524714
						ENSG00000084734	4.53682	0.00635762
						ENSG00000186431	4.57518	0.00464951
						ENSG00000254979	4.59224	0.0362567
						ENSG00000128918	4.64752	0.000488137
						ENSG00000163421	4.72192	0.0175567
						ENSG00000168955	4.76098	0.00544143
						ENSG00000205838	4.76952	0.0156376
						ENSG00000134757	4.787	0.00336674
						ENSG00000112115	4.78885	0.0246441
						ENSG00000102802	4.79989	0.00416488
						ENSG00000123838	4.84178	0.000100867
						ENSG00000158055	4.85682	0.00106342
						ENSG00000186081	4.90207	0.00632092
						ENSG00000188089	4.9056	0.00171729
						ENSG00000050730	4.97561	0.000404312
						ENSG00000112299	5.06772	0.000605672
						ENSG00000185479	5.07273	0.0130371
						ENSG00000165376	5.08866	3.5e-05
						ENSG00000143546	5.11194	0.00572493
						ENSG00000148965	5.1471	0.00992628
						ENSG00000140279	5.1594	0.000279102
						ENSG00000173227	5.22587	0.00106342
						ENSG00000169429	5.29382	0.000123614
						ENSG00000129451	5.32475	0.0157593
						ENSG00000205420	5.38748	0.0295391
						ENSG00000105989	5.39872	0.0205115
						ENSG00000157654	5.40612	0.000914208
						ENSG00000140274	5.46529	0.00211774
						ENSG00000206075	5.4849	1.67e-05
						ENSG00000179546	5.61176	0.00105268
						ENSG00000134339	5.66659	0.00168837
						ENSG00000166546	5.705	0.00222806
						ENSG00000086205	5.75586	0.000759225
						ENSG00000155269	5.76351	0.00248258
						ENSG00000163220	5.79941	0.000104175
						ENSG00000169903	5.83165	0.00885054
						ENSG00000157551	6.04951	0.000581755
						ENSG00000173432	6.33369	0.0011553
						ENSG00000172016	6.4578	0.00534205
						ENSG00000163735	6.75158	0.0038593
						ENSG00000144452	6.91825	0.00225247
						ENSG00000172023	6.996	0.00371154
						ENSG00000147689	7.37441	8.95e-06
						ENSG00000084674	7.69026	0.00287098
						ENSG00000124102	7.86121	4.31e-08
						ENSG00000243509	9.20711	9.12e-06
