# Supplementary material for: Multiomic Sequencing Reveals Distinctive Gene Expression and Epigenetic Alterations Associated With Primary Sclerosing Cholangitis Development in Treatment-Naïve Pediatric Ulcerative Colitis
Source: Gastro Hep Adv. 2024 Nov 16;4(3):100586. doi: 10.1016/j.gastha.2024.11.002 (PMC11815658; doi:10.1016/j.gastha.2024.11.002)
Supplement: Table A2 [file mmc2.xlsx]

## Sheet: PSC_UCvsUC_Upregulated
ID	Gene description	Gene symbol	Site model ID	Yes density per 1000bp	No density per 1000bp	Yes-No ratio	Model cutoff	P-value
ENSG00000147133	TATA-box binding protein associated factor 1	TAF1	V$TAF1_07	163.838	116.856	1.40206	0.7131	5.04655e-37
ENSG00000112242	E2F transcription factor 3	E2F3	V$E2F3HES7_01	36.3636	19.5828	1.85692	0.6676	9.29507e-26
ENSG00000179111	hes family bHLH transcription factor 7	HES7	V$E2F3HES7_01	36.3636	19.5828	1.85692	0.6676	9.29507e-26
ENSG00000164754	RAD21 cohesin complex component	RAD21	V$RAD21_10	83.9394	57.746	1.4536	0.7936	1.09859e-23
ENSG00000069399	BCL3 transcription coactivator	BCL3	V$BCL3_03	66.9697	45.3487	1.47677	0.6682	1.12443e-20
ENSG00000170265	zinc finger protein 282	ZNF282	V$ZNF282_03	98.8889	72.6276	1.36159	0.6333	9.41567e-20
ENSG00000137203	transcription factor AP-2 alpha	TFAP2A	V$TFAP2A_02	4.0404	0.859278	4.70209	0.9383	2.7843e-14
ENSG00000118689	forkhead box O3	FOXO3	V$FOXO3_08	113.636	90.302	1.2584	0.6265	1.5118e-13
ENSG00000007968	E2F transcription factor 2	E2F2	V$E2F2_09	38.7879	26.043	1.48938	0.7389	3.60254e-13
ENSG00000115207	general transcription factor IIIC subunit 2	GTF3C2	V$GTF3C2_01	17.4747	9.81943	1.77961	0.5974	6.81087e-12
ENSG00000065029	zinc finger protein 76	ZNF76	V$ZNF76_04	38.9899	26.9085	1.44898	0.6262	8.6893e-12
ENSG00000171786	nescient helix-loop-helix 1	NHLH1	V$E2F1NHLH1_01	60.7071	46.32	1.3106	0.5578	2.39716e-10
ENSG00000008196	transcription factor AP-2 beta	TFAP2B	V$AP2_Q4	8.18182	3.82939	2.13659	0.9536	1.76238e-09
ENSG00000008197	transcription factor AP-2 delta	TFAP2D	V$AP2_Q4	8.18182	3.82939	2.13659	0.9536	1.76238e-09
ENSG00000087510	transcription factor AP-2 gamma	TFAP2C	V$AP2_Q4	8.18182	3.82939	2.13659	0.9536	1.76238e-09
ENSG00000116819	transcription factor AP-2 epsilon	TFAP2E	V$AP2_Q4	8.18182	3.82939	2.13659	0.9536	1.76238e-09
ENSG00000113580	nuclear receptor subfamily 3 group C member 1	NR3C1	V$NR3C1_03	2.0202	0.361146	5.59387	0.8262	5.14016e-09
ENSG00000101191	death inducer-obliterator 1	DIDO1	V$DATF1_01	16.9697	10.4452	1.62464	0.823	6.43826e-09
ENSG00000138795	lymphoid enhancer binding factor 1	LEF1	V$LEF1_16	57.2727	44.6108	1.28383	0.5496	1.05398e-08
ENSG00000196591	histone deacetylase 2	HDAC2	V$HDAC2_04	56.8687	44.3151	1.28328	0.6423	1.24615e-08
ENSG00000204859	zinc finger and BTB domain containing 48	ZBTB48	V$KR3_02	26.8687	19.0629	1.40948	0.772	1.09097e-07
ENSG00000133884	double PHD fingers 2	DPF2	V$DPF2_01	4.54545	1.84932	2.45791	0.857	1.86807e-07
ENSG00000116478	histone deacetylase 1	HDAC1	V$HDAC1_Q3	14.3434	9.04732	1.58538	0.8358	3.19307e-07
ENSG00000116809	zinc finger and BTB domain containing 17	ZBTB17	V$MIZ1_01	8.78788	4.84122	1.81522	0.7821	4.21174e-07
ENSG00000006704	GTF2I repeat domain containing 1	GTF2IRD1	V$BEN_01	6.9697	3.67995	1.89397	0.8913	1.57952e-06
ENSG00000169083	androgen receptor	AR	V$AR_12	1.51515	0.314446	4.81848	0.6905	2.16627e-06
ENSG00000008441	nuclear factor I X	NFIX	V$MYOGNF1_01	2.32323	0.706725	3.28732	0.7009	2.40621e-06
ENSG00000141905	nuclear factor I C	NFIC	V$MYOGNF1_01	2.32323	0.706725	3.28732	0.7009	2.40621e-06
ENSG00000147862	nuclear factor I B	NFIB	V$MYOGNF1_01	2.32323	0.706725	3.28732	0.7009	2.40621e-06
ENSG00000162599	nuclear factor I A	NFIA	V$MYOGNF1_01	2.32323	0.706725	3.28732	0.7009	2.40621e-06
ENSG00000148143	zinc finger protein 462	ZNF462	V$ZNF462_01	1.81818	0.457659	3.97279	0.9624	2.69687e-06
ENSG00000101412	E2F transcription factor 1	E2F1	V$E2F1ELK1_01	15.6566	10.6009	1.47691	0.655	4.27156e-06
ENSG00000150907	forkhead box O1	FOXO1	V$FOXO1_07	35.2525	27.5031	1.28176	0.6079	6.46848e-06
ENSG00000135457	transcription factor CP2	TFCP2	V$CP2_02	2.92929	1.12702	2.59914	0.8558	9.62789e-06
ENSG00000111424	vitamin D receptor	VDR	V$DR3_Q4	2.0202	0.613325	3.29385	0.8068	1.0283e-05
ENSG00000143257	nuclear receptor subfamily 1 group I member 3	NR1I3	V$DR3_Q4	2.0202	0.613325	3.29385	0.8068	1.0283e-05
ENSG00000144852	nuclear receptor subfamily 1 group I member 2	NR1I2	V$DR3_Q4	2.0202	0.613325	3.29385	0.8068	1.0283e-05
ENSG00000204231	retinoid X receptor beta	RXRB	V$DR3_Q4	2.0202	0.613325	3.29385	0.8068	1.0283e-05
ENSG00000141646	SMAD family member 4	SMAD4	V$SMAD4_Q6	7.57576	4.45205	1.70163	0.7801	1.97706e-05
ENSG00000139618	BRCA2 DNA repair associated	BRCA2	V$BRCA2_01	4.44444	2.2198	2.00218	0.9183	3.27263e-05
ENSG00000173039	RELA proto-oncogene, NF-kB subunit	RELA	V$RELA_08	1.0101	0.180573	5.59387	0.8841	3.39736e-05
ENSG00000115415	signal transducer and activator of transcription 1	STAT1	V$STAT_Q6	4.34343	2.19801	1.97608	0.8952	5.27049e-05
ENSG00000126561	signal transducer and activator of transcription 5A	STAT5A	V$STAT_Q6	4.34343	2.19801	1.97608	0.8952	5.27049e-05
ENSG00000138378	signal transducer and activator of transcription 4	STAT4	V$STAT_Q6	4.34343	2.19801	1.97608	0.8952	5.27049e-05
ENSG00000168610	signal transducer and activator of transcription 3	STAT3	V$STAT_Q6	4.34343	2.19801	1.97608	0.8952	5.27049e-05
ENSG00000170581	signal transducer and activator of transcription 2	STAT2	V$STAT_Q6	4.34343	2.19801	1.97608	0.8952	5.27049e-05
ENSG00000173757	signal transducer and activator of transcription 5B	STAT5B	V$STAT_Q6	4.34343	2.19801	1.97608	0.8952	5.27049e-05
ENSG00000136352	NK2 homeobox 1	NKX2-1	V$TTF1_04	13.7374	9.5797	1.43401	0.8388	5.50786e-05
ENSG00000102974	CCCTC-binding factor	CTCF	V$CTCF_08	6.46465	3.82628	1.68954	0.7725	9.09481e-05
ENSG00000136826	Kruppel like factor 4	KLF4	V$GKLF_Q4	4.0404	2.08904	1.9341	0.9989	0.000142369
ENSG00000065978	Y-box binding protein 1	YBX1	V$YB1_01	26.5657	20.9838	1.26601	0.7713	0.000160078
ENSG00000140009	estrogen receptor 2	ESR2	V$ESR2_02	0.707071	0.105853	6.67974	0.8845	0.000196352
ENSG00000167085	prohibitin	PHB	V$PHB_01	7.57576	4.84745	1.56283	0.8483	0.000238145
ENSG00000162924	REL proto-oncogene, NF-kB subunit	REL	V$CREL_01	2.12121	0.856164	2.47758	0.8587	0.000276239
ENSG00000163508	eomesodermin	EOMES	V$E2F1EOMES_02	28.8889	23.4433	1.23229	0.6536	0.000423002
ENSG00000263001	general transcription factor IIi	GTF2I	V$TFIII_Q6	6.46465	4.10025	1.57665	0.8753	0.00051848
ENSG00000129351	interleukin enhancer binding factor 3	ILF3	V$NF90_01	12.4242	9.0411	1.3742	0.8507	0.000558352
ENSG00000105610	Kruppel like factor 1	KLF1	V$KLF_Q3	7.77778	5.22105	1.4897	0.9576	0.000732176
ENSG00000109787	Kruppel like factor 3	KLF3	V$KLF_Q3	7.77778	5.22105	1.4897	0.9576	0.000732176
ENSG00000118263	Kruppel like factor 7	KLF7	V$KLF_Q3	7.77778	5.22105	1.4897	0.9576	0.000732176
ENSG00000118922	Kruppel like factor 12	KLF12	V$KLF_Q3	7.77778	5.22105	1.4897	0.9576	0.000732176
ENSG00000119138	Kruppel like factor 9	KLF9	V$KLF_Q3	7.77778	5.22105	1.4897	0.9576	0.000732176
ENSG00000127528	Kruppel like factor 2	KLF2	V$KLF_Q3	7.77778	5.22105	1.4897	0.9576	0.000732176
ENSG00000129911	Kruppel like factor 16	KLF16	V$KLF_Q3	7.77778	5.22105	1.4897	0.9576	0.000732176
ENSG00000163884	Kruppel like factor 15	KLF15	V$KLF_Q3	7.77778	5.22105	1.4897	0.9576	0.000732176
ENSG00000169926	Kruppel like factor 13	KLF13	V$KLF_Q3	7.77778	5.22105	1.4897	0.9576	0.000732176
ENSG00000171872	Kruppel like factor 17	KLF17	V$KLF_Q3	7.77778	5.22105	1.4897	0.9576	0.000732176
ENSG00000131759	retinoic acid receptor alpha	RARA	V$NR1B1RXRA_01	1.11111	0.326899	3.39894	0.8341	0.000750944
ENSG00000043355	Zic family member 2	ZIC2	V$GLI_Q3	5.05051	3.0604	1.65028	0.8996	0.000791716
ENSG00000107249	GLIS family zinc finger 3	GLIS3	V$GLI_Q3	5.05051	3.0604	1.65028	0.8996	0.000791716
ENSG00000126603	GLIS family zinc finger 2	GLIS2	V$GLI_Q3	5.05051	3.0604	1.65028	0.8996	0.000791716
ENSG00000152977	Zic family member 1	ZIC1	V$GLI_Q3	5.05051	3.0604	1.65028	0.8996	0.000791716
ENSG00000156925	Zic family member 3	ZIC3	V$GLI_Q3	5.05051	3.0604	1.65028	0.8996	0.000791716
ENSG00000012504	nuclear receptor subfamily 1 group H member 4	NR1H4	V$NR1H4_02	4.64646	2.75529	1.68638	0.7722	0.00082352
ENSG00000185551	nuclear receptor subfamily 2 group F member 2	NR2F2	V$COUPTF_Q6	1.0101	0.289539	3.48865	0.8562	0.00107177
ENSG00000125952	MYC associated factor X	MAX	V$FLI1MAX_01	9.59596	6.81818	1.40741	0.6443	0.00110255
ENSG00000177485	zinc finger and BTB domain containing 33	ZBTB33	V$ZBTB33_06	1.11111	0.351806	3.15831	0.8202	0.0013012
ENSG00000131408	nuclear receptor subfamily 1 group H member 2	NR1H2	V$DR4_Q2	5.85859	3.79826	1.54244	0.717	0.00145775
ENSG00000172819	retinoic acid receptor gamma	RARG	V$DR4_Q2	5.85859	3.79826	1.54244	0.717	0.00145775
ENSG00000184828	zinc finger and BTB domain containing 7C	ZBTB7C	V$ZBTB7C_Q2	1.31313	0.473225	2.77485	0.9046	0.00148674
ENSG00000090447	transcription factor AP-4	TFAP4	V$TFAP4MAX_02	15.7576	12.2354	1.28787	0.6148	0.00157031
ENSG00000121068	T-box transcription factor 2	TBX2	V$TBX2_06	27.2727	22.5623	1.20878	0.9107	0.00158869
ENSG00000185811	IKAROS family zinc finger 1	IKZF1	V$IK3_01	3.23232	1.78705	1.80875	0.8128	0.00169842
ENSG00000173153	estrogen related receptor alpha	ESRRA	V$ESRRA_15	1.41414	0.547945	2.58081	0.9116	0.00188384
ENSG00000143171	retinoid X receptor gamma	RXRG	V$NR1B1RXRG_01	1.0101	0.314446	3.21232	0.8364	0.00188974
ENSG00000084093	RE1 silencing transcription factor	REST	V$NRSE_B	0.606061	0.118306	5.12281	0.7481	0.00190106
ENSG00000104064	GA binding protein transcription factor subunit beta 1	GABPB1	V$GABP_B	5.05051	3.2005	1.57804	0.7991	0.00190569
ENSG00000010030	ETS variant transcription factor 7	ETV7	V$ELK1ETV7_01	3.83838	2.26027	1.69819	0.6812	0.0019517
ENSG00000082175	progesterone receptor	PGR	V$PR_03	1.31313	0.491905	2.66948	0.7966	0.00204324
ENSG00000125740	FosB proto-oncogene, AP-1 transcription factor subunit	FOSB	V$AP1_01	2.82828	1.51308	1.86923	0.8873	0.00204379
ENSG00000111087	GLI family zinc finger 1	GLI1	V$GLI1_Q3	1.81818	0.815691	2.22901	0.9259	0.0021768
ENSG00000112033	peroxisome proliferator activated receptor delta	PPARD	V$PPARDR1_Q2	2.32323	1.16438	1.99525	0.7867	0.00228336
ENSG00000124827	glial cells missing transcription factor 2	GCM2	V$GCM2ELK1_01	14.3434	11.1488	1.28654	0.6855	0.00252234
ENSG00000151090	thyroid hormone receptor beta	THRB	V$THRB_10	1.21212	0.445205	2.72261	0.7974	0.0025648
ENSG00000132170	peroxisome proliferator activated receptor gamma	PPARG	V$PPARG_03	0.40404	0.0498132	8.11111	0.8669	0.00263693
ENSG00000204060	forkhead box O6	FOXO6	V$E2F3FOXO6_01	14.6465	11.4384	1.28047	0.6113	0.00269551
ENSG00000169375	SIN3 transcription regulator family member A	SIN3A	V$SIN3A_01	10.202	7.56538	1.34851	0.642	0.00272771
ENSG00000153234	nuclear receptor subfamily 4 group A member 2	NR4A2	V$NR4A2_01	2.22222	1.11146	1.99938	0.9086	0.00273565
ENSG00000126351	thyroid hormone receptor alpha	THRA	V$T3RALPHA_02	1.41414	0.572852	2.4686	0.8152	0.00275046
ENSG00000117036	ETS variant transcription factor 3	ETV3	V$ETV3_02	0.505051	0.0871731	5.79365	0.9832	0.00281909
ENSG00000074047	GLI family zinc finger 2	GLI2	V$GLI2_Q6	1.61616	0.703611	2.29695	0.8618	0.00281935
ENSG00000091831	estrogen receptor 1	ESR1	V$ERALPHA_Q4	0.606061	0.13076	4.63492	0.9706	0.00298629
ENSG00000126767	ETS transcription factor ELK1	ELK1	V$ELK1_09	0.606061	0.13076	4.63492	0.774	0.00298629
ENSG00000160685	zinc finger and BTB domain containing 7B	ZBTB7B	V$CKROX_Q2	0.909091	0.283313	3.20879	0.9923	0.00314661
ENSG00000116833	nuclear receptor subfamily 5 group A member 2	NR5A2	V$LRH1_Q5	0.40404	0.0529265	7.63399	0.9829	0.00318079
ENSG00000162772	activating transcription factor 3	ATF3	V$ATF3_13	1.31313	0.519925	2.52562	0.9123	0.00319001
ENSG00000113196	heart and neural crest derivatives expressed 1	HAND1	V$HAND1E47_01	12.4242	9.54234	1.30201	0.803	0.00321374
ENSG00000020633	RUNX family transcription factor 3	RUNX3	V$AML2_Q3_01	1.91919	0.918431	2.08964	0.927	0.00327034
ENSG00000165821	spalt like transcription factor 2	SALL2	V$SALL2_01	3.0303	1.72167	1.7601	0.9319	0.00335569
ENSG00000151702	Fli-1 proto-oncogene, ETS transcription factor	FLI1	V$FLI1_09	0.505051	0.0933998	5.40741	0.9607	0.00367042
ENSG00000166888	signal transducer and activator of transcription 6	STAT6	V$STAT6_02	0.606061	0.136986	4.42424	0.9973	0.00367633
ENSG00000186350	retinoid X receptor alpha	RXRA	V$PPARARXRA_01	0.40404	0.0560399	7.20988	0.8647	0.00379632
ENSG00000186951	peroxisome proliferator activated receptor alpha	PPARA	V$PPARARXRA_01	0.40404	0.0560399	7.20988	0.8647	0.00379632
ENSG00000163435	E74 like ETS transcription factor 3	ELF3	V$ELF3_11	2.92929	1.66563	1.75867	0.7219	0.0039137
ENSG00000102349	Kruppel like factor 8	KLF8	V$KLF8_Q5	1.21212	0.473225	2.5614	0.9658	0.00405591
ENSG00000109320	nuclear factor kappa B subunit 1	NFKB1	V$NFKB_Q6_01	0.606061	0.143213	4.23188	0.9161	0.00447802
ENSG00000170345	Fos proto-oncogene, AP-1 transcription factor subunit	FOS	V$CFOS_Q6	0.808081	0.245953	3.28551	0.9607	0.00459031
ENSG00000185591	Sp1 transcription factor	SP1	V$SP1_16	0.909091	0.301993	3.01031	0.9044	0.00463634
ENSG00000099326	myeloid zinc finger 1	MZF1	V$MZF1_09	2.12121	1.099	1.93012	0.8551	0.00489454
ENSG00000168214	recombination signal binding protein for immunoglobulin kappa J region	RBPJ	V$RBPJK_03	0.707071	0.196139	3.60494	0.9624	0.00494081
ENSG00000178177	ligand dependent nuclear receptor corepressor like	LCORL	V$MLR1_01	4.0404	2.55915	1.57881	0.8137	0.00495516
ENSG00000129535	neural retina leucine zipper	NRL	V$NRL_01	0.20202	0.00622665	32.4444	0.9961	0.00515272
ENSG00000141510	tumor protein p53	TP53	V$P53_03	0.20202	0.00622665	32.4444	0.8701	0.00515272
ENSG00000103495	MYC associated zinc finger protein	MAZ	V$MAZ_05	0.40404	0.0622665	6.48889	0.9996	0.00525908
ENSG00000151623	nuclear receptor subfamily 3 group C member 2	NR3C2	V$NR3C2_03	5.25253	3.54919	1.47992	0.8511	0.00527389
ENSG00000136931	nuclear receptor subfamily 5 group A member 1	NR5A1	V$SF1_04	0.606061	0.14944	4.05556	0.9746	0.00540152
ENSG00000124664	SAM pointed domain containing ETS transcription factor	SPDEF	V$ELK1SPDEF_01	3.0303	1.79016	1.69275	0.6974	0.00561441
ENSG00000102554	Kruppel like factor 5	KLF5	V$BTEB2_Q3_01	2.42424	1.33873	1.81085	0.9758	0.0058251
ENSG00000244405	ETS variant transcription factor 5	ETV5	V$ETV5FOXO1_02	41.8182	36.7372	1.13831	0.6332	0.00583258
ENSG00000162367	TAL bHLH transcription factor 1, erythroid differentiation factor	TAL1	V$TAL1_01	0.606061	0.152553	3.97279	0.9514	0.00591213
ENSG00000130726	tripartite motif containing 28	TRIM28	V$TRIM28_02	10	7.63076	1.31049	0.7712	0.006282
ENSG00000120738	early growth response 1	EGR1	V$EGR1_19	0.30303	0.0342466	8.84848	0.975	0.00759678
ENSG00000205250	E2F transcription factor 4	E2F4	V$E2F4_16	6.9697	5.07161	1.37426	0.8448	0.00770762
ENSG00000109101	forkhead box N1	FOXN1	V$WHN_B	0.808081	0.270859	2.9834	0.9715	0.00775449
ENSG00000137265	interferon regulatory factor 4	IRF4	V$IRF4_09	0.20202	0.00933998	21.6296	0.9593	0.00841756
ENSG00000175592	FOS like 1, AP-1 transcription factor subunit	FOSL1	V$FOSL1_07	0.20202	0.00933998	21.6296	0.939	0.00841756
ENSG00000175832	ETS variant transcription factor 4	ETV4	V$PEA3_08	0.20202	0.00933998	21.6296	0.967	0.00841756
ENSG00000179348	GATA binding protein 2	GATA2	V$GATA2_17	0.20202	0.00933998	21.6296	0.9985	0.00841756
ENSG00000198911	sterol regulatory element binding transcription factor 2	SREBF2	V$SREBP2_Q6	2.82828	1.69365	1.66993	0.9691	0.00852896
ENSG00000170365	SMAD family member 1	SMAD1	V$SMAD1_Q6	3.73737	2.41905	1.54497	0.94	0.00903609
ENSG00000077150	nuclear factor kappa B subunit 2	NFKB2	V$NFKB2_02	0.40404	0.0747198	5.40741	0.9553	0.00921913
ENSG00000167182	Sp2 transcription factor	SP2	V$SP1_Q2_01	3.73737	2.42839	1.53903	0.9235	0.00953445
ENSG00000075891	paired box 2	PAX2	V$PAX2_Q2	1.81818	0.962017	1.88997	0.859	0.0104936
ENSG00000135903	paired box 3	PAX3	V$PAX3_B	1.0101	0.410959	2.45791	0.8413	0.0106762
ENSG00000168269	forkhead box I1	FOXI1	V$E2F3FOXI1_01	10.9091	8.60834	1.26727	0.6714	0.0108644
ENSG00000111704	Nanog homeobox	NANOG	V$NANOG_01	0.30303	0.0404732	7.48718	0.9548	0.0111783
ENSG00000122877	early growth response 2	EGR2	V$EGR2_Q4	1.81818	0.971357	1.87179	0.9584	0.0114373
ENSG00000082641	nuclear factor, erythroid 2 like 1	NFE2L1	V$MAF_Q4	1.41414	0.691158	2.04605	0.9106	0.0123254
ENSG00000106459	nuclear respiratory factor 1	NRF1	V$MAF_Q4	1.41414	0.691158	2.04605	0.9106	0.0123254
ENSG00000112182	BTB domain and CNC homolog 2	BACH2	V$MAF_Q4	1.41414	0.691158	2.04605	0.9106	0.0123254
ENSG00000116044	nuclear factor, erythroid 2 like 2	NFE2L2	V$MAF_Q4	1.41414	0.691158	2.04605	0.9106	0.0123254
ENSG00000123405	nuclear factor, erythroid 2	NFE2	V$MAF_Q4	1.41414	0.691158	2.04605	0.9106	0.0123254
ENSG00000156273	BTB domain and CNC homolog 1	BACH1	V$MAF_Q4	1.41414	0.691158	2.04605	0.9106	0.0123254
ENSG00000178573	MAF bZIP transcription factor	MAF	V$MAF_Q4	1.41414	0.691158	2.04605	0.9106	0.0123254
ENSG00000198517	MAF bZIP transcription factor K	MAFK	V$MAF_Q4	1.41414	0.691158	2.04605	0.9106	0.0123254
ENSG00000204103	MAF bZIP transcription factor B	MAFB	V$MAF_Q4	1.41414	0.691158	2.04605	0.9106	0.0123254
ENSG00000066336	Spi-1 proto-oncogene	SPI1	V$SPI1_11	0.20202	0.0124533	16.2222	0.9111	0.0123766
ENSG00000113658	SMAD family member 5	SMAD5	V$SMAD5_04	0.20202	0.0124533	16.2222	0.9295	0.0123766
ENSG00000122180	myogenin	MYOG	V$MYOGENIN_12	0.20202	0.0124533	16.2222	0.998	0.0123766
ENSG00000164749	hepatocyte nuclear factor 4 gamma	HNF4G	V$DR1_Q3	1.31313	0.622665	2.10889	0.8131	0.0124847
ENSG00000025434	nuclear receptor subfamily 1 group H member 3	NR1H3	V$LXRA_02	0.30303	0.0435866	6.95238	0.8862	0.0132755
ENSG00000162702	zinc finger protein 281	ZNF281	V$ZFP281_02	0.30303	0.0435866	6.95238	0.9848	0.0132755
ENSG00000007372	paired box 6	PAX6	V$PAX6_Q2	4.0404	2.73661	1.47643	0.69	0.0133197
ENSG00000159216	RUNX family transcription factor 1	RUNX1	V$AML1_Q4_01	1.41414	0.700498	2.01877	0.9092	0.0136299
ENSG00000158711	ETS transcription factor ELK4	ELK4	V$ELK4_06	0.505051	0.133873	3.77261	0.9917	0.0140797
ENSG00000135625	early growth response 4	EGR4	V$KROX_Q6	1.91919	1.07721	1.78163	0.8961	0.0150282
ENSG00000125798	forkhead box A2	FOXA2	V$HNF3B_04	0.909091	0.370486	2.45378	0.8929	0.0151119
ENSG00000130522	JunD proto-oncogene, AP-1 transcription factor subunit	JUND	V$JUND_08	0.505051	0.136986	3.68687	0.8687	0.0153026
ENSG00000025156	heat shock transcription factor 2	HSF2	V$HSF2_09	0.30303	0.0466999	6.48889	0.8976	0.0155812
ENSG00000071564	transcription factor 3	TCF3	V$TEAD4TCF3_01	0.40404	0.0902864	4.4751	0.8835	0.0163808
ENSG00000196092	paired box 5	PAX5	V$PAX5_02	0.40404	0.0902864	4.4751	0.7955	0.0163808
ENSG00000197905	TEA domain transcription factor 4	TEAD4	V$TEAD4TCF3_01	0.40404	0.0902864	4.4751	0.8835	0.0163808
ENSG00000221869	CCAAT enhancer binding protein delta	CEBPD	V$CEBPD_06	0.707071	0.252179	2.80384	0.9115	0.016521
ENSG00000069667	RAR related orphan receptor A	RORA	V$RORALPHA_Q4	0.20202	0.0155666	12.9778	0.9668	0.0169853
ENSG00000102145	GATA binding protein 1	GATA1	V$GATA1_Q6	0.20202	0.0155666	12.9778	0.997	0.0169853
ENSG00000126456	interferon regulatory factor 3	IRF3	V$IRF3_13	0.20202	0.0155666	12.9778	0.8761	0.0169853
ENSG00000166949	SMAD family member 3	SMAD3	V$SMAD3_Q6_01	0.20202	0.0155666	12.9778	0.9967	0.0169853
ENSG00000185122	heat shock transcription factor 1	HSF1	V$HSF1_02	0.20202	0.0155666	12.9778	0.8891	0.0169853
ENSG00000197063	MAF bZIP transcription factor G	MAFG	V$MAFG_05	0.20202	0.0155666	12.9778	0.8654	0.0169853
ENSG00000123358	nuclear receptor subfamily 4 group A member 1	NR4A1	V$NUR77_Q5_02	1.31313	0.650685	2.01808	0.8815	0.0170419
ENSG00000105672	ETS variant transcription factor 2	ETV2	V$ETSLIKE_Q4	3.93939	2.70237	1.45776	0.9503	0.0170596
ENSG00000157554	ETS transcription factor ERG	ERG	V$ETSLIKE_Q4	3.93939	2.70237	1.45776	0.9503	0.0170596
ENSG00000163497	FEV transcription factor, ETS family member	FEV	V$ETSLIKE_Q4	3.93939	2.70237	1.45776	0.9503	0.0170596
ENSG00000140262	transcription factor 12	TCF12	V$TCF12_08	0.606061	0.196139	3.08995	0.9896	0.0172163
ENSG00000105866	Sp4 transcription factor	SP4	V$SP1_Q6_01	2.92929	1.88356	1.55519	0.936	0.0174937
ENSG00000101076	hepatocyte nuclear factor 4 alpha	HNF4A	V$HNF4A_03	0.30303	0.0498132	6.08333	0.9395	0.0180977
ENSG00000102034	E74 like ETS transcription factor 4	ELF4	V$ELF4_10	0.909091	0.382939	2.37398	0.929	0.0181205
ENSG00000179388	early growth response 3	EGR3	V$EGR3_Q3	1.11111	0.523039	2.12434	1	0.0195409
ENSG00000105996	homeobox A2	HOXA2	V$GCM1HOXA2_01	0.606061	0.205479	2.94949	0.8822	0.0208242
ENSG00000137270	glial cells missing transcription factor 1	GCM1	V$GCM1HOXA2_01	0.606061	0.205479	2.94949	0.8822	0.0208242
ENSG00000110851	PR/SET domain 4	PRDM4	V$PRDM4_05	0.30303	0.0529265	5.72549	0.9973	0.020826
ENSG00000100393	E1A binding protein p300	EP300	V$P300_01	1.21212	0.600872	2.01727	0.9617	0.0213546
ENSG00000171223	JunB proto-oncogene, AP-1 transcription factor subunit	JUNB	V$JUNBFOS_01	0.808081	0.330012	2.44864	0.8965	0.0214929
ENSG00000120690	E74 like ETS transcription factor 1	ELF1	V$ELF1_20	0.909091	0.395392	2.29921	0.9239	0.021542
ENSG00000135111	T-box transcription factor 3	TBX3	V$TBX3_05	2.22222	1.35741	1.6371	0.9429	0.0216796
ENSG00000075426	FOS like 2, AP-1 transcription factor subunit	FOSL2	V$FOSL2_02	0.40404	0.0996264	4.05556	0.9532	0.0219817
ENSG00000177606	Jun proto-oncogene, AP-1 transcription factor subunit	JUN	V$JUN_09	0.40404	0.0996264	4.05556	0.8826	0.0219817
ENSG00000077092	retinoic acid receptor beta	RARB	V$RARB_08	0.20202	0.01868	10.8148	0.8471	0.0222015
ENSG00000107485	GATA binding protein 3	GATA3	V$GATA_C	0.20202	0.01868	10.8148	0.9938	0.0222015
ENSG00000118260	cAMP responsive element binding protein 1	CREB1	V$TAXCREB_01	0.20202	0.01868	10.8148	0.9261	0.0222015
ENSG00000157557	ETS proto-oncogene 2, transcription factor	ETS2	V$ETS2_Q6	1.61616	0.899751	1.79623	0.9834	0.0226123
ENSG00000073861	T-box transcription factor 21	TBX21	V$TBET_03	4.0404	2.85492	1.41524	0.8926	0.0236274
ENSG00000072736	nuclear factor of activated T cells 3	NFATC3	V$NFAT_Q4_01	0.30303	0.0560399	5.40741	0.9939	0.0237669
ENSG00000100968	nuclear factor of activated T cells 4	NFATC4	V$NFAT_Q4_01	0.30303	0.0560399	5.40741	0.9939	0.0237669
ENSG00000101096	nuclear factor of activated T cells 2	NFATC2	V$NFAT_Q4_01	0.30303	0.0560399	5.40741	0.9939	0.0237669
ENSG00000113916	BCL6 transcription repressor	BCL6	V$BCL6_Q3	0.30303	0.0560399	5.40741	0.9891	0.0237669
ENSG00000131196	nuclear factor of activated T cells 1	NFATC1	V$NFAT_Q4_01	0.30303	0.0560399	5.40741	0.9939	0.0237669
ENSG00000172845	Sp3 transcription factor	SP3	V$SP3_Q3_01	1.81818	1.05853	1.71765	0.9455	0.0238387
ENSG00000261678	scratch family transcriptional repressor 1	SCRT1	V$SCRT1_03	1.11111	0.541719	2.05109	0.8072	0.0242099
ENSG00000154727	GA binding protein transcription factor subunit alpha	GABPA	V$GABPA_15	0.808081	0.342466	2.3596	0.9417	0.0257816
ENSG00000006468	ETS variant transcription factor 1	ETV1	V$ER81_05	3.43434	2.37235	1.44765	0.9538	0.0264944
ENSG00000164458	T-box transcription factor T	TBXT	V$BRACH_03	0.30303	0.0591532	5.12281	0.8956	0.0269201
ENSG00000133794	aryl hydrocarbon receptor nuclear translocator like	ARNTL	V$BMAL1CLOCK_01	26.5657	23.462	1.13228	0.6889	0.0273569
ENSG00000134852	clock circadian regulator	CLOCK	V$BMAL1CLOCK_01	26.5657	23.462	1.13228	0.6889	0.0273569
ENSG00000101057	MYB proto-oncogene like 2	MYBL2	V$MYBL2_04	0.707071	0.283313	2.49573	0.9001	0.0279507
ENSG00000072310	sterol regulatory element binding transcription factor 1	SREBF1	V$SREBP1_02	2.32323	1.47572	1.57431	0.7561	0.0279627
ENSG00000155090	Kruppel like factor 10	KLF10	V$TIEG1_02	0.20202	0.0217933	9.26984	0.9903	0.0279845
ENSG00000172059	Kruppel like factor 11	KLF11	V$FKLF_01	0.20202	0.0217933	9.26984	0.9886	0.0279845
ENSG00000184937	WT1 transcription factor	WT1	V$WT1_Q6_02	0.20202	0.0217933	9.26984	1	0.0279845
ENSG00000175745	nuclear receptor subfamily 2 group F member 1	NR2F1	V$NR2F1_02	0.40404	0.108966	3.70794	0.7804	0.0286202
ENSG00000136574	GATA binding protein 4	GATA4	V$GATA4_07	0.606061	0.224159	2.7037	0.9838	0.0295014
ENSG00000114315	hes family bHLH transcription factor 1	HES1	V$HES1_Q6	0.909091	0.420299	2.16296	0.9523	0.0297314
ENSG00000106571	GLI family zinc finger 3	GLI3	V$GLI3_Q5_01	0.30303	0.0622665	4.86667	0.9901	0.030285
ENSG00000174332	GLIS family zinc finger 1	GLIS1	V$GLI_Q2	1.71717	1.01494	1.69189	0.8454	0.0308673
ENSG00000125347	interferon regulatory factor 1	IRF1	V$IRF1_Q6	0.505051	0.16812	3.00412	1	0.0315365
ENSG00000116560	splicing factor proline and glutamine rich	SFPQ	V$PSF_Q5	0.20202	0.0249066	8.11111	0.9964	0.0342959
ENSG00000124766	SRY-box transcription factor 4	SOX4	V$SOX4_Q3	0.20202	0.0249066	8.11111	0.9901	0.0342959
ENSG00000134954	ETS proto-oncogene 1, transcription factor	ETS1	V$ETS1_06	1.0101	0.507472	1.99046	0.9484	0.0361523
ENSG00000183072	NK2 homeobox 5	NKX2-5	V$NKX25_08	2.92929	2.01743	1.45199	0.9683	0.0366336
ENSG00000124813	RUNX family transcription factor 2	RUNX2	V$OSF2_Q6	2.42424	1.60648	1.50904	0.8941	0.0375803
ENSG00000198176	transcription factor Dp-1	TFDP1	V$E2F_Q2	7.37374	5.89041	1.25182	0.9509	0.0377089
ENSG00000124216	snail family transcriptional repressor 1	SNAI1	V$SNA_02	2.72727	1.87111	1.45757	0.8298	0.0408618
ENSG00000105722	ETS2 repressor factor	ERF	V$ERF_03	0.30303	0.0716065	4.23188	0.9272	0.0416332
ENSG00000067082	Kruppel like factor 6	KLF6	V$CPBP_04	1.21212	0.669365	1.81085	0.919	0.0417989
ENSG00000148516	zinc finger E-box binding homeobox 1	ZEB1	V$ZEB1_05	0.505051	0.1868	2.7037	0.9934	0.0450478
ENSG00000177426	TGFB induced factor homeobox 1	TGIF1	V$TGIF1_04	2.42424	1.64072	1.47755	0.7106	0.0454528
ENSG00000175387	SMAD family member 2	SMAD2	V$SMAD2_02	0.707071	0.320672	2.20496	0.9151	0.0475569

## Sheet: PSC_UCvsCtl_upregulated
ID	Gene description	Gene symbol	Site model ID	Yes density per 1000bp	No density per 1000bp	Yes-No ratio	Model cutoff	P-value
ENSG00000005513	SRY-box transcription factor 8	SOX8	V$SOX_Q6	0.0524262	0.0253405	2.06887	0.9064	0.0264405
ENSG00000007372	paired box 6	PAX6	V$PAX_Q6	14.0564	13.3893	1.04982	0.6667	0.00216982
ENSG00000007968	E2F transcription factor 2	E2F2	V$E2F2_09	31.1473	28.337	1.09917	0.7344	1.58406e-16
ENSG00000008196	transcription factor AP-2 beta	TFAP2B	V$AP2_Q6	7.26334	6.01837	1.20686	0.8441	1.29584e-14
ENSG00000008197	transcription factor AP-2 delta	TFAP2D	V$AP2_Q4	5.14702	4.31105	1.19391	0.9517	6.88929e-10
ENSG00000008441	nuclear factor I X	NFIX	V$MYOGNF1_01	2.05773	1.66614	1.23503	0.6734	3.37595e-06
ENSG00000010030	ETS variant transcription factor 7	ETV7	V$FLI1ETV7_01	0.235918	0.158378	1.48959	0.8094	0.0040132
ENSG00000012504	nuclear receptor subfamily 1 group H member 4	NR1H4	V$FXRRXR_Q5	0.0663037	0.0348432	1.90292	0.9369	0.0225013
ENSG00000019549	snail family transcriptional repressor 2	SNAI2	V$SLUG_Q6_02	0.834965	0.63668	1.31143	0.9967	0.000162072
ENSG00000020633	RUNX family transcription factor 3	RUNX3	V$RUNX3_06	0.114875	0.0791891	1.45064	0.978	0.0471003
ENSG00000025156	heat shock transcription factor 2	HSF2	V$HSF2_09	0.030068	0.00633513	4.74623	0.9326	0.00786942
ENSG00000025434	nuclear receptor subfamily 1 group H member 3	NR1H3	V$LXRA_02	0.0508843	0.0253405	2.00802	0.8901	0.0333283
ENSG00000039600	SRY-box transcription factor 30	SOX30	V$SOX_Q4	0.08712	0.0475135	1.83359	0.9984	0.0129032
ENSG00000043355	Zic family member 2	ZIC2	V$GLI_Q3	4.13627	3.32911	1.24246	0.8971	2.47345e-11
ENSG00000050344	nuclear factor, erythroid 2 like 3	NFE2L3	V$MAF_Q6_01	0.08712	0.0221729	3.92911	0.9551	1.75873e-05
ENSG00000059728	MAX dimerization protein 1	MXD1	V$EBOX_Q6_01	3.03995	2.61958	1.16047	0.901	4.2185e-05
ENSG00000064195	distal-less homeobox 3	DLX3	V$TFAP4DLX3_01	2.67913	2.32499	1.15232	0.774	0.000216011
ENSG00000064703	DEAD-box helicase 20	DDX20	V$GEMIN3_01	6.05985	4.99208	1.21389	0.8669	4.09839e-13
ENSG00000064835	POU class 1 homeobox 1	POU1F1	V$POU1F1_08	0.108707	0.0570162	1.90661	0.8519	0.00389014
ENSG00000065029	zinc finger protein 76	ZNF76	V$ZNF76_04	30.6416	27.4279	1.11717	0.6251	1.76083e-21
ENSG00000065978	Y-box binding protein 1	YBX1	V$YB1_01	17.2636	15.7713	1.09462	0.7919	3.01134e-09
ENSG00000066336	Spi-1 proto-oncogene	SPI1	V$PU1_Q4	0.105623	0.050681	2.08408	0.93	0.00177165
ENSG00000067082	Kruppel like factor 6	KLF6	V$KLF_Q3	4.24575	3.24992	1.30642	0.9719	3.19897e-16
ENSG00000067955	core-binding factor subunit beta	CBFB	V$AML_Q6	0.481859	0.383275	1.25721	0.9239	0.0105592
ENSG00000068323	transcription factor binding to IGHM enhancer 3	TFE3	V$TFE_Q6	0.255192	0.183719	1.38904	0.9835	0.010297
ENSG00000069399	BCL3 transcription coactivator	BCL3	V$BCL3_03	29.105	25.1663	1.15651	0.7137	2.91628e-33
ENSG00000069667	RAR related orphan receptor A	RORA	V$RORA2_01	0.0200453	0.00316756	6.32831	0.9438	0.021122
ENSG00000071564	transcription factor 3	TCF3	V$E2A_04	0.458729	0.278746	1.64569	0.9471	2.43147e-06
ENSG00000071794	helicase like transcription factor	HLTF	V$HLTF_Q4	0.0616779	0.0316756	1.94717	0.8744	0.0238433
ENSG00000072310	sterol regulatory element binding transcription factor 1	SREBF1	V$SREBP1_Q6	5.6204	4.84637	1.15971	0.8244	4.71436e-08
ENSG00000072736	nuclear factor of activated T cells 3	NFATC3	V$NFATC3_03	0.0763264	0.0253405	3.01203	0.8633	0.000438395
ENSG00000073282	tumor protein p63	TP63	V$P53DECAMER_Q2	0.188118	0.0918594	2.04789	0.9566	4.82579e-05
ENSG00000073861	T-box transcription factor 21	TBX21	V$TBX21_02	0.0185034	0.00316756	5.84151	0.9658	0.0305558
ENSG00000074047	GLI family zinc finger 2	GLI2	V$GLI2_06	0.028526	0.00633513	4.50283	0.8768	0.0111109
ENSG00000075426	FOS like 2, AP-1 transcription factor subunit	FOSL2	V$AP1_Q4_01	0.0932878	0.0253405	3.68137	0.9968	1.579e-05
ENSG00000075891	paired box 2	PAX2	V$PAX2_Q2	1.29061	1.04213	1.23844	0.8551	0.000161876
ENSG00000077092	retinoic acid receptor beta	RARB	V$RARB_02	0.0794103	0.0443459	1.7907	0.7928	0.020595
ENSG00000077150	nuclear factor kappa B subunit 2	NFKB2	V$NFKB2_02	0.456416	0.313589	1.45546	0.8841	0.000192913
ENSG00000077463	sirtuin 6	SIRT6	V$SIRT6_01	1.30217	1.15616	1.12629	0.943	0.0200643
ENSG00000078399	homeobox A9	HOXA9	V$HOXA9_04	0.0424036	0.0158378	2.67736	0.9529	0.0147211
ENSG00000078900	tumor protein p73	TP73	V$P53DECAMER_Q2	0.188118	0.0918594	2.04789	0.9566	4.82579e-05
ENSG00000081059	transcription factor 7	TCF7	V$LEF1TCF1_Q4	0.135691	0.0760215	1.78491	0.9566	0.00305873
ENSG00000081189	myocyte enhancer factor 2C	MEF2C	V$MEF2C_09	0.740906	0.617675	1.19951	0.8844	0.0102708
ENSG00000082641	nuclear factor, erythroid 2 like 1	NFE2L1	V$MAF_Q6_01	0.08712	0.0221729	3.92911	0.9551	1.75873e-05
ENSG00000084093	RE1 silencing transcription factor	REST	V$REST_04	0.089433	0.050681	1.76462	0.8617	0.0162963
ENSG00000085276	MDS1 and EVI1 complex locus	MECOM	V$EVI_Q6	0.0231292	0.00633513	3.65095	0.9107	0.0358298
ENSG00000087510	transcription factor AP-2 gamma	TFAP2C	V$TFAP2CE2F8_01	0.058594	0.0190054	3.08302	0.9005	0.00181125
ENSG00000089225	T-box transcription factor 5	TBX5	V$TBX2RELATED_Q6	0.241315	0.183719	1.3135	0.943	0.0297845
ENSG00000090447	transcription factor AP-4	TFAP4	V$AP4_Q6_01	0.841903	0.595502	1.41377	0.9516	3.10046e-06
ENSG00000091831	estrogen receptor 1	ESR1	V$ESR1_06	0.0478004	0.0126703	3.77264	0.9251	0.00189956
ENSG00000092067	CCAAT enhancer binding protein epsilon	CEBPE	V$CEBPE_01	0.0824942	0.0316756	2.60434	0.9606	0.000865922
ENSG00000099326	myeloid zinc finger 1	MZF1	V$MZF1_Q5_01	1.3307	0.839404	1.58529	0.9707	1.02579e-13
ENSG00000100146	SRY-box transcription factor 10	SOX10	V$SOX_Q6	0.0524262	0.0253405	2.06887	0.9064	0.0264405
ENSG00000100219	X-box binding protein 1	XBP1	V$XBP1_06	0.224353	0.158378	1.41657	0.9206	0.0112961
ENSG00000100393	E1A binding protein p300	EP300	V$P300_01	0.390113	0.294583	1.32429	0.9696	0.0061334
ENSG00000100968	nuclear factor of activated T cells 4	NFATC4	V$NFATC4_02	0.0470294	0.0221729	2.12103	0.8933	0.0311292
ENSG00000101076	hepatocyte nuclear factor 4 alpha	HNF4A	V$HNF4A_22	0.122585	0.0633513	1.935	0.8	0.0018821
ENSG00000101096	nuclear factor of activated T cells 2	NFATC2	V$NFATC2_03	0.0609069	0.0126703	4.80708	0.8702	0.000112286
ENSG00000101191	death inducer-obliterator 1	DIDO1	V$DATF1_01	10.8746	8.68229	1.2525	0.8311	1.13654e-28
ENSG00000101665	SMAD family member 7	SMAD7	V$SMAD7_01	0.030839	0.00950269	3.24529	0.93	0.0207602
ENSG00000102034	E74 like ETS transcription factor 4	ELF4	V$ETS_Q6	1.27211	1.10865	1.14744	0.9779	0.0097207
ENSG00000102145	GATA binding protein 1	GATA1	V$GATA1_05	0.0339228	0.00950269	3.56981	0.9816	0.0110946
ENSG00000102349	Kruppel like factor 8	KLF8	V$KLF8_Q5_01	0.857323	0.582832	1.47096	0.9615	2.47123e-07
ENSG00000102554	Kruppel like factor 5	KLF5	V$BTEB2_Q3_01	2.15641	1.5236	1.41534	0.9742	1.4548e-13
ENSG00000102908	nuclear factor of activated T cells 5	NFAT5	V$NFAT5_Q5_01	0.0986846	0.0601837	1.63972	0.9563	0.0228771
ENSG00000102974	CCCTC-binding factor	CTCF	V$CTCF_01	0.114875	0.0791891	1.45064	0.8971	0.0471003
ENSG00000103241	forkhead box F1	FOXF1	V$FOX_Q2	0.11873	0.072854	1.6297	0.9367	0.0141837
ENSG00000103495	MYC associated zinc finger protein	MAZ	V$MAZ_Q6	1.00149	0.620843	1.61312	0.958	2.5271e-11
ENSG00000104064	GA binding protein transcription factor subunit beta 1	GABPB1	V$ETS_Q6	1.27211	1.10865	1.14744	0.9779	0.0097207
ENSG00000104856	RELB proto-oncogene, NF-kB subunit	RELB	V$RELBP50_Q3	1.05855	0.823567	1.28532	0.8508	7.91555e-05
ENSG00000104903	LYL1 basic helix-loop-helix family member	LYL1	V$TALLIKE_Q6	1.78172	1.43491	1.2417	0.9378	9.13251e-06
ENSG00000105516	D-box binding PAR bZIP transcription factor	DBP	V$DBP_Q6	12.26	11.1213	1.10239	0.8596	6.79374e-08
ENSG00000105610	Kruppel like factor 1	KLF1	V$EKLF_Q5_01	0.205079	0.114032	1.79843	0.9901	0.000271676
ENSG00000105672	ETS variant transcription factor 2	ETV2	V$ETSLIKE_Q4	0.377006	0.294583	1.27979	0.9885	0.0147906
ENSG00000105698	upstream transcription factor 2, c-fos interacting	USF2	V$EBOX_Q6_01	3.03995	2.61958	1.16047	0.901	4.2185e-05
ENSG00000105717	PBX homeobox 4	PBX4	V$PBX4HOXA10_01	0.182721	0.126703	1.44212	0.9148	0.0162966
ENSG00000105722	ETS2 repressor factor	ERF	V$ETSLIKE_Q4	0.377006	0.294583	1.27979	0.9885	0.0147906
ENSG00000105856	HMG-box transcription factor 1	HBP1	V$SOX_Q4	0.08712	0.0475135	1.83359	0.9984	0.0129032
ENSG00000105866	Sp4 transcription factor	SP4	V$SP1_Q4_01	3.58811	2.73044	1.31411	0.919	1.7777e-14
ENSG00000105967	transcription factor EC	TFEC	V$TFE_Q6	0.255192	0.183719	1.38904	0.9835	0.010297
ENSG00000105996	homeobox A2	HOXA2	V$GCM1HOXA2_01	0.131837	0.0791891	1.66483	0.8963	0.00790616
ENSG00000106031	homeobox A13	HOXA13	V$HOXA913_Q4	0.623718	0.532151	1.17207	0.9988	0.0317989
ENSG00000106331	paired box 4	PAX4	V$PAX_Q6	14.0564	13.3893	1.04982	0.6667	0.00216982
ENSG00000106459	nuclear respiratory factor 1	NRF1	V$MAF_Q4	1.24281	1.07064	1.16081	0.8982	0.00625046
ENSG00000106571	GLI family zinc finger 3	GLI3	V$GLI3_04	0.0686167	0.0253405	2.70779	0.8619	0.0017992
ENSG00000106689	LIM homeobox 2	LHX2	V$LHX2_02	0.286031	0.218562	1.3087	0.9446	0.0207306
ENSG00000107187	LIM homeobox 3	LHX3	V$LHX3b_01	0.425578	0.323092	1.3172	0.9299	0.00501912
ENSG00000107249	GLIS family zinc finger 3	GLIS3	V$GLI_Q3	4.13627	3.32911	1.24246	0.8971	2.47345e-11
ENSG00000107485	GATA binding protein 3	GATA3	V$GATA3_18	0.0339228	0.0126703	2.67736	0.8689	0.029096
ENSG00000108511	homeobox B6	HOXB6	V$HOXB6_03	0.171156	0.123535	1.38549	0.984	0.0322037
ENSG00000109320	nuclear factor kappa B subunit 1	NFKB1	V$NFKB1_02	0.194285	0.10453	1.85866	0.8293	0.000216469
ENSG00000109381	E74 like ETS transcription factor 2	ELF2	V$ETS_Q6	1.27211	1.10865	1.14744	0.9779	0.0097207
ENSG00000109787	Kruppel like factor 3	KLF3	V$KLF_Q3	4.24575	3.24992	1.30642	0.9719	3.19897e-16
ENSG00000110693	SRY-box transcription factor 6	SOX6	V$SOX_Q6	0.0524262	0.0253405	2.06887	0.9064	0.0264405
ENSG00000110851	PR/SET domain 4	PRDM4	V$PRDM4_05	0.156508	0.0950269	1.64698	0.9955	0.00465327
ENSG00000111046	myogenic factor 6	MYF6	V$MYF6_08	0.0200453	0.00316756	6.32831	0.9728	0.021122
ENSG00000111049	myogenic factor 5	MYF5	V$MYF5_Q6	0.0493423	0.0253405	1.94717	0.9603	0.0417982
ENSG00000111087	GLI family zinc finger 1	GLI1	V$GLI_Q3	4.13627	3.32911	1.24246	0.8971	2.47345e-11
ENSG00000111145	ETS transcription factor ELK3	ELK3	V$ETS_Q6	1.27211	1.10865	1.14744	0.9779	0.0097207
ENSG00000111206	forkhead box M1	FOXM1	V$FOXM1_05	0.279863	0.218562	1.28048	0.9227	0.0315425
ENSG00000111424	vitamin D receptor	VDR	V$VDR_04	1.19578	0.909091	1.31536	0.7963	6.42424e-06
ENSG00000111704	Nanog homeobox	NANOG	V$NANOG_07	1.49029	1.26069	1.18212	0.8668	0.0010962
ENSG00000112033	peroxisome proliferator activated receptor delta	PPARD	V$PPARD_04	0.0647618	0.0285081	2.2717	0.8474	0.00768232
ENSG00000112182	BTB domain and CNC homolog 2	BACH2	V$MAF_Q6_01	0.08712	0.0221729	3.92911	0.9551	1.75873e-05
ENSG00000112242	E2F transcription factor 3	E2F3	V$E2F3_12	5.00747	4.57396	1.09478	0.9059	0.000889485
ENSG00000112561	transcription factor EB	TFEB	V$TFE_Q6	0.255192	0.183719	1.38904	0.9835	0.010297
ENSG00000112658	serum response factor	SRF	V$SRF_16	0.0246712	0.00316756	7.78869	0.9841	0.00681822
ENSG00000113196	heart and neural crest derivatives expressed 1	HAND1	V$EBOX_Q6_01	3.03995	2.61958	1.16047	0.901	4.2185e-05
ENSG00000113580	nuclear receptor subfamily 3 group C member 1	NR3C1	V$GR_01	0.224353	0.171048	1.31164	0.9359	0.0358172
ENSG00000113658	SMAD family member 5	SMAD5	V$SMAD5_Q5	0.133378	0.0665188	2.00512	1	0.000767848
ENSG00000113722	caudal type homeobox 1	CDX1	V$CDX_Q5	0.0447165	0.0126703	3.52925	0.941	0.003584
ENSG00000113916	BCL6 transcription repressor	BCL6	V$BCL6_10	0.439455	0.313589	1.40137	0.8006	0.000789664
ENSG00000114315	hes family bHLH transcription factor 1	HES1	V$HES1_04	6.09069	5.50206	1.10698	0.9074	5.64462e-05
ENSG00000114861	forkhead box P1	FOXP1	V$FOXP1_05	0.0609069	0.0190054	3.20472	0.9715	0.00115992
ENSG00000115207	general transcription factor IIIC subunit 2	GTF3C2	V$GTF3C2_01	11.671	10.2091	1.1432	0.5954	1.40349e-12
ENSG00000115415	signal transducer and activator of transcription 1	STAT1	V$STAT1_12	0.295283	0.237567	1.24294	0.8673	0.045491
ENSG00000116044	nuclear factor, erythroid 2 like 2	NFE2L2	V$MAF_Q6_01	0.08712	0.0221729	3.92911	0.9551	1.75873e-05
ENSG00000116478	histone deacetylase 1	HDAC1	V$HDAC1_Q3	6.43917	5.33735	1.20644	0.858	4.1056e-13
ENSG00000116809	zinc finger and BTB domain containing 17	ZBTB17	V$MIZ1_01	6.90561	4.8337	1.42864	0.7822	2.58882e-41
ENSG00000116819	transcription factor AP-2 epsilon	TFAP2E	V$AP2_Q4	5.14702	4.31105	1.19391	0.9517	6.88929e-10
ENSG00000116833	nuclear receptor subfamily 5 group A member 2	NR5A2	V$LRH1_08	0.841132	0.563826	1.49183	0.7215	1.36234e-07
ENSG00000117595	interferon regulatory factor 6	IRF6	V$IRF_Q6	0.0408616	0.00950269	4.3	0.9773	0.00254471
ENSG00000118263	Kruppel like factor 7	KLF7	V$KLF_Q3	4.24575	3.24992	1.30642	0.9719	3.19897e-16
ENSG00000118689	forkhead box O3	FOXO3	V$FOXO3_05	15.4858	13.2943	1.16485	0.6612	3.42393e-20
ENSG00000118922	Kruppel like factor 12	KLF12	V$KLF_Q3	4.24575	3.24992	1.30642	0.9719	3.19897e-16
ENSG00000119138	Kruppel like factor 9	KLF9	V$KLF_Q3	4.24575	3.24992	1.30642	0.9719	3.19897e-16
ENSG00000119866	BAF chromatin remodeling complex subunit BCL11A	BCL11A	V$BCL11A_04	0.108707	0.0601837	1.80626	0.8967	0.00675804
ENSG00000119950	MAX interactor 1, dimerization protein	MXI1	V$EBOX_Q6_01	3.03995	2.61958	1.16047	0.901	4.2185e-05
ENSG00000120690	E74 like ETS transcription factor 1	ELF1	V$ELF1_Q6	0.0400906	0.0126703	3.16415	0.9793	0.00903296
ENSG00000120693	SMAD family member 9	SMAD9	V$SMAD_Q6_01	0.999953	0.852075	1.17355	0.9584	0.00840394
ENSG00000120738	early growth response 1	EGR1	V$EGR1_16	0.526575	0.373773	1.40881	0.9406	0.000215958
ENSG00000121068	T-box transcription factor 2	TBX2	V$TBX2RELATED_Q6	0.241315	0.183719	1.3135	0.943	0.0297845
ENSG00000121075	T-box transcription factor 4	TBX4	V$TBX2RELATED_Q6	0.241315	0.183719	1.3135	0.943	0.0297845
ENSG00000122180	myogenin	MYOG	V$MYOGENIN_07	0.217415	0.123535	1.75994	0.8761	0.000275432
ENSG00000122691	twist family bHLH transcription factor 1	TWIST1	V$TWIST_Q6_01	0.175011	0.0981945	1.78229	0.9765	0.000851944
ENSG00000122877	early growth response 2	EGR2	V$EGR2_06	3.18027	2.29332	1.38675	0.8514	2.17888e-17
ENSG00000123095	basic helix-loop-helix family member e41	BHLHE41	V$EBOX_Q6_01	3.03995	2.61958	1.16047	0.901	4.2185e-05
ENSG00000123358	nuclear receptor subfamily 4 group A member 1	NR4A1	V$NUR77_07	0.125669	0.0855242	1.46939	0.9257	0.0344758
ENSG00000123364	homeobox C13	HOXC13	V$HOXA913_Q4	0.623718	0.532151	1.17207	0.9988	0.0317989
ENSG00000123388	homeobox C11	HOXC11	V$HOXA913_Q4	0.623718	0.532151	1.17207	0.9988	0.0317989
ENSG00000123405	nuclear factor, erythroid 2	NFE2	V$MAF_Q6_01	0.08712	0.0221729	3.92911	0.9551	1.75873e-05
ENSG00000123933	MAX dimerization protein 4	MXD4	V$EBOX_Q6_01	3.03995	2.61958	1.16047	0.901	4.2185e-05
ENSG00000124216	snail family transcriptional repressor 1	SNAI1	V$SNA_03	0.208163	0.12987	1.60285	0.9948	0.00195659
ENSG00000124664	SAM pointed domain containing ETS transcription factor	SPDEF	V$ELK1SPDEF_01	6.27804	5.55274	1.13062	0.6454	1.24752e-06
ENSG00000124766	SRY-box transcription factor 4	SOX4	V$SOX_Q6	0.0524262	0.0253405	2.06887	0.9064	0.0264405
ENSG00000124813	RUNX family transcription factor 2	RUNX2	V$RUNX2_02	0.0956007	0.0538486	1.77536	0.8421	0.0125394
ENSG00000124827	glial cells missing transcription factor 2	GCM2	V$GCM2MAX_01	0.0863491	0.0443459	1.94717	0.8339	0.00808709
ENSG00000125285	SRY-box transcription factor 21	SOX21	V$SOX_Q6	0.0524262	0.0253405	2.06887	0.9064	0.0264405
ENSG00000125347	interferon regulatory factor 1	IRF1	V$IRF1_03	0.0377777	0.00633513	5.96321	0.9549	0.00133057
ENSG00000125398	SRY-box transcription factor 9	SOX9	V$SOX_Q6	0.0524262	0.0253405	2.06887	0.9064	0.0264405
ENSG00000125618	paired box 8	PAX8	V$PAX_Q6	14.0564	13.3893	1.04982	0.6667	0.00216982
ENSG00000125740	FosB proto-oncogene, AP-1 transcription factor subunit	FOSB	V$AP1_Q4_01	0.0932878	0.0253405	3.68137	0.9968	1.579e-05
ENSG00000125798	forkhead box A2	FOXA2	V$HNF3_Q6_01	0.193514	0.107697	1.79684	0.9653	0.000404841
ENSG00000125813	paired box 1	PAX1	V$PAX_Q6	14.0564	13.3893	1.04982	0.6667	0.00216982
ENSG00000125952	MYC associated factor X	MAX	V$GCM2MAX_01	0.0863491	0.0443459	1.94717	0.8339	0.00808709
ENSG00000126351	thyroid hormone receptor alpha	THRA	V$T3RALPHA_02	2.9721	2.46436	1.20603	0.7463	6.42491e-07
ENSG00000126456	interferon regulatory factor 3	IRF3	V$IRF3_09	0.0339228	0.00633513	5.35472	0.9295	0.00326824
ENSG00000126561	signal transducer and activator of transcription 5A	STAT5A	V$STAT_Q6	0.640679	0.535318	1.19682	0.9419	0.0169358
ENSG00000126603	GLIS family zinc finger 2	GLIS2	V$GLI_Q3	4.13627	3.32911	1.24246	0.8971	2.47345e-11
ENSG00000126767	ETS transcription factor ELK1	ELK1	V$ELK1ETV7_01	2.72848	2.3535	1.15933	0.6789	0.000108422
ENSG00000127528	Kruppel like factor 2	KLF2	V$KLF_Q3	4.24575	3.24992	1.30642	0.9719	3.19897e-16
ENSG00000128272	activating transcription factor 4	ATF4	V$ATF4_07	0.0979137	0.0475135	2.06076	0.8247	0.00287502
ENSG00000128604	interferon regulatory factor 5	IRF5	V$IRF_Q6	0.0408616	0.00950269	4.3	0.9773	0.00254471
ENSG00000128709	homeobox D9	HOXD9	V$HOXA913_Q4	0.623718	0.532151	1.17207	0.9988	0.0317989
ENSG00000128710	homeobox D10	HOXD10	V$HOXA913_Q4	0.623718	0.532151	1.17207	0.9988	0.0317989
ENSG00000128714	homeobox D13	HOXD13	V$HOXA913_Q4	0.623718	0.532151	1.17207	0.9988	0.0317989
ENSG00000129152	myogenic differentiation 1	MYOD1	V$MYOD1_04	0.447936	0.294583	1.52057	0.9431	5.21555e-05
ENSG00000129173	E2F transcription factor 8	E2F8	V$TFAP2CE2F8_01	0.058594	0.0190054	3.08302	0.9005	0.00181125
ENSG00000129194	SRY-box transcription factor 15	SOX15	V$SOX_Q6	0.0524262	0.0253405	2.06887	0.9064	0.0264405
ENSG00000129351	interleukin enhancer binding factor 3	ILF3	V$NF90_01	4.71682	4.09249	1.15255	0.8856	1.36316e-06
ENSG00000129514	forkhead box A1	FOXA1	V$HNF3_Q6_01	0.193514	0.107697	1.79684	0.9653	0.000404841
ENSG00000129535	neural retina leucine zipper	NRL	V$NRL_04	0.130295	0.0760215	1.71392	0.9467	0.00590804
ENSG00000129654	forkhead box J1	FOXJ1	V$FOX_Q2	0.11873	0.072854	1.6297	0.9367	0.0141837
ENSG00000129911	Kruppel like factor 16	KLF16	V$KLF_Q3	4.24575	3.24992	1.30642	0.9719	3.19897e-16
ENSG00000130522	JunD proto-oncogene, AP-1 transcription factor subunit	JUND	V$JUND_06	0.0663037	0.0158378	4.18642	0.9401	0.000125643
ENSG00000130726	tripartite motif containing 28	TRIM28	V$RNF96_01	0.29297	0.215394	1.36016	0.9755	0.00955344
ENSG00000131196	nuclear factor of activated T cells 1	NFATC1	V$NFAT2_Q5_01	0.0185034	0.00316756	5.84151	0.9991	0.0305558
ENSG00000131408	nuclear receptor subfamily 1 group H member 2	NR1H2	V$DR4_Q2	4.16017	3.85809	1.0783	0.7157	0.00874531
ENSG00000131759	retinoic acid receptor alpha	RARA	V$RARA_07	0.0670747	0.0316756	2.11755	0.7987	0.0107521
ENSG00000132170	peroxisome proliferator activated receptor gamma	PPARG	V$PPARG_09	2.45864	2.00824	1.22428	0.7766	1.10756e-06
ENSG00000133884	double PHD fingers 2	DPF2	V$DPF2_01	5.36366	4.08299	1.31366	0.824	1.01228e-20
ENSG00000134107	basic helix-loop-helix family member e40	BHLHE40	V$EBOX_Q6_01	3.03995	2.61958	1.16047	0.901	4.2185e-05
ENSG00000134323	MYCN proto-oncogene, bHLH transcription factor	MYCN	V$NMYC_02	4.16326	3.44314	1.20915	0.9815	3.06147e-09
ENSG00000134532	SRY-box transcription factor 5	SOX5	V$SOX_Q6	0.0524262	0.0253405	2.06887	0.9064	0.0264405
ENSG00000134595	SRY-box transcription factor 3	SOX3	V$SOX_Q6	0.0524262	0.0253405	2.06887	0.9064	0.0264405
ENSG00000134852	clock circadian regulator	CLOCK	V$CLOCKFIGLA_01	0.0346938	0.00633513	5.47642	0.8868	0.00273462
ENSG00000134954	ETS proto-oncogene 1, transcription factor	ETS1	V$ETSLIKE_Q4	0.377006	0.294583	1.27979	0.9885	0.0147906
ENSG00000135100	HNF1 homeobox A	HNF1A	V$HNF1A_04	0.0431745	0.0158378	2.72604	0.8362	0.012798
ENSG00000135111	T-box transcription factor 3	TBX3	V$TBX2RELATED_Q6	0.241315	0.183719	1.3135	0.943	0.0297845
ENSG00000135457	transcription factor CP2	TFCP2	V$CP2_Q6	1.14567	0.817232	1.40189	0.9823	1.17371e-07
ENSG00000135547	hes related family bHLH transcription factor with YRPW motif 2	HEY2	V$HAIRYLIKE_Q3	1.737	1.52043	1.14244	0.973	0.00393872
ENSG00000135625	early growth response 4	EGR4	V$EGR_Q3	1.40009	1.20051	1.16625	0.949	0.00311405
ENSG00000135903	paired box 3	PAX3	V$PAX_Q6	14.0564	13.3893	1.04982	0.6667	0.00216982
ENSG00000136352	NK2 homeobox 1	NKX2-1	V$TTF1_04	13.2669	11.229	1.18149	0.828	1.85251e-20
ENSG00000136574	GATA binding protein 4	GATA4	V$GATA4_07	0.130295	0.0886918	1.46907	0.9938	0.0317822
ENSG00000136826	Kruppel like factor 4	KLF4	V$GKLF_Q4	3.09083	2.08426	1.48294	0.9989	6.24388e-23
ENSG00000136931	nuclear receptor subfamily 5 group A member 1	NR5A1	V$SF1_05	0.217415	0.158378	1.37276	0.9094	0.020071
ENSG00000136936	XPA, DNA damage recognition and repair factor	XPA	V$XPA_02	3.20802	2.88248	1.11294	0.8729	0.00166484
ENSG00000136997	MYC proto-oncogene, bHLH transcription factor	MYC	V$MYC_06	1.73777	1.44124	1.20575	0.8419	0.000114124
ENSG00000137203	transcription factor AP-2 alpha	TFAP2A	V$TFAP2A_04	0.60984	0.487805	1.25017	0.9611	0.00543271
ENSG00000137265	interferon regulatory factor 4	IRF4	V$IRF_Q6	0.0408616	0.00950269	4.3	0.9773	0.00254471
ENSG00000137270	glial cells missing transcription factor 1	GCM1	V$GCMA_Q4	0.0678457	0.0316756	2.14189	1	0.00955734
ENSG00000137273	forkhead box F2	FOXF2	V$FOX_Q2	0.11873	0.072854	1.6297	0.9367	0.0141837
ENSG00000137309	high mobility group AT-hook 1	HMGA1	V$HMGIY_Q6	0.776371	0.627178	1.23788	0.9682	0.00284668
ENSG00000137834	SMAD family member 6	SMAD6	V$SMAD_Q6_01	0.999953	0.852075	1.17355	0.9584	0.00840394
ENSG00000137947	general transcription factor IIB	GTF2B	V$TFIIB_Q6_02	0.718548	0.573329	1.25329	0.9625	0.00253544
ENSG00000138378	signal transducer and activator of transcription 4	STAT4	V$STAT4_Q4	0.251337	0.196389	1.27979	0.9145	0.0401095
ENSG00000138795	lymphoid enhancer binding factor 1	LEF1	V$LEF1_07	0.028526	0.00633513	4.50283	0.9981	0.0111109
ENSG00000139083	ETS variant transcription factor 6	ETV6	V$ETS_Q6	1.27211	1.10865	1.14744	0.9779	0.0097207
ENSG00000139352	achaete-scute family bHLH transcription factor 1	ASCL1	V$MASH1_Q6_01	0.0478004	0.00950269	5.03019	0.9577	0.000545502
ENSG00000139515	pancreatic and duodenal homeobox 1	PDX1	V$IPF1_Q5_01	0.16653	0.0981945	1.69592	0.9945	0.00234752
ENSG00000139613	SWI/SNF related, matrix associated, actin dependent regulator of chromatin subfamily c member 2	SMARCC2	V$SMARCC2_02	0.780996	0.643016	1.21458	0.8854	0.00558514
ENSG00000139618	BRCA2 DNA repair associated	BRCA2	V$BRCA2_01	1.41628	1.05163	1.34674	0.9661	1.45158e-07
ENSG00000140009	estrogen receptor 2	ESR2	V$ERBETA_Q5_01	0.141088	0.0950269	1.48472	0.9675	0.0233269
ENSG00000140262	transcription factor 12	TCF12	V$TCF12_08	0.469523	0.281913	1.66549	0.9874	1.17314e-06
ENSG00000140396	nuclear receptor coactivator 2	NCOA2	V$TIF2_01	4.30974	3.93095	1.09636	0.8218	0.0016324
ENSG00000140968	interferon regulatory factor 8	IRF8	V$IRF_Q6	0.0408616	0.00950269	4.3	0.9773	0.00254471
ENSG00000141448	GATA binding protein 6	GATA6	V$GATA6_13	0.0424036	0.0158378	2.67736	0.915	0.0147211
ENSG00000141510	tumor protein p53	TP53	V$P53DECAMER_Q2	0.188118	0.0918594	2.04789	0.9566	4.82579e-05
ENSG00000141646	SMAD family member 4	SMAD4	V$SMAD4_Q6	1.5936	1.2797	1.2453	0.8228	2.06397e-05
ENSG00000141905	nuclear factor I C	NFIC	V$NFIC_02	0.178866	0.0918594	1.94717	0.8911	0.000173703
ENSG00000143171	retinoid X receptor gamma	RXRG	V$NR1B1RXRG_01	0.382403	0.313589	1.21944	0.836	0.0377612
ENSG00000143190	POU class 2 homeobox 1	POU2F1	V$OCT1_08	1.64911	1.37156	1.20237	0.8429	0.000202077
ENSG00000143257	nuclear receptor subfamily 1 group I member 3	NR1I3	V$DR3_Q4	2.84644	2.47387	1.1506	0.766	0.000163713
ENSG00000143390	regulatory factor X5	RFX5	V$CUX1RFX5_01	6.59028	5.92334	1.11259	0.6435	1.26725e-05
ENSG00000143799	poly(ADP-ribose) polymerase 1	PARP1	V$PARP_Q4	7.45455	6.61387	1.12711	0.9887	2.75444e-07
ENSG00000143842	SRY-box transcription factor 13	SOX13	V$SOX_Q6	0.0524262	0.0253405	2.06887	0.9064	0.0264405
ENSG00000144852	nuclear receptor subfamily 1 group I member 2	NR1I2	V$DR3_Q4	2.84644	2.47387	1.1506	0.766	0.000163713
ENSG00000147133	TATA-box binding protein associated factor 1	TAF1	V$TAF1_07	106.62	101.926	1.04605	0.7282	1.39576e-13
ENSG00000147789	zinc finger protein 7	ZNF7	V$ZNF7_01	1.10018	0.924929	1.18947	0.8261	0.00331306
ENSG00000147862	nuclear factor I B	NFIB	V$NF1B_04	0.163446	0.114032	1.43333	0.9121	0.0239139
ENSG00000148143	zinc finger protein 462	ZNF462	V$ZNF462_01	6.27187	5.02692	1.24766	0.9006	8.09016e-17
ENSG00000148516	zinc finger E-box binding homeobox 1	ZEB1	V$ZEB_Q3	0.235918	0.139373	1.69271	0.9936	0.000346514
ENSG00000148737	transcription factor 7 like 2	TCF7L2	V$TCF4_12	0.0616779	0.0316756	1.94717	0.9514	0.0238433
ENSG00000149948	high mobility group AT-hook 2	HMGA2	V$HMGIY_Q6	0.776371	0.627178	1.23788	0.9682	0.00284668
ENSG00000150907	forkhead box O1	FOXO1	V$FOXO1_07	32.3323	28.6221	1.12963	0.6051	9.69192e-27
ENSG00000151090	thyroid hormone receptor beta	THRB	V$THRB_10	1.59823	1.22901	1.30041	0.758	5.89198e-07
ENSG00000151615	POU class 4 homeobox 2	POU4F2	V$BRN3B_Q2	1.07088	0.947102	1.13069	0.8377	0.0277925
ENSG00000151702	Fli-1 proto-oncogene, ETS transcription factor	FLI1	V$FLI1ETV7_01	0.235918	0.158378	1.48959	0.8094	0.0040132
ENSG00000152284	transcription factor 7 like 1	TCF7L1	V$TCF3_Q6_01	0.0709296	0.0380108	1.86604	0.9724	0.0211735
ENSG00000152977	Zic family member 1	ZIC1	V$GLI_Q3	4.13627	3.32911	1.24246	0.8971	2.47345e-11
ENSG00000153147	SWI/SNF related, matrix associated, actin dependent regulator of chromatin, subfamily a, member 5	SMARCA5	V$SNF2H_01	0.0979137	0.0601837	1.62691	0.8509	0.0249889
ENSG00000153234	nuclear receptor subfamily 4 group A member 2	NR4A2	V$NR4A2_07	0.0855781	0.0538486	1.58924	0.9618	0.0415216
ENSG00000153879	CCAAT enhancer binding protein gamma	CEBPG	V$CEBP_Q2_01	0.302993	0.221729	1.3665	0.982	0.00777278
ENSG00000154727	GA binding protein transcription factor subunit alpha	GABPA	V$ETSLIKE_Q4	0.377006	0.294583	1.27979	0.9885	0.0147906
ENSG00000155090	Kruppel like factor 10	KLF10	V$TIEG1_Q6	2.02458	1.5236	1.32881	0.9707	1.91737e-09
ENSG00000156127	basic leucine zipper ATF-like transcription factor	BATF	V$BATFJUN_01	0.403219	0.212227	1.89995	0.915	5.90957e-08
ENSG00000156273	BTB domain and CNC homolog 1	BACH1	V$MAF_Q6_01	0.08712	0.0221729	3.92911	0.9551	1.75873e-05
ENSG00000156925	Zic family member 3	ZIC3	V$GLI_Q3	4.13627	3.32911	1.24246	0.8971	2.47345e-11
ENSG00000157212	PAX interacting protein 1	PAXIP1	V$PTIP_01	0.327664	0.240735	1.3611	0.9241	0.00634979
ENSG00000157554	ETS transcription factor ERG	ERG	V$ERG_08	0.0979137	0.050681	1.93196	0.9798	0.00531117
ENSG00000157557	ETS proto-oncogene 2, transcription factor	ETS2	V$ETS2_Q4	0.0624489	0.0316756	1.97151	0.9943	0.0213462
ENSG00000158711	ETS transcription factor ELK4	ELK4	V$ETS_Q6	1.27211	1.10865	1.14744	0.9779	0.0097207
ENSG00000158773	upstream transcription factor 1	USF1	V$EBOX_Q6_01	3.03995	2.61958	1.16047	0.901	4.2185e-05
ENSG00000159216	RUNX family transcription factor 1	RUNX1	V$AML1_Q4_01	0.400906	0.297751	1.34645	0.9887	0.00367418
ENSG00000160685	zinc finger and BTB domain containing 7B	ZBTB7B	V$CKROX_Q2	1.158	0.779221	1.4861	0.9677	1.01085e-09
ENSG00000160973	forkhead box H1	FOXH1	V$FOX_Q2	0.11873	0.072854	1.6297	0.9367	0.0141837
ENSG00000162367	TAL bHLH transcription factor 1, erythroid differentiation factor	TAL1	V$TAL1_Q6	0.589024	0.424454	1.38772	0.9432	0.000172411
ENSG00000162599	nuclear factor I A	NFIA	V$MYOGNF1_01	2.05773	1.66614	1.23503	0.6734	3.37595e-06
ENSG00000162702	zinc finger protein 281	ZNF281	V$ZFP281_02	0.321496	0.193221	1.66387	0.9433	5.31321e-05
ENSG00000162772	activating transcription factor 3	ATF3	V$ATF3_13	0.158821	0.0665188	2.3876	0.9729	1.63667e-05
ENSG00000162924	REL proto-oncogene, NF-kB subunit	REL	V$CREL_02	3.48249	2.74628	1.26808	0.8025	2.76759e-11
ENSG00000162992	neuronal differentiation 1	NEUROD1	V$NEUROD1_01	0.397051	0.272411	1.45755	0.892	0.000460842
ENSG00000163064	engrailed homeobox 1	EN1	V$EN1_07	0.385487	0.294583	1.30858	0.9914	0.00844424
ENSG00000163132	msh homeobox 1	MSX1	V$MSX1_04	0.0200453	0.00316756	6.32831	0.8829	0.021122
ENSG00000163435	E74 like ETS transcription factor 3	ELF3	V$ELF3_12	0.597505	0.503643	1.18637	0.8885	0.0256848
ENSG00000163497	FEV transcription factor, ETS family member	FEV	V$ETSLIKE_Q4	0.377006	0.294583	1.27979	0.9885	0.0147906
ENSG00000163508	eomesodermin	EOMES	V$POU2F1EOMES_01	13.4072	12.7304	1.05316	0.7138	0.0015133
ENSG00000163884	Kruppel like factor 15	KLF15	V$KLF_Q3	4.24575	3.24992	1.30642	0.9719	3.19897e-16
ENSG00000164107	heart and neural crest derivatives expressed 2	HAND2	V$EBOX_Q6_01	3.03995	2.61958	1.16047	0.901	4.2185e-05
ENSG00000164458	T-box transcription factor T	TBXT	V$BRACH_03	0.0632198	0.0253405	2.49481	0.901	0.00461677
ENSG00000164683	hes related family bHLH transcription factor with YRPW motif 1	HEY1	V$HAIRYLIKE_Q3	1.737	1.52043	1.14244	0.973	0.00393872
ENSG00000164736	SRY-box transcription factor 17	SOX17	V$SOX_Q4	0.08712	0.0475135	1.83359	0.9984	0.0129032
ENSG00000164749	hepatocyte nuclear factor 4 gamma	HNF4G	V$DR1_Q3	0.51501	0.392778	1.3112	0.8303	0.00255532
ENSG00000164754	RAD21 cohesin complex component	RAD21	V$RAD21_11	0.104852	0.0665188	1.57628	0.9138	0.0276166
ENSG00000164916	forkhead box K1	FOXK1	V$FOXK1_11	0.25365	0.199557	1.27107	0.9773	0.0435391
ENSG00000165556	caudal type homeobox 2	CDX2	V$CDX_Q5	0.0447165	0.0126703	3.52925	0.941	0.003584
ENSG00000165821	spalt like transcription factor 2	SALL2	V$SALL2_01	0.805668	0.532151	1.51398	1	1.02898e-07
ENSG00000166888	signal transducer and activator of transcription 6	STAT6	V$STAT6_05	0.107936	0.0665188	1.62264	0.9536	0.0196299
ENSG00000166949	SMAD family member 3	SMAD3	V$SMAD3_Q6_01	0.231292	0.174216	1.32762	0.9841	0.0280813
ENSG00000167034	NK3 homeobox 1	NKX3-1	V$NKX3A_03	0.430203	0.300919	1.42963	0.9397	0.000495153
ENSG00000167085	prohibitin	PHB	V$PHB_01	2.07392	1.49192	1.3901	0.9018	4.52717e-12
ENSG00000167182	Sp2 transcription factor	SP2	V$SP1_Q4_01	3.58811	2.73044	1.31411	0.919	1.7777e-14
ENSG00000168036	catenin beta 1	CTNNB1	V$BETACATENIN_Q6	0.558185	0.440291	1.26776	0.933	0.00498974
ENSG00000168214	recombination signal binding protein for immunoglobulin kappa J region	RBPJ	V$RBPJK_03	0.114875	0.0601837	1.90874	0.9757	0.00300229
ENSG00000168269	forkhead box I1	FOXI1	V$CUX1FOXI1_01	4.18176	3.81691	1.09559	0.7136	0.00201852
ENSG00000168310	interferon regulatory factor 2	IRF2	V$IRF_Q6	0.0408616	0.00950269	4.3	0.9773	0.00254471
ENSG00000168610	signal transducer and activator of transcription 3	STAT3	V$STAT3_10	0.507301	0.402281	1.26106	0.9011	0.00821878
ENSG00000168875	SRY-box transcription factor 14	SOX14	V$SOX_Q6	0.0524262	0.0253405	2.06887	0.9064	0.0264405
ENSG00000169057	methyl-CpG binding protein 2	MECP2	V$MECP2_Q4_01	14.8651	14.2889	1.04033	0.7802	0.00841523
ENSG00000169083	androgen receptor	AR	V$AR_12	0.208934	0.152043	1.37418	0.7084	0.0219785
ENSG00000169375	SIN3 transcription regulator family member A	SIN3A	V$SIN3A_03	13.4959	12.4422	1.08469	0.6545	1.79896e-06
ENSG00000169926	Kruppel like factor 13	KLF13	V$KLF_Q3	4.24575	3.24992	1.30642	0.9719	3.19897e-16
ENSG00000170265	zinc finger protein 282	ZNF282	V$ZNF282_04	0.366213	0.224897	1.62836	0.8871	3.24764e-05
ENSG00000170345	Fos proto-oncogene, AP-1 transcription factor subunit	FOS	V$FOS_08	0.0770974	0.0190054	4.05661	0.9092	4.32372e-05
ENSG00000170365	SMAD family member 1	SMAD1	V$SMAD_Q6_01	0.999953	0.852075	1.17355	0.9584	0.00840394
ENSG00000170370	empty spiracles homeobox 2	EMX2	V$EMX2_04	0.163446	0.110865	1.47429	0.8678	0.0169039
ENSG00000170374	Sp7 transcription factor	SP7	V$OSX_Q3	0.91052	0.633513	1.43726	0.9923	4.67129e-07
ENSG00000170581	signal transducer and activator of transcription 2	STAT2	V$STAT_Q6	0.640679	0.535318	1.19682	0.9419	0.0169358
ENSG00000170608	forkhead box A3	FOXA3	V$HNF3_Q6_01	0.193514	0.107697	1.79684	0.9653	0.000404841
ENSG00000170689	homeobox B9	HOXB9	V$HOXA913_Q4	0.623718	0.532151	1.17207	0.9988	0.0317989
ENSG00000171056	SRY-box transcription factor 7	SOX7	V$SOX_Q4	0.08712	0.0475135	1.83359	0.9984	0.0129032
ENSG00000171223	JunB proto-oncogene, AP-1 transcription factor subunit	JUNB	V$AP1_Q4_01	0.0932878	0.0253405	3.68137	0.9968	1.579e-05
ENSG00000171786	nescient helix-loop-helix 1	NHLH1	V$HEN1_02	0.0439455	0.0126703	3.4684	0.8927	0.00419119
ENSG00000171872	Kruppel like factor 17	KLF17	V$KLF_Q3	4.24575	3.24992	1.30642	0.9719	3.19897e-16
ENSG00000172059	Kruppel like factor 11	KLF11	V$FKLF_Q5	0.408616	0.243902	1.67533	0.9801	4.52067e-06
ENSG00000172216	CCAAT enhancer binding protein beta	CEBPB	V$CEBPB_03	0.0902039	0.0411783	2.19057	0.8989	0.00241071
ENSG00000172238	atonal bHLH transcription factor 1	ATOH1	V$MATH1_01	0.132607	0.0665188	1.99353	0.9755	0.000855504
ENSG00000172819	retinoic acid receptor gamma	RARG	V$DR4_Q2	4.16017	3.85809	1.0783	0.7157	0.00874531
ENSG00000172845	Sp3 transcription factor	SP3	V$SP1_Q4_01	3.58811	2.73044	1.31411	0.919	1.7777e-14
ENSG00000173039	RELA proto-oncogene, NF-kB subunit	RELA	V$RELA_Q6	0.367754	0.237567	1.548	0.9251	0.00013857
ENSG00000173153	estrogen related receptor alpha	ESRRA	V$ESRRA_06	0.181179	0.12987	1.39508	0.7328	0.0257979
ENSG00000173276	zinc finger and BTB domain containing 21	ZBTB21	V$ZNF295_01	11.3171	9.61672	1.17682	0.8071	5.20948e-17
ENSG00000173757	signal transducer and activator of transcription 5B	STAT5B	V$STAT5B_01	0.23746	0.183719	1.29252	0.9193	0.0390769
ENSG00000173917	homeobox B2	HOXB2	V$HOXB2NHLH1_03	0.178866	0.0981945	1.82155	0.8629	0.00052728
ENSG00000174332	GLIS family zinc finger 1	GLIS1	V$GLI_Q3	4.13627	3.32911	1.24246	0.8971	2.47345e-11
ENSG00000175387	SMAD family member 2	SMAD2	V$SMAD2SMAD3_01	0.401677	0.196389	2.04532	0.9404	3.89718e-09
ENSG00000175592	FOS like 1, AP-1 transcription factor subunit	FOSL1	V$AP1_Q4_01	0.0932878	0.0253405	3.68137	0.9968	1.579e-05
ENSG00000175745	nuclear receptor subfamily 2 group F member 1	NR2F1	V$NR2F1_12	0.0531972	0.0190054	2.79906	0.8475	0.00497617
ENSG00000175832	ETS variant transcription factor 4	ETV4	V$PEA3_Q6_02	1.09555	0.934431	1.17243	0.9866	0.0063566
ENSG00000176165	forkhead box G1	FOXG1	V$FOXG1_08	1.69306	1.26386	1.3396	0.8908	1.67031e-08
ENSG00000176887	SRY-box transcription factor 11	SOX11	V$SOX_Q6	0.0524262	0.0253405	2.06887	0.9064	0.0264405
ENSG00000177426	TGFB induced factor homeobox 1	TGIF1	V$TGIF1_04	1.21814	0.848907	1.43495	0.7305	7.40932e-09
ENSG00000177485	zinc finger and BTB domain containing 33	ZBTB33	V$KAISO_01	0.232834	0.12987	1.79282	0.9132	0.00011618
ENSG00000177551	nescient helix-loop-helix 2	NHLH2	V$TALLIKE_Q6	1.78172	1.43491	1.2417	0.9378	9.13251e-06
ENSG00000177606	Jun proto-oncogene, AP-1 transcription factor subunit	JUN	V$JUN_09	0.0932878	0.0221729	4.20728	0.8954	4.79693e-06
ENSG00000177732	SRY-box transcription factor 12	SOX12	V$SOX_Q6	0.0524262	0.0253405	2.06887	0.9064	0.0264405
ENSG00000178177	ligand dependent nuclear receptor corepressor like	LCORL	V$MLR1_01	2.89886	2.58473	1.12153	0.813	0.00142512
ENSG00000178573	MAF bZIP transcription factor	MAF	V$MAF_Q6_01	0.08712	0.0221729	3.92911	0.9551	1.75873e-05
ENSG00000179388	early growth response 3	EGR3	V$EGR3_Q3	0.653015	0.522648	1.24943	1	0.00423766
ENSG00000180818	homeobox C10	HOXC10	V$HOXA913_Q4	0.623718	0.532151	1.17207	0.9988	0.0317989
ENSG00000181449	SRY-box transcription factor 2	SOX2	V$SOX_Q6	0.0524262	0.0253405	2.06887	0.9064	0.0264405
ENSG00000182968	SRY-box transcription factor 1	SOX1	V$SOX_Q4	0.08712	0.0475135	1.83359	0.9984	0.0129032
ENSG00000183072	NK2 homeobox 5	NKX2-5	V$NKX25_08	2.56966	2.03041	1.26559	0.9683	1.19356e-08
ENSG00000183733	folliculogenesis specific bHLH transcription factor	FIGLA	V$CLOCKFIGLA_01	0.0346938	0.00633513	5.47642	0.8868	0.00273462
ENSG00000183734	achaete-scute family bHLH transcription factor 2	ASCL2	V$ASCL2_08	0.626802	0.386443	1.62198	0.9714	8.57514e-08
ENSG00000184481	forkhead box O4	FOXO4	V$FOXO4_05	0.305306	0.190054	1.60642	0.8505	0.000196175
ENSG00000184828	zinc finger and BTB domain containing 7C	ZBTB7C	V$ZBTB7C_01	0.108707	0.0570162	1.90661	0.9488	0.00389014
ENSG00000184895	sex determining region Y	SRY	V$SOX_Q6	0.0524262	0.0253405	2.06887	0.9064	0.0264405
ENSG00000184937	WT1 transcription factor	WT1	V$WT1_03	3.46167	2.40101	1.44175	0.819	1.48677e-22
ENSG00000185022	MAF bZIP transcription factor F	MAFF	V$MAF_Q6_01	0.08712	0.0221729	3.92911	0.9551	1.75873e-05
ENSG00000185122	heat shock transcription factor 1	HSF1	V$HSF1_10	0.029297	0.00316756	9.24906	0.9389	0.0021434
ENSG00000185507	interferon regulatory factor 7	IRF7	V$IRF_Q6	0.0408616	0.00950269	4.3	0.9773	0.00254471
ENSG00000185551	nuclear receptor subfamily 2 group F member 2	NR2F2	V$DR1_Q3	0.51501	0.392778	1.3112	0.8303	0.00255532
ENSG00000185591	Sp1 transcription factor	SP1	V$SP1_14	2.50644	1.63446	1.53349	0.8891	1.43313e-21
ENSG00000185811	IKAROS family zinc finger 1	IKZF1	V$IK3_01	1.22354	0.915426	1.33657	0.8363	1.65043e-06
ENSG00000186051	TAL bHLH transcription factor 2	TAL2	V$EBOX_Q6_01	3.03995	2.61958	1.16047	0.901	4.2185e-05
ENSG00000186350	retinoid X receptor alpha	RXRA	V$RXRA_06	0.10254	0.0380108	2.69764	0.8095	0.000143957
ENSG00000186951	peroxisome proliferator activated receptor alpha	PPARA	V$PPARA_01	0.473378	0.38961	1.215	0.7179	0.0252409
ENSG00000187098	melanocyte inducing transcription factor	MITF	V$MITF_Q6	0.109478	0.0633513	1.72811	1	0.0102453
ENSG00000187140	forkhead box D3	FOXD3	V$FOX_Q2	0.11873	0.072854	1.6297	0.9367	0.0141837
ENSG00000187821	helt bHLH transcription factor	HELT	V$HAIRYLIKE_Q3	1.737	1.52043	1.14244	0.973	0.00393872
ENSG00000196092	paired box 5	PAX5	V$PAX5_06	0.0755554	0.0443459	1.70377	0.825	0.0335188
ENSG00000196591	histone deacetylase 2	HDAC2	V$HDAC2_05	3.91423	3.49066	1.12135	0.8051	0.000261371
ENSG00000196628	transcription factor 4	TCF4	V$TCF4_10	0.13492	0.0886918	1.52123	0.9992	0.0201652
ENSG00000197063	MAF bZIP transcription factor G	MAFG	V$MAFG_14	0.0377777	0.00950269	3.97547	0.9673	0.00494324
ENSG00000197905	TEA domain transcription factor 4	TEAD4	V$TEAD4GATA3_01	0.089433	0.0570162	1.56855	0.8197	0.0416545
ENSG00000198026	zinc finger protein 335	ZNF335	V$ZNF335_03	0.228208	0.161546	1.41265	0.8126	0.0111767
ENSG00000198517	MAF bZIP transcription factor K	MAFK	V$MAFK_14	0.104081	0.0190054	5.47642	0.8918	1.12874e-07
ENSG00000198911	sterol regulatory element binding transcription factor 2	SREBF2	V$SREBP_Q3	0.995327	0.85841	1.1595	0.8798	0.0135214
ENSG00000203883	SRY-box transcription factor 18	SOX18	V$SOX_Q6	0.0524262	0.0253405	2.06887	0.9064	0.0264405
ENSG00000204060	forkhead box O6	FOXO6	V$CUX1FOXO6_01	6.00743	5.40386	1.11169	0.7161	3.30397e-05
ENSG00000204103	MAF bZIP transcription factor B	MAFB	V$MAF_Q6_01	0.08712	0.0221729	3.92911	0.9551	1.75873e-05
ENSG00000204231	retinoid X receptor beta	RXRB	V$RXRB_06	0.0269841	0.00633513	4.25944	0.8751	0.0156209
ENSG00000204531	POU class 5 homeobox 1	POU5F1	V$POU5F1_11	0.0231292	0.00633513	3.65095	0.8989	0.0358298
ENSG00000204859	zinc finger and BTB domain containing 48	ZBTB48	V$KR3_01	0.723173	0.570162	1.26837	0.9543	0.00157676
ENSG00000205250	E2F transcription factor 4	E2F4	V$E2F4_16	0.532743	0.38961	1.36737	0.9701	0.000562376
ENSG00000213015	zinc finger protein 580	ZNF580	V$ZNF580_04	0.252108	0.14254	1.76868	0.8327	8.42507e-05
ENSG00000213347	MAX dimerization protein 3	MXD3	V$EBOX_Q6_01	3.03995	2.61958	1.16047	0.901	4.2185e-05
ENSG00000213928	interferon regulatory factor 9	IRF9	V$IRF_Q6_01	0.0555101	0.0253405	2.19057	0.9915	0.0164046
ENSG00000221869	CCAAT enhancer binding protein delta	CEBPD	V$CEBPD_03	0.196598	0.139373	1.41059	0.9479	0.0179152
ENSG00000244405	ETS variant transcription factor 5	ETV5	V$ETV5TCF3_01	8.12375	7.01932	1.15734	0.6983	1.16351e-10
ENSG00000245848	CCAAT enhancer binding protein alpha	CEBPA	V$CEBP_C	0.0362358	0.00950269	3.81321	0.93	0.00685157
ENSG00000253293	homeobox A10	HOXA10	V$HOXA10_10	0.138775	0.0855242	1.62264	0.9196	0.00887564
ENSG00000257923	cut like homeobox 1	CUX1	V$CDP_04	0.0177324	0.00316756	5.59812	0.9317	0.0366878
ENSG00000263001	general transcription factor IIi	GTF2I	V$TFIII_Q6	4.85945	4.09566	1.18649	0.8753	6.4183e-09
ENSG00000269404	Spi-B transcription factor	SPIB	V$ETS_Q6	1.27211	1.10865	1.14744	0.9779	0.0097207
ENSG00000275410	HNF1 homeobox B	HNF1B	V$HNF1_Q6_01	0.0902039	0.0475135	1.89849	0.8935	0.00853598

## Sheet: PSC_UCvsCtl_downregulated
ID	Gene description	Gene symbol	Site model ID	Yes density per 1000bp	No density per 1000bp	Yes-No ratio	Model cutoff	P-value
ENSG00000005513	SRY-box transcription factor 8	SOX8	V$SOX_Q6	0.0626436	0.0295372	2.12084	0.9045	0.0172501
ENSG00000006704	GTF2I repeat domain containing 1	GTF2IRD1	V$BEN_02	0.0421047	0.0164096	2.56586	0.9803	0.0227849
ENSG00000007372	paired box 6	PAX6	V$PAX_Q6	12.8122	11.9757	1.06985	0.673	0.00016014
ENSG00000007968	E2F transcription factor 2	E2F2	V$E2F2_09	30.0443	27.8471	1.0789	0.7344	2.91912e-10
ENSG00000008196	transcription factor AP-2 beta	TFAP2B	V$AP2_Q6_01	0.303976	0.177223	1.71521	0.9824	7.50089e-05
ENSG00000008197	transcription factor AP-2 delta	TFAP2D	V$AP2_Q4	4.51856	3.89892	1.15893	0.9531	2.61524e-06
ENSG00000008441	nuclear factor I X	NFIX	V$MYOGNF1_01	2.14221	1.81162	1.18248	0.6703	0.000207321
ENSG00000010030	ETS variant transcription factor 7	ETV7	V$ELK1ETV7_01	2.39073	2.10699	1.13466	0.6837	0.00224306
ENSG00000012504	nuclear receptor subfamily 1 group H member 4	NR1H4	V$NR1H4_02	0.312191	0.187069	1.66885	0.9028	0.000118941
ENSG00000019549	snail family transcriptional repressor 2	SNAI2	V$SLUG_Q6_01	0.0328622	0.0131277	2.50328	0.985	0.0475045
ENSG00000020633	RUNX family transcription factor 3	RUNX3	V$RUNX3_02	0.162257	0.0886117	1.8311	0.8623	0.00135357
ENSG00000025156	heat shock transcription factor 2	HSF2	V$HSF2_01	0.0492934	0.0164096	3.00394	0.9955	0.00665212
ENSG00000025434	nuclear receptor subfamily 1 group H member 3	NR1H3	V$LXR_Q6	6.75627	6.44897	1.04765	0.6959	0.0356722
ENSG00000029153	aryl hydrocarbon receptor nuclear translocator like 2	ARNTL2	V$ARNTLIKE_Q6	2.66184	2.28421	1.16532	0.9308	0.000152371
ENSG00000039600	SRY-box transcription factor 30	SOX30	V$SOX_Q4	0.404616	0.32491	1.24532	0.9878	0.0268639
ENSG00000043355	Zic family member 2	ZIC2	V$GLI_Q3	3.80689	3.34427	1.13833	0.8971	0.000113449
ENSG00000049768	forkhead box P3	FOXP3	V$FOXP3_01	0.104748	0.0656383	1.59584	0.9891	0.0304392
ENSG00000050344	nuclear factor, erythroid 2 like 3	NFE2L3	V$MAF_Q6_01	0.0872903	0.0361011	2.41794	0.944	0.00180185
ENSG00000059728	MAX dimerization protein 1	MXD1	V$EBOX_Q6_01	3.18661	2.60584	1.22287	0.901	1.40585e-07
ENSG00000063515	goosecoid homeobox 2	GSC2	V$POU2F1GSC2_01	1.42848	1.24056	1.15148	0.8076	0.00753982
ENSG00000064195	distal-less homeobox 3	DLX3	V$TFAP4DLX3_01	2.5879	2.34329	1.10439	0.7743	0.00967187
ENSG00000064703	DEAD-box helicase 20	DDX20	V$GEMIN3_01	0.898577	0.751559	1.19562	0.9153	0.00807287
ENSG00000064835	POU class 1 homeobox 1	POU1F1	V$POU1F1_08	0.0852364	0.0492287	1.73144	0.8535	0.027048
ENSG00000065029	zinc finger protein 76	ZNF76	V$ZNF76_04	28.0644	25.8057	1.08752	0.6284	2.06458e-11
ENSG00000065978	Y-box binding protein 1	YBX1	V$YB1_01	16.8101	15.8878	1.05805	0.7919	0.000273003
ENSG00000067082	Kruppel like factor 6	KLF6	V$CPBP_04	0.518607	0.420085	1.23453	0.9367	0.0171666
ENSG00000067955	core-binding factor subunit beta	CBFB	V$AML_Q6	0.703457	0.607155	1.15861	0.879	0.0397461
ENSG00000068323	transcription factor binding to IGHM enhancer 3	TFE3	V$TFE_Q6	0.264952	0.193633	1.36832	0.9835	0.0153325
ENSG00000069399	BCL3 transcription coactivator	BCL3	V$BCL3_03	32.3221	29.4322	1.09819	0.703	1.57091e-15
ENSG00000069667	RAR related orphan receptor A	RORA	V$RORA2_01	0.0246467	0.00328192	7.50984	0.9431	0.00976628
ENSG00000071564	transcription factor 3	TCF3	V$E2A_04	0.392293	0.249426	1.57279	0.9515	0.000101172
ENSG00000072310	sterol regulatory element binding transcription factor 1	SREBF1	V$SREBF1_02	1.30525	1.10929	1.17665	0.7265	0.00385998
ENSG00000072736	nuclear factor of activated T cells 3	NFATC3	V$NFATC3_03	0.0646975	0.0262553	2.46417	0.8635	0.00625985
ENSG00000073282	tumor protein p63	TP63	V$P53DECAMER_Q2	0.170473	0.118149	1.44286	0.9541	0.0245423
ENSG00000073861	T-box transcription factor 21	TBX21	V$TBET_03	0.938628	0.708894	1.32407	0.9219	8.05435e-05
ENSG00000074047	GLI family zinc finger 2	GLI2	V$GLI2_Q6	0.018485	0.00328192	5.63238	0.9763	0.0393755
ENSG00000075426	FOS like 2, AP-1 transcription factor subunit	FOSL2	V$AP1_Q6_01	0.0297814	0.00656383	4.5372	0.9996	0.0121529
ENSG00000075891	paired box 2	PAX2	V$PAX2_Q2	2.16377	1.92649	1.12317	0.8257	0.00641109
ENSG00000077092	retinoic acid receptor beta	RARB	V$RARB_08	0.128368	0.0525107	2.44461	0.8218	0.000142059
ENSG00000077150	nuclear factor kappa B subunit 2	NFKB2	V$NFKB2_02	0.41694	0.321628	1.29634	0.8841	0.0106699
ENSG00000078399	homeobox A9	HOXA9	V$HOXA9_Q5_01	0.710646	0.594027	1.19632	0.9615	0.0163402
ENSG00000078900	tumor protein p73	TP73	V$P53DECAMER_Q2	0.170473	0.118149	1.44286	0.9541	0.0245423
ENSG00000080298	regulatory factor X3	RFX3	V$RFX3SRF_01	0.375862	0.295372	1.2725	0.8028	0.0211839
ENSG00000081059	transcription factor 7	TCF7	V$LEF1TCF1_Q4	0.13453	0.0722022	1.86324	0.9565	0.00275258
ENSG00000081189	myocyte enhancer factor 2C	MEF2C	V$MEF2C_09	0.761993	0.623564	1.222	0.8844	0.00680868
ENSG00000082641	nuclear factor, erythroid 2 like 1	NFE2L1	V$MAF_Q6_01	0.0872903	0.0361011	2.41794	0.944	0.00180185
ENSG00000084093	RE1 silencing transcription factor	REST	V$REST_05	0.129395	0.078766	1.64278	0.96	0.0128763
ENSG00000087510	transcription factor AP-2 gamma	TFAP2C	V$TFAP2CE2F8_01	0.03697	0.00984575	3.75492	0.9127	0.00895421
ENSG00000089225	T-box transcription factor 5	TBX5	V$TBX2RELATED_Q6	0.288572	0.210043	1.37387	0.9352	0.0110092
ENSG00000090447	transcription factor AP-4	TFAP4	V$AP4_Q6_01	0.210524	0.114867	1.83276	0.9809	0.000279856
ENSG00000091831	estrogen receptor 1	ESR1	V$ESR1_06	0.055455	0.0131277	4.22429	0.9253	0.000720868
ENSG00000092067	CCAAT enhancer binding protein epsilon	CEBPE	V$CEBPE_01	0.11091	0.0557926	1.9879	0.9575	0.00332089
ENSG00000099326	myeloid zinc finger 1	MZF1	V$MZF1_Q5_01	1.12656	0.830325	1.35677	0.9708	3.86249e-06
ENSG00000100146	SRY-box transcription factor 10	SOX10	V$SOX_Q6	0.0626436	0.0295372	2.12084	0.9045	0.0172501
ENSG00000100393	E1A binding protein p300	EP300	V$P300_01	0.181769	0.134559	1.35086	0.9766	0.0455114
ENSG00000100968	nuclear factor of activated T cells 4	NFATC4	V$NFATC4_03	0.037997	0.00656383	5.78884	0.9952	0.00209944
ENSG00000101076	hepatocyte nuclear factor 4 alpha	HNF4A	V$HNF4A_07	0.0277275	0.00656383	4.22429	0.8651	0.0185631
ENSG00000101096	nuclear factor of activated T cells 2	NFATC2	V$NFATC2_02	0.0790748	0.0328192	2.40941	0.8226	0.00302235
ENSG00000101191	death inducer-obliterator 1	DIDO1	V$DATF1_01	10.4471	9.48802	1.10108	0.8271	2.14027e-06
ENSG00000101412	E2F transcription factor 1	E2F1	V$E2F1NHLH1_01	47.6893	46.4654	1.02634	0.5572	0.00337687
ENSG00000101665	SMAD family member 7	SMAD7	V$SMAD7_01	0.0287545	0.00984575	2.92049	0.93	0.0419178
ENSG00000102145	GATA binding protein 1	GATA1	V$GATA1_05	0.0359431	0.0131277	2.73796	0.9805	0.0282586
ENSG00000102349	Kruppel like factor 8	KLF8	V$KLF8_Q5	0.461098	0.338037	1.36405	0.9702	0.00204809
ENSG00000102554	Kruppel like factor 5	KLF5	V$BTEB2_Q3_01	1.93374	1.5425	1.25364	0.9742	4.24382e-06
ENSG00000102908	nuclear factor of activated T cells 5	NFAT5	V$NFAT5_Q5_01	0.0811287	0.0492287	1.64799	0.9573	0.0429437
ENSG00000102974	CCCTC-binding factor	CTCF	V$CTCF_02	0.0770209	0.0361011	2.13348	0.9198	0.00821463
ENSG00000103241	forkhead box F1	FOXF1	V$FOX_Q2	0.267006	0.164096	1.62713	0.9208	0.000599284
ENSG00000103495	MYC associated zinc finger protein	MAZ	V$MAZ_05	0.120153	0.0754841	1.59176	0.9994	0.021896
ENSG00000104903	LYL1 basic helix-loop-helix family member	LYL1	V$TALLIKE_Q6	1.3453	1.10929	1.21276	0.9442	0.000721246
ENSG00000105516	D-box binding PAR bZIP transcription factor	DBP	V$DBP_Q6_01	0.0287545	0.00656383	4.38074	1	0.0150334
ENSG00000105610	Kruppel like factor 1	KLF1	V$EKLF_Q5	0.219766	0.144404	1.52188	0.9854	0.00523118
ENSG00000105698	upstream transcription factor 2, c-fos interacting	USF2	V$EBOX_Q6_01	3.18661	2.60584	1.22287	0.901	1.40585e-07
ENSG00000105856	HMG-box transcription factor 1	HBP1	V$SOX_Q4	0.404616	0.32491	1.24532	0.9878	0.0268639
ENSG00000105866	Sp4 transcription factor	SP4	V$SP1_Q6_01	3.30882	2.70758	1.22206	0.9101	9.0598e-08
ENSG00000105967	transcription factor EC	TFEC	V$TFE_Q6	0.264952	0.193633	1.36832	0.9835	0.0153325
ENSG00000105996	homeobox A2	HOXA2	V$GCM1HOXA2_01	0.20847	0.144404	1.44365	0.8874	0.0138983
ENSG00000106031	homeobox A13	HOXA13	V$CUX1HOXA13_01	0.354296	0.269117	1.31651	0.7658	0.0128565
ENSG00000106331	paired box 4	PAX4	V$PAX_Q6	12.8122	11.9757	1.06985	0.673	0.00016014
ENSG00000106459	nuclear respiratory factor 1	NRF1	V$MAF_Q4	1.15737	1.01083	1.14497	0.8998	0.0180835
ENSG00000106571	GLI family zinc finger 3	GLI3	V$GLI3_04	0.0585359	0.0262553	2.22948	0.8628	0.016074
ENSG00000106689	LIM homeobox 2	LHX2	V$LHX2_01	0.0359431	0.00984575	3.65062	0.9307	0.0109341
ENSG00000107187	LIM homeobox 3	LHX3	V$LHX3b_01	0.537092	0.416803	1.2886	0.9245	0.00506013
ENSG00000107249	GLIS family zinc finger 3	GLIS3	V$GLI_Q3	3.80689	3.34427	1.13833	0.8971	0.000113449
ENSG00000107485	GATA binding protein 3	GATA3	V$GATA3_18	0.0462125	0.0164096	2.81619	0.8685	0.0113966
ENSG00000108511	homeobox B6	HOXB6	V$HOXB6_01	0.11091	0.0623564	1.77865	0.8931	0.00979846
ENSG00000109320	nuclear factor kappa B subunit 1	NFKB1	V$NFKB1_04	2.52834	2.11684	1.19439	0.8645	2.46088e-05
ENSG00000109787	Kruppel like factor 3	KLF3	V$KLF_Q3	3.87774	3.21956	1.20443	0.9719	7.06476e-08
ENSG00000110693	SRY-box transcription factor 6	SOX6	V$SOX_Q6	0.0626436	0.0295372	2.12084	0.9045	0.0172501
ENSG00000110851	PR/SET domain 4	PRDM4	V$PRDM4_05	0.136584	0.0951756	1.43507	0.9955	0.0432632
ENSG00000111046	myogenic factor 6	MYF6	V$MYOD_Q6_01	1.18509	0.797506	1.486	0.9351	3.08885e-09
ENSG00000111049	myogenic factor 5	MYF5	V$E2A_Q6	1.57944	1.16836	1.35184	0.9747	7.54906e-08
ENSG00000111087	GLI family zinc finger 1	GLI1	V$GLI1_Q3_01	0.0267006	0.00328192	8.13566	0.9888	0.00606766
ENSG00000111206	forkhead box M1	FOXM1	V$FOXM1_Q3_02	0.0585359	0.0262553	2.22948	0.9972	0.016074
ENSG00000111424	vitamin D receptor	VDR	V$VDRRXR_01	0.139665	0.0918937	1.51985	0.8038	0.0231554
ENSG00000111704	Nanog homeobox	NANOG	V$NANOG_09	0.0205389	0.00328192	6.2582	0.9014	0.0249015
ENSG00000112033	peroxisome proliferator activated receptor delta	PPARD	V$PPARDR1_Q2	0.0349161	0.00656383	5.31947	0.9219	0.00409711
ENSG00000112182	BTB domain and CNC homolog 2	BACH2	V$MAF_Q6_01	0.0872903	0.0361011	2.41794	0.944	0.00180185
ENSG00000112242	E2F transcription factor 3	E2F3	V$E2F3_Q6	1.31038	1.10929	1.18128	1	0.00315219
ENSG00000112561	transcription factor EB	TFEB	V$TFE_Q6	0.264952	0.193633	1.36832	0.9835	0.0153325
ENSG00000112658	serum response factor	SRF	V$SRF_16	0.0215658	0.00328192	6.57111	0.9841	0.0197505
ENSG00000113196	heart and neural crest derivatives expressed 1	HAND1	V$EBOX_Q6_01	3.18661	2.60584	1.22287	0.901	1.40585e-07
ENSG00000113580	nuclear receptor subfamily 3 group C member 1	NR3C1	V$NR3C1_01	0.055455	0.0229734	2.41388	0.8751	0.0125365
ENSG00000113658	SMAD family member 5	SMAD5	V$SMAD5_Q5	5.23228	4.936	1.06002	0.9314	0.0238685
ENSG00000113722	caudal type homeobox 1	CDX1	V$CDX_Q5	0.150961	0.0722022	2.09081	0.9083	0.000334253
ENSG00000113916	BCL6 transcription repressor	BCL6	V$BCL6_08	0.307057	0.229734	1.33657	0.8437	0.0148538
ENSG00000114315	hes family bHLH transcription factor 1	HES1	V$HES1_04	0.0308083	0.00656383	4.69365	0.9888	0.00980765
ENSG00000114861	forkhead box P1	FOXP1	V$FOXP1_05	0.138638	0.0722022	1.92013	0.9568	0.00165952
ENSG00000115207	general transcription factor IIIC subunit 2	GTF3C2	V$GTF3C2_01	10.9811	10.0263	1.09524	0.5954	4.10617e-06
ENSG00000116044	nuclear factor, erythroid 2 like 2	NFE2L2	V$MAF_Q6_01	0.0872903	0.0361011	2.41794	0.944	0.00180185
ENSG00000116478	histone deacetylase 1	HDAC1	V$HDAC1_Q3	6.19042	5.41844	1.14247	0.8573	6.52038e-07
ENSG00000116604	myocyte enhancer factor 2D	MEF2D	V$MEF2D_04	0.154042	0.111585	1.38049	0.9425	0.0498354
ENSG00000116809	zinc finger and BTB domain containing 17	ZBTB17	V$MIZ1_01	5.81559	4.79816	1.21205	0.782	1.35746e-11
ENSG00000116819	transcription factor AP-2 epsilon	TFAP2E	V$AP2_Q4	4.51856	3.89892	1.15893	0.9531	2.61524e-06
ENSG00000116833	nuclear receptor subfamily 5 group A member 2	NR5A2	V$LRH1_Q5	0.0862634	0.0459468	1.87746	0.9843	0.0142828
ENSG00000118260	cAMP responsive element binding protein 1	CREB1	V$CREB1_16	0.0523742	0.0262553	1.9948	0.9563	0.0387833
ENSG00000118263	Kruppel like factor 7	KLF7	V$KLF_Q3	3.87774	3.21956	1.20443	0.9719	7.06476e-08
ENSG00000118689	forkhead box O3	FOXO3	V$FOXO3_09	4.08108	3.36068	1.21436	0.7731	9.19604e-09
ENSG00000118922	Kruppel like factor 12	KLF12	V$KLF_Q3	3.87774	3.21956	1.20443	0.9719	7.06476e-08
ENSG00000119138	Kruppel like factor 9	KLF9	V$KLF_Q3	3.87774	3.21956	1.20443	0.9719	7.06476e-08
ENSG00000119950	MAX interactor 1, dimerization protein	MXI1	V$EBOX_Q6_01	3.18661	2.60584	1.22287	0.901	1.40585e-07
ENSG00000120738	early growth response 1	EGR1	V$EGR1_16	0.0729131	0.0361011	2.01969	0.9834	0.0145095
ENSG00000121068	T-box transcription factor 2	TBX2	V$TBX2RELATED_Q6	0.288572	0.210043	1.37387	0.9352	0.0110092
ENSG00000121075	T-box transcription factor 4	TBX4	V$TBX2RELATED_Q6	0.288572	0.210043	1.37387	0.9352	0.0110092
ENSG00000122180	myogenin	MYOG	V$MYOGENIN_12	0.0801017	0.0131277	6.10175	0.998	4.00058e-06
ENSG00000122691	twist family bHLH transcription factor 1	TWIST1	V$TWIST_Q6_01	0.163284	0.0820479	1.99011	0.9793	0.0004
ENSG00000122877	early growth response 2	EGR2	V$EGR2_10	0.325542	0.259271	1.2556	0.9203	0.0376525
ENSG00000123095	basic helix-loop-helix family member e41	BHLHE41	V$HAIRYLIKE_Q3	1.86801	1.49655	1.24821	0.973	8.69167e-06
ENSG00000123358	nuclear receptor subfamily 4 group A member 1	NR4A1	V$NUR77_04	0.211551	0.134559	1.57218	0.9098	0.00365137
ENSG00000123405	nuclear factor, erythroid 2	NFE2	V$NFE2_10	0.151988	0.0557926	2.72416	0.9312	7.54533e-06
ENSG00000123933	MAX dimerization protein 4	MXD4	V$EBOX_Q6_01	3.18661	2.60584	1.22287	0.901	1.40585e-07
ENSG00000124216	snail family transcriptional repressor 1	SNAI1	V$SNA_Q6	0.73632	0.472596	1.55803	0.983	2.30085e-07
ENSG00000124664	SAM pointed domain containing ETS transcription factor	SPDEF	V$ELK1SPDEF_01	5.38325	4.76862	1.12889	0.6527	1.90858e-05
ENSG00000124766	SRY-box transcription factor 4	SOX4	V$SOX_Q6	0.0626436	0.0295372	2.12084	0.9045	0.0172501
ENSG00000124813	RUNX family transcription factor 2	RUNX2	V$RUNX2_07	0.0328622	0.00656383	5.00656	0.8194	0.00635735
ENSG00000124827	glial cells missing transcription factor 2	GCM2	V$GCM_Q4	0.0862634	0.0328192	2.62845	0.9792	0.000970083
ENSG00000125285	SRY-box transcription factor 21	SOX21	V$SOX_Q6	0.0626436	0.0295372	2.12084	0.9045	0.0172501
ENSG00000125398	SRY-box transcription factor 9	SOX9	V$SOX9_Q5	0.0472395	0.0164096	2.87877	0.9748	0.00954044
ENSG00000125618	paired box 8	PAX8	V$PAX_Q6	12.8122	11.9757	1.06985	0.673	0.00016014
ENSG00000125740	FosB proto-oncogene, AP-1 transcription factor subunit	FOSB	V$JUNFOSB_01	0.0328622	0.00656383	5.00656	0.9847	0.00635735
ENSG00000125798	forkhead box A2	FOXA2	V$HNF3_Q6_01	0.240305	0.108303	2.21882	0.9653	1.86242e-06
ENSG00000125813	paired box 1	PAX1	V$PAX_Q6	12.8122	11.9757	1.06985	0.673	0.00016014
ENSG00000125952	MYC associated factor X	MAX	V$GCM2MAX_01	0.156096	0.0820479	1.90249	0.8171	0.00098863
ENSG00000126351	thyroid hormone receptor alpha	THRA	V$T3RALPHA_Q6	0.901658	0.781096	1.15435	0.948	0.0256813
ENSG00000126456	interferon regulatory factor 3	IRF3	V$IRF3_13	0.0441586	0.0131277	3.36378	0.8591	0.00645649
ENSG00000126561	signal transducer and activator of transcription 5A	STAT5A	V$STAT5A_07	0.0205389	0.00328192	6.2582	0.9975	0.0249015
ENSG00000126603	GLIS family zinc finger 2	GLIS2	V$GLI_Q3	3.80689	3.34427	1.13833	0.8971	0.000113449
ENSG00000126767	ETS transcription factor ELK1	ELK1	V$ELK1ETV7_01	2.39073	2.10699	1.13466	0.6837	0.00224306
ENSG00000127528	Kruppel like factor 2	KLF2	V$KLF_Q3	3.87774	3.21956	1.20443	0.9719	7.06476e-08
ENSG00000129152	myogenic differentiation 1	MYOD1	V$MYOD1_14	0.193066	0.127995	1.50839	0.9543	0.00960721
ENSG00000129173	E2F transcription factor 8	E2F8	V$TFAP2CE2F8_01	0.03697	0.00984575	3.75492	0.9127	0.00895421
ENSG00000129194	SRY-box transcription factor 15	SOX15	V$SOX_Q6	0.0626436	0.0295372	2.12084	0.9045	0.0172501
ENSG00000129351	interleukin enhancer binding factor 3	ILF3	V$NF90_01	4.25669	3.88251	1.09638	0.8875	0.00258907
ENSG00000129514	forkhead box A1	FOXA1	V$HNF3_Q6_01	0.240305	0.108303	2.21882	0.9653	1.86242e-06
ENSG00000129535	neural retina leucine zipper	NRL	V$NRL_04	0.117072	0.0722022	1.62144	0.9497	0.0197732
ENSG00000129654	forkhead box J1	FOXJ1	V$FOX_Q2	0.267006	0.164096	1.62713	0.9208	0.000599284
ENSG00000129911	Kruppel like factor 16	KLF16	V$KLF_Q3	3.87774	3.21956	1.20443	0.9719	7.06476e-08
ENSG00000130522	JunD proto-oncogene, AP-1 transcription factor subunit	JUND	V$AP1_Q6_01	0.0297814	0.00656383	4.5372	0.9996	0.0121529
ENSG00000130726	tripartite motif containing 28	TRIM28	V$TRIM28_02	14.9379	14.0597	1.06246	0.7337	0.000237503
ENSG00000131196	nuclear factor of activated T cells 1	NFATC1	V$NFATC1_07	0.0842095	0.0328192	2.56586	0.8353	0.00135002
ENSG00000131408	nuclear receptor subfamily 1 group H member 2	NR1H2	V$LXR_Q6	6.75627	6.44897	1.04765	0.6959	0.0356722
ENSG00000131759	retinoic acid receptor alpha	RARA	V$RARA_06	0.0174581	0.00328192	5.31947	0.8868	0.0493673
ENSG00000132170	peroxisome proliferator activated receptor gamma	PPARG	V$PPARDR1_Q2	0.0349161	0.00656383	5.31947	0.9219	0.00409711
ENSG00000133794	aryl hydrocarbon receptor nuclear translocator like	ARNTL	V$ARNTLIKE_Q6	2.66184	2.28421	1.16532	0.9308	0.000152371
ENSG00000133884	double PHD fingers 2	DPF2	V$DPF2_01	2.90831	2.40564	1.20895	0.8446	1.74715e-06
ENSG00000134107	basic helix-loop-helix family member e40	BHLHE40	V$HAIRYLIKE_Q3	1.86801	1.49655	1.24821	0.973	8.69167e-06
ENSG00000134323	MYCN proto-oncogene, bHLH transcription factor	MYCN	V$EBOX_Q6_01	3.18661	2.60584	1.22287	0.901	1.40585e-07
ENSG00000134532	SRY-box transcription factor 5	SOX5	V$SOX_Q6	0.0626436	0.0295372	2.12084	0.9045	0.0172501
ENSG00000134595	SRY-box transcription factor 3	SOX3	V$SOX_Q6	0.0626436	0.0295372	2.12084	0.9045	0.0172501
ENSG00000134852	clock circadian regulator	CLOCK	V$CLOCKFIGLA_01	0.0472395	0.00656383	7.19693	0.8869	0.000267111
ENSG00000134954	ETS proto-oncogene 1, transcription factor	ETS1	V$ETS1_06	0.60179	0.498851	1.20635	0.9484	0.0203809
ENSG00000135100	HNF1 homeobox A	HNF1A	V$HNF1A_04	0.0595628	0.00656383	9.07439	0.8465	1.55467e-05
ENSG00000135111	T-box transcription factor 3	TBX3	V$TBX3_07	0.0205389	0.00328192	6.2582	0.9931	0.0249015
ENSG00000135457	transcription factor CP2	TFCP2	V$TFCP2_08	5.9152	4.7916	1.23449	0.7688	1.22515e-13
ENSG00000135547	hes related family bHLH transcription factor with YRPW motif 2	HEY2	V$HAIRYLIKE_Q3	1.86801	1.49655	1.24821	0.973	8.69167e-06
ENSG00000135903	paired box 3	PAX3	V$PAX_Q6	12.8122	11.9757	1.06985	0.673	0.00016014
ENSG00000136352	NK2 homeobox 1	NKX2-1	V$TTF1_04	13.1233	11.8051	1.11167	0.8208	7.89219e-09
ENSG00000136574	GATA binding protein 4	GATA4	V$GATA4_Q3	11.3518	10.9747	1.03436	0.7384	0.0440549
ENSG00000136826	Kruppel like factor 4	KLF4	V$KLF4_03	0.41694	0.285527	1.46025	0.9408	0.000542074
ENSG00000136931	nuclear receptor subfamily 5 group A member 1	NR5A1	V$SF1_05	0.103721	0.0525107	1.97525	0.9366	0.00472954
ENSG00000136936	XPA, DNA damage recognition and repair factor	XPA	V$XPA_02	3.11883	2.86511	1.08855	0.8729	0.0137515
ENSG00000136997	MYC proto-oncogene, bHLH transcription factor	MYC	V$MYCMAX_B	0.192039	0.121431	1.58146	0.9563	0.00499109
ENSG00000137203	transcription factor AP-2 alpha	TFAP2A	V$AP2_Q6_01	0.303976	0.177223	1.71521	0.9824	7.50089e-05
ENSG00000137270	glial cells missing transcription factor 1	GCM1	V$GCM1CEBPB_01	0.0677784	0.0229734	2.9503	0.7665	0.00162737
ENSG00000137273	forkhead box F2	FOXF2	V$FOX_Q2	0.267006	0.164096	1.62713	0.9208	0.000599284
ENSG00000138795	lymphoid enhancer binding factor 1	LEF1	V$LEF1_06	0.0256736	0.00656383	3.91138	0.9235	0.0281376
ENSG00000139352	achaete-scute family bHLH transcription factor 1	ASCL1	V$ASCL1_01	0.216685	0.0918937	2.358	0.9738	1.73572e-06
ENSG00000139515	pancreatic and duodenal homeobox 1	PDX1	V$PDX1_05	0.0205389	0.00328192	6.2582	0.9126	0.0249015
ENSG00000139613	SWI/SNF related, matrix associated, actin dependent regulator of chromatin subfamily c member 2	SMARCC2	V$SMARCC2_02	0.728104	0.626846	1.16154	0.8858	0.0347078
ENSG00000139618	BRCA2 DNA repair associated	BRCA2	V$BRCA2_01	1.46032	1.22415	1.19292	0.9624	0.00114307
ENSG00000140009	estrogen receptor 2	ESR2	V$ESR2_01	0.0277275	0.00656383	4.22429	0.9185	0.0185631
ENSG00000140262	transcription factor 12	TCF12	V$TCF12_08	0.518607	0.315064	1.64604	0.9866	1.53095e-06
ENSG00000140396	nuclear receptor coactivator 2	NCOA2	V$TIF2_01	0.960194	0.820479	1.17028	0.9225	0.0138889
ENSG00000141448	GATA binding protein 6	GATA6	V$GATA6_13	0.0503203	0.0164096	3.06652	0.9124	0.00554125
ENSG00000141510	tumor protein p53	TP53	V$P53DECAMER_Q2	0.170473	0.118149	1.44286	0.9541	0.0245423
ENSG00000141646	SMAD family member 4	SMAD4	V$SMAD4_Q6	0.0513472	0.0196915	2.60758	0.9101	0.0111191
ENSG00000141905	nuclear factor I C	NFIC	V$NF1_Q6	0.0328622	0.00984575	3.33771	0.9875	0.0196933
ENSG00000143171	retinoid X receptor gamma	RXRG	V$RXRG_06	0.506284	0.406958	1.24407	0.8213	0.0152778
ENSG00000143190	POU class 2 homeobox 1	POU2F1	V$OCT1_08	2.0313	1.71644	1.18343	0.8365	0.000277908
ENSG00000143257	nuclear receptor subfamily 1 group I member 3	NR1I3	V$DR3_Q4	2.8128	2.46472	1.14123	0.766	0.000634033
ENSG00000143437	aryl hydrocarbon receptor nuclear translocator	ARNT	V$ARNTLIKE_Q6	2.66184	2.28421	1.16532	0.9308	0.000152371
ENSG00000143842	SRY-box transcription factor 13	SOX13	V$SOX_Q6	0.0626436	0.0295372	2.12084	0.9045	0.0172501
ENSG00000143995	Meis homeobox 1	MEIS1	V$MEIS1MAX_01	0.112964	0.0656383	1.72101	0.8309	0.0125779
ENSG00000144852	nuclear receptor subfamily 1 group I member 2	NR1I2	V$DR3_Q4	2.8128	2.46472	1.14123	0.766	0.000634033
ENSG00000147133	TATA-box binding protein associated factor 1	TAF1	V$TAF1_07	85.6441	79.9442	1.0713	0.7511	9.4156e-22
ENSG00000147862	nuclear factor I B	NFIB	V$NF1B_Q6	1.27649	0.997703	1.27943	0.8947	4.62408e-05
ENSG00000148143	zinc finger protein 462	ZNF462	V$ZNF462_01	5.34936	4.93272	1.08446	0.9013	0.00277892
ENSG00000148516	zinc finger E-box binding homeobox 1	ZEB1	V$ZEB1_04	0.326569	0.213325	1.53085	0.9902	0.000693039
ENSG00000148737	transcription factor 7 like 2	TCF7L2	V$TCF7L2_07	0.0595628	0.0328192	1.81488	0.9491	0.0468931
ENSG00000150907	forkhead box O1	FOXO1	V$FOXO1_09	0.0400509	0.0164096	2.4407	0.9918	0.031833
ENSG00000151090	thyroid hormone receptor beta	THRB	V$THRB_07	0.242359	0.147686	1.64104	0.8212	0.000888993
ENSG00000151702	Fli-1 proto-oncogene, ETS transcription factor	FLI1	V$FLI1MAX_01	1.43875	1.28979	1.11549	0.7243	0.0286567
ENSG00000152284	transcription factor 7 like 1	TCF7L1	V$TCF7L1_04	0.126314	0.0820479	1.53952	0.925	0.0263918
ENSG00000152977	Zic family member 1	ZIC1	V$GLI_Q3	3.80689	3.34427	1.13833	0.8971	0.000113449
ENSG00000153234	nuclear receptor subfamily 4 group A member 2	NR4A2	V$NR4A2_07	0.0944789	0.0557926	1.6934	0.9618	0.0244485
ENSG00000155090	Kruppel like factor 10	KLF10	V$KLF_Q3	3.87774	3.21956	1.20443	0.9719	7.06476e-08
ENSG00000156127	basic leucine zipper ATF-like transcription factor	BATF	V$BATFJUN_01	0.298841	0.203479	1.46866	0.916	0.0027007
ENSG00000156273	BTB domain and CNC homolog 1	BACH1	V$MAF_Q6_01	0.0872903	0.0361011	2.41794	0.944	0.00180185
ENSG00000156925	Zic family member 3	ZIC3	V$GLI_Q3	3.80689	3.34427	1.13833	0.8971	0.000113449
ENSG00000157212	PAX interacting protein 1	PAXIP1	V$PTIP_01	0.350188	0.23958	1.46168	0.9241	0.00139453
ENSG00000157554	ETS transcription factor ERG	ERG	V$ERG_17	0.429263	0.331474	1.29501	0.7391	0.00993431
ENSG00000157557	ETS proto-oncogene 2, transcription factor	ETS2	V$ETS2_05	6.72957	6.2258	1.08092	0.6165	0.00139299
ENSG00000158773	upstream transcription factor 1	USF1	V$EBOX_Q6_01	3.18661	2.60584	1.22287	0.901	1.40585e-07
ENSG00000159216	RUNX family transcription factor 1	RUNX1	V$AML1_Q4_01	0.405643	0.301936	1.34347	0.9887	0.0052073
ENSG00000160685	zinc finger and BTB domain containing 7B	ZBTB7B	V$CKROX_Q2	2.26544	1.84444	1.22826	0.9431	5.13131e-06
ENSG00000160973	forkhead box H1	FOXH1	V$FOX_Q2	0.267006	0.164096	1.62713	0.9208	0.000599284
ENSG00000162367	TAL bHLH transcription factor 1, erythroid differentiation factor	TAL1	V$TAL1_Q6	0.542227	0.380702	1.42428	0.9505	0.000215907
ENSG00000162599	nuclear factor I A	NFIA	V$NF1_Q6	0.0328622	0.00984575	3.33771	0.9875	0.0196933
ENSG00000162702	zinc finger protein 281	ZNF281	V$ZFP281_07	2.66287	2.27765	1.16913	0.8332	0.000113927
ENSG00000162772	activating transcription factor 3	ATF3	V$ATF3_13	0.115018	0.0689202	1.66885	0.9729	0.0158872
ENSG00000162924	REL proto-oncogene, NF-kB subunit	REL	V$CREL_02	0.49088	0.357729	1.37221	0.8671	0.00126998
ENSG00000162992	neuronal differentiation 1	NEUROD1	V$NEUROD1_01	0.0852364	0.0492287	1.73144	0.9817	0.027048
ENSG00000163064	engrailed homeobox 1	EN1	V$EN1_07	0.362512	0.278963	1.2995	0.9914	0.0155251
ENSG00000163132	msh homeobox 1	MSX1	V$MSX1_04	0.019512	0.00328192	5.94529	0.8813	0.0313422
ENSG00000163435	E74 like ETS transcription factor 3	ELF3	V$ELF3_11	1.23644	1.08303	1.14165	0.737	0.0168977
ENSG00000163884	Kruppel like factor 15	KLF15	V$KLF_Q3	3.87774	3.21956	1.20443	0.9719	7.06476e-08
ENSG00000164107	heart and neural crest derivatives expressed 2	HAND2	V$EBOX_Q6_01	3.18661	2.60584	1.22287	0.901	1.40585e-07
ENSG00000164458	T-box transcription factor T	TBXT	V$BRACH_03	0.0328622	0.00984575	3.33771	0.9116	0.0196933
ENSG00000164683	hes related family bHLH transcription factor with YRPW motif 1	HEY1	V$HAIRYLIKE_Q3	1.86801	1.49655	1.24821	0.973	8.69167e-06
ENSG00000164736	SRY-box transcription factor 17	SOX17	V$SOX_Q4	0.404616	0.32491	1.24532	0.9878	0.0268639
ENSG00000164749	hepatocyte nuclear factor 4 gamma	HNF4G	V$HNF4DR1_Q3	0.204362	0.118149	1.7297	0.8612	0.000913115
ENSG00000164754	RAD21 cohesin complex component	RAD21	V$RAD21_11	0.170473	0.118149	1.44286	0.9038	0.0245423
ENSG00000164778	engrailed homeobox 2	EN2	V$EN2_03	0.0215658	0.00328192	6.57111	0.9953	0.0197505
ENSG00000165556	caudal type homeobox 2	CDX2	V$CDX_Q5	0.150961	0.0722022	2.09081	0.9083	0.000334253
ENSG00000165821	spalt like transcription factor 2	SALL2	V$SALL2_01	2.04259	1.71644	1.19002	0.9319	0.000177743
ENSG00000165891	E2F transcription factor 7	E2F7	V$E2F7_02	0.979706	0.807351	1.21348	0.9044	0.00330742
ENSG00000166949	SMAD family member 3	SMAD3	V$SMAD3_Q6	3.16094	2.92419	1.08096	0.8213	0.0207353
ENSG00000167034	NK3 homeobox 1	NKX3-1	V$NKX3A_03	0.377916	0.3085	1.22501	0.9396	0.0423213
ENSG00000167085	prohibitin	PHB	V$PHB_01	3.73089	3.08172	1.21065	0.8719	5.86638e-08
ENSG00000167182	Sp2 transcription factor	SP2	V$SP1_Q2_01	3.26055	2.67148	1.2205	0.9173	1.31585e-07
ENSG00000168036	catenin beta 1	CTNNB1	V$BETACATENIN_Q6	0.718861	0.574335	1.25164	0.9201	0.00383604
ENSG00000168214	recombination signal binding protein for immunoglobulin kappa J region	RBPJ	V$RBPJK_03	0.224901	0.144404	1.55744	0.966	0.00326233
ENSG00000168610	signal transducer and activator of transcription 3	STAT3	V$STAT3_11	0.120153	0.0722022	1.66411	0.9372	0.0142814
ENSG00000168795	zinc finger and BTB domain containing 5	ZBTB5	V$ZBTB5_01	0.0729131	0.0426649	1.70897	0.9578	0.042791
ENSG00000168875	SRY-box transcription factor 14	SOX14	V$SOX_Q6	0.0626436	0.0295372	2.12084	0.9045	0.0172501
ENSG00000169083	androgen receptor	AR	V$AR_Q6_01	0.550443	0.426649	1.29015	0.9363	0.00444127
ENSG00000169375	SIN3 transcription regulator family member A	SIN3A	V$SIN3A_01	9.51259	8.9301	1.06523	0.6328	0.00185553
ENSG00000169926	Kruppel like factor 13	KLF13	V$KLF_Q3	3.87774	3.21956	1.20443	0.9719	7.06476e-08
ENSG00000170265	zinc finger protein 282	ZNF282	V$ZNF282_05	0.320407	0.187069	1.71277	0.9036	5.06126e-05
ENSG00000170345	Fos proto-oncogene, AP-1 transcription factor subunit	FOS	V$AP1_Q6_01	0.0297814	0.00656383	4.5372	0.9996	0.0121529
ENSG00000170370	empty spiracles homeobox 2	EMX2	V$EMX2_04	0.055455	0.0131277	4.22429	0.907	0.000720868
ENSG00000170608	forkhead box A3	FOXA3	V$HNF3_Q6_01	0.240305	0.108303	2.21882	0.9653	1.86242e-06
ENSG00000171056	SRY-box transcription factor 7	SOX7	V$SOX_Q4	0.404616	0.32491	1.24532	0.9878	0.0268639
ENSG00000171223	JunB proto-oncogene, AP-1 transcription factor subunit	JUNB	V$JUNBJUN_01	0.0236197	0.00328192	7.19693	0.984	0.0123675
ENSG00000171786	nescient helix-loop-helix 1	NHLH1	V$HEN1_02	0.0462125	0.00656383	7.04048	0.8933	0.000337064
ENSG00000171872	Kruppel like factor 17	KLF17	V$KLF_Q3	3.87774	3.21956	1.20443	0.9719	7.06476e-08
ENSG00000172059	Kruppel like factor 11	KLF11	V$FKLF_Q5	0.343	0.23958	1.43167	0.9801	0.00247849
ENSG00000172216	CCAAT enhancer binding protein beta	CEBPB	V$CEBPB_08	0.037997	0.00984575	3.85923	0.9341	0.00732049
ENSG00000172238	atonal bHLH transcription factor 1	ATOH1	V$MATH1_01	0.185877	0.101739	1.82699	0.9724	0.000651299
ENSG00000172845	Sp3 transcription factor	SP3	V$SP1_Q6_01	3.30882	2.70758	1.22206	0.9101	9.0598e-08
ENSG00000173039	RELA proto-oncogene, NF-kB subunit	RELA	V$RELA_08	0.513472	0.380702	1.34875	0.8532	0.00167533
ENSG00000173153	estrogen related receptor alpha	ESRRA	V$ESRRA_17	0.227982	0.134559	1.69429	0.9231	0.000698808
ENSG00000173276	zinc finger and BTB domain containing 21	ZBTB21	V$ZNF295_01	10.7223	9.54381	1.12349	0.8071	1.06442e-08
ENSG00000173917	homeobox B2	HOXB2	V$HOXB2NHLH1_03	0.120153	0.0557926	2.15356	0.8714	0.000952539
ENSG00000174332	GLIS family zinc finger 1	GLIS1	V$GLI_Q3	3.80689	3.34427	1.13833	0.8971	0.000113449
ENSG00000175387	SMAD family member 2	SMAD2	V$SMAD2SMAD3_01	0.206416	0.118149	1.74708	0.947	0.000728755
ENSG00000175592	FOS like 1, AP-1 transcription factor subunit	FOSL1	V$AP1_Q6_01	0.0297814	0.00656383	4.5372	0.9996	0.0121529
ENSG00000175745	nuclear receptor subfamily 2 group F member 1	NR2F1	V$NR2F1_12	0.0400509	0.00656383	6.10175	0.857	0.00133671
ENSG00000176887	SRY-box transcription factor 11	SOX11	V$SOX_Q6	0.0626436	0.0295372	2.12084	0.9045	0.0172501
ENSG00000177426	TGFB induced factor homeobox 1	TGIF1	V$TGIF1_05	0.907819	0.613718	1.47921	0.7474	2.53491e-07
ENSG00000177485	zinc finger and BTB domain containing 33	ZBTB33	V$KAISO_01	0.326569	0.262553	1.24382	0.9073	0.0436391
ENSG00000177551	nescient helix-loop-helix 2	NHLH2	V$TALLIKE_Q6	1.3453	1.10929	1.21276	0.9442	0.000721246
ENSG00000177606	Jun proto-oncogene, AP-1 transcription factor subunit	JUN	V$JUNBJUN_01	0.0236197	0.00328192	7.19693	0.984	0.0123675
ENSG00000177732	SRY-box transcription factor 12	SOX12	V$SOX_Q6	0.0626436	0.0295372	2.12084	0.9045	0.0172501
ENSG00000178177	ligand dependent nuclear receptor corepressor like	LCORL	V$MLR1_01	0.166365	0.0886117	1.87746	0.9379	0.00082824
ENSG00000178573	MAF bZIP transcription factor	MAF	V$MAF_Q6_01	0.0872903	0.0361011	2.41794	0.944	0.00180185
ENSG00000179111	hes family bHLH transcription factor 7	HES7	V$E2F3HES7_01	18.1451	17.5714	1.03265	0.6753	0.0198814
ENSG00000179348	GATA binding protein 2	GATA2	V$GATA2_03	1.18304	1.02396	1.15536	0.8871	0.0120128
ENSG00000179388	early growth response 3	EGR3	V$EGR3_Q6	2.01589	1.77552	1.13538	0.8939	0.00442489
ENSG00000180535	basic helix-loop-helix family member a15	BHLHA15	V$CLOCKBHLHA15_01	0.0287545	0.00984575	2.92049	0.8618	0.0419178
ENSG00000181449	SRY-box transcription factor 2	SOX2	V$SOX_Q6	0.0626436	0.0295372	2.12084	0.9045	0.0172501
ENSG00000182568	SATB homeobox 1	SATB1	V$SATB1_Q3	0.0277275	0.00656383	4.22429	0.9543	0.0185631
ENSG00000182968	SRY-box transcription factor 1	SOX1	V$SOX_Q4	0.404616	0.32491	1.24532	0.9878	0.0268639
ENSG00000183072	NK2 homeobox 5	NKX2-5	V$NKX25_08	1.97379	1.71316	1.15213	0.9702	0.00199412
ENSG00000183733	folliculogenesis specific bHLH transcription factor	FIGLA	V$CLOCKFIGLA_01	0.0472395	0.00656383	7.19693	0.8869	0.000267111
ENSG00000183734	achaete-scute family bHLH transcription factor 2	ASCL2	V$ASCL2_09	0.0472395	0.00328192	14.3939	0.9957	4.35555e-05
ENSG00000184481	forkhead box O4	FOXO4	V$FOXO4_05	0.257763	0.193633	1.33119	0.8503	0.0254461
ENSG00000184828	zinc finger and BTB domain containing 7C	ZBTB7C	V$ZBTB7C_01	0.13453	0.078766	1.70797	0.9481	0.00741575
ENSG00000184895	sex determining region Y	SRY	V$SOX_Q6	0.0626436	0.0295372	2.12084	0.9045	0.0172501
ENSG00000184937	WT1 transcription factor	WT1	V$WT1_03	2.98019	2.38267	1.25078	0.8187	2.03371e-08
ENSG00000185022	MAF bZIP transcription factor F	MAFF	V$MAF_Q6_01	0.0872903	0.0361011	2.41794	0.944	0.00180185
ENSG00000185122	heat shock transcription factor 1	HSF1	V$HSF1_Q5_01	0.0677784	0.039383	1.72101	0.9846	0.047942
ENSG00000185551	nuclear receptor subfamily 2 group F member 2	NR2F2	V$DR1_Q3	0.51758	0.347883	1.4878	0.8315	6.74556e-05
ENSG00000185591	Sp1 transcription factor	SP1	V$SP1_14	1.35249	0.886117	1.52631	0.9145	2.28054e-11
ENSG00000185669	snail family transcriptional repressor 3	SNAI3	V$ZNF293_04	0.365592	0.249426	1.46574	0.959	0.00104003
ENSG00000185811	IKAROS family zinc finger 1	IKZF1	V$IK3_01	0.732212	0.54808	1.33596	0.8516	0.000313041
ENSG00000186051	TAL bHLH transcription factor 2	TAL2	V$EBOX_Q6_01	3.18661	2.60584	1.22287	0.901	1.40585e-07
ENSG00000186350	retinoid X receptor alpha	RXRA	V$RXRA_06	0.166365	0.0754841	2.20398	0.8019	7.6197e-05
ENSG00000186660	ZFP91 zinc finger protein, atypical E3 ubiquitin ligase	ZFP91	V$ZFP91_03	0.019512	0.00328192	5.94529	0.9452	0.0313422
ENSG00000186951	peroxisome proliferator activated receptor alpha	PPARA	V$PPARDR1_Q2	0.0349161	0.00656383	5.31947	0.9219	0.00409711
ENSG00000187098	melanocyte inducing transcription factor	MITF	V$MITF_Q6	0.107829	0.0722022	1.49343	1	0.049199
ENSG00000187140	forkhead box D3	FOXD3	V$FOX_Q2	0.267006	0.164096	1.62713	0.9208	0.000599284
ENSG00000187821	helt bHLH transcription factor	HELT	V$HAIRYLIKE_Q3	1.86801	1.49655	1.24821	0.973	8.69167e-06
ENSG00000188095	mesoderm posterior bHLH transcription factor 2	MESP2	V$MESP2_01	0.115018	0.0722022	1.593	0.9128	0.0244207
ENSG00000196092	paired box 5	PAX5	V$PAX5_12	0.14788	0.0951756	1.55376	0.8307	0.0155373
ENSG00000196591	histone deacetylase 2	HDAC2	V$HDAC2_05	1.56712	1.31277	1.19375	0.8532	0.000751108
ENSG00000196628	transcription factor 4	TCF4	V$TCF4_10	0.143772	0.0853298	1.6849	0.9992	0.00674975
ENSG00000197063	MAF bZIP transcription factor G	MAFG	V$MAFG_14	0.0246467	0.00328192	7.50984	0.9722	0.00976628
ENSG00000197905	TEA domain transcription factor 4	TEAD4	V$TEAD4TCF3_01	7.63328	6.86905	1.11126	0.7098	8.91491e-06
ENSG00000198026	zinc finger protein 335	ZNF335	V$ZNF335_03	0.107829	0.0722022	1.49343	0.8353	0.049199
ENSG00000198517	MAF bZIP transcription factor K	MAFK	V$MAFK_14	0.0780478	0.0229734	3.39731	0.8923	0.000258372
ENSG00000198911	sterol regulatory element binding transcription factor 2	SREBF2	V$SREBF2_04	1.07624	0.892681	1.20562	0.8311	0.00290298
ENSG00000203883	SRY-box transcription factor 18	SOX18	V$SOX_Q6	0.0626436	0.0295372	2.12084	0.9045	0.0172501
ENSG00000204060	forkhead box O6	FOXO6	V$CUX1FOXO6_01	1.04543	0.87299	1.19753	0.7925	0.00435044
ENSG00000204103	MAF bZIP transcription factor B	MAFB	V$MAF_Q6_01	0.0872903	0.0361011	2.41794	0.944	0.00180185
ENSG00000204231	retinoid X receptor beta	RXRB	V$RXRB_06	0.0256736	0.00656383	3.91138	0.8753	0.0281376
ENSG00000204531	POU class 5 homeobox 1	POU5F1	V$POU5F1_11	0.0318353	0.00656383	4.85011	0.8974	0.00790225
ENSG00000204859	zinc finger and BTB domain containing 48	ZBTB48	V$KR3_01	0.669568	0.54808	1.22166	0.9547	0.0106215
ENSG00000205250	E2F transcription factor 4	E2F4	V$E2F4_16	0.528877	0.39383	1.34291	0.9701	0.00164752
ENSG00000213015	zinc finger protein 580	ZNF580	V$ZNF580_07	0.0688053	0.039383	1.74708	0.8524	0.0424757
ENSG00000213347	MAX dimerization protein 3	MXD3	V$EBOX_Q6_01	3.18661	2.60584	1.22287	0.901	1.40585e-07
ENSG00000221869	CCAAT enhancer binding protein delta	CEBPD	V$CEBPD_03	0.200254	0.147686	1.35594	0.9479	0.0355577
ENSG00000244405	ETS variant transcription factor 5	ETV5	V$ETV5TCF3_01	7.90131	7.14145	1.1064	0.697	1.39937e-05
ENSG00000245848	CCAAT enhancer binding protein alpha	CEBPA	V$CEBPA_04	0.0698323	0.0295372	2.36421	0.9149	0.00596227
ENSG00000253293	homeobox A10	HOXA10	V$FOXO1HOXA10_01	0.0770209	0.0426649	1.80525	0.9138	0.0262923
ENSG00000257923	cut like homeobox 1	CUX1	V$CUX1_05	0.1982	0.111585	1.77623	0.7878	0.000701231
ENSG00000261678	scratch family transcriptional repressor 1	SCRT1	V$SCRT1_03	0.993056	0.85658	1.15933	0.7894	0.0174824
ENSG00000263001	general transcription factor IIi	GTF2I	V$TFIII_Q6	4.46002	4.03676	1.10485	0.8753	0.000978283
ENSG00000275410	HNF1 homeobox B	HNF1B	V$HNF1_Q6_01	0.106802	0.0525107	2.03392	0.8934	0.0031499

## Sheet: UCvsCtl_upregulated
ID	Gene description	Gene symbol	Site model ID	Yes density per 1000bp	No density per 1000bp	Yes-No ratio	Model cutoff	P-value
ENSG00000005513	SRY-box transcription factor 8	SOX8	V$SOX_Q4	0.0950477	0.0471846	2.01438	0.9984	0.0202585
ENSG00000006468	ETS variant transcription factor 1	ETV1	V$POU2F1ETV1_01	0.0584909	0.0188739	3.09904	0.8512	0.0109733
ENSG00000007372	paired box 6	PAX6	V$PAX6_08	9.97635	9.08776	1.09778	0.7227	0.000251213
ENSG00000008196	transcription factor AP-2 beta	TFAP2B	V$AP2_Q3	0.197407	0.100661	1.96111	0.9539	0.0014903
ENSG00000008441	nuclear factor I X	NFIX	V$NF1_Q6_02	0.515451	0.415225	1.24138	0.9996	0.0421611
ENSG00000009709	paired box 7	PAX7	V$PAX7_01	1.13326	0.827304	1.36982	0.9059	9.93096e-05
ENSG00000010030	ETS variant transcription factor 7	ETV7	V$FOXO1ETV7_01	1.75107	1.56653	1.1178	0.7064	0.0438477
ENSG00000012504	nuclear receptor subfamily 1 group H member 4	NR1H4	V$FXR_02	0.091392	0.0314564	2.90535	0.8777	0.00228216
ENSG00000016082	ISL LIM homeobox 1	ISL1	V$ISL1_Q3	0.56663	0.456118	1.24229	0.9864	0.0342694
ENSG00000019549	snail family transcriptional repressor 2	SNAI2	V$SLUG_Q6	0.376535	0.235923	1.59601	0.9885	0.0012267
ENSG00000020633	RUNX family transcription factor 3	RUNX3	V$RUNX3_06	0.0584909	0.0220195	2.65632	0.9823	0.0206631
ENSG00000025156	heat shock transcription factor 2	HSF2	V$HSF2_Q6	0.18644	0.0629129	2.96346	0.8844	1.12044e-05
ENSG00000028277	POU class 2 homeobox 2	POU2F2	V$OCT_C	0.3217	0.226486	1.42039	0.8428	0.0162848
ENSG00000029153	aryl hydrocarbon receptor nuclear translocator like 2	ARNTL2	V$ARNTLIKE_Q6	2.33598	2.08871	1.11839	0.9393	0.0232627
ENSG00000039600	SRY-box transcription factor 30	SOX30	V$SOX_Q4	0.0950477	0.0471846	2.01438	0.9984	0.0202585
ENSG00000043355	Zic family member 2	ZIC2	V$GLI_Q3	1.30508	0.927965	1.40639	0.9398	8.22287e-06
ENSG00000049768	forkhead box P3	FOXP3	V$FOXP3_Q4	0.0292454	0.00629129	4.64856	0.8772	0.032873
ENSG00000050344	nuclear factor, erythroid 2 like 3	NFE2L3	V$MAF_Q6_01	0.102359	0.0314564	3.25399	0.9501	0.000557067
ENSG00000059728	MAX dimerization protein 1	MXD1	V$EBOX_Q6_01	3.23162	2.74615	1.17678	0.8971	0.000353444
ENSG00000063515	goosecoid homeobox 2	GSC2	V$POU2F1GSC2_01	1.07477	0.764391	1.40605	0.8281	4.81599e-05
ENSG00000064195	distal-less homeobox 3	DLX3	V$TFAP4DLX3_01	2.81853	2.32463	1.21246	0.7742	0.000100941
ENSG00000064703	DEAD-box helicase 20	DDX20	V$GEMIN3_01	1.12595	0.909091	1.23854	0.9121	0.00504844
ENSG00000064835	POU class 1 homeobox 1	POU1F1	V$POU1F1_09	0.318044	0.179302	1.77379	0.8566	0.000443174
ENSG00000065978	Y-box binding protein 1	YBX1	V$YB1_01	9.77894	8.55615	1.14291	0.8295	5.05354e-07
ENSG00000066336	Spi-1 proto-oncogene	SPI1	V$PU1_Q4	0.120637	0.0534759	2.25592	0.93	0.00385324
ENSG00000067082	Kruppel like factor 6	KLF6	V$CPBP_03	0.116982	0.0220195	5.31264	0.9701	4.65094e-06
ENSG00000068323	transcription factor binding to IGHM enhancer 3	TFE3	V$TFE_Q6	0.299766	0.191884	1.56222	0.9835	0.00503884
ENSG00000069011	paired like homeodomain 1	PITX1	V$CUX1PITX1_01	4.88399	3.91003	1.24909	0.6854	9.20935e-09
ENSG00000069399	BCL3 transcription coactivator	BCL3	V$BCL3_03	24.2993	22.4851	1.08069	0.7223	2.77457e-06
ENSG00000069667	RAR related orphan receptor A	RORA	V$RORA1_01	0.127949	0.0786411	1.627	0.9618	0.0404048
ENSG00000071564	transcription factor 3	TCF3	V$E2A_04	0.318044	0.185593	1.71366	0.9613	0.000824544
ENSG00000071794	helicase like transcription factor	HLTF	V$HLTF_Q4	0.0877363	0.0377477	2.32428	0.8719	0.0108782
ENSG00000072310	sterol regulatory element binding transcription factor 1	SREBF1	V$SREBP_Q3	1.05284	0.839887	1.25354	0.8805	0.00440843
ENSG00000072736	nuclear factor of activated T cells 3	NFATC3	V$NFAT_Q4_01	0.127949	0.0534759	2.39264	0.9938	0.00177474
ENSG00000073282	tumor protein p63	TP63	V$P53DECAMER_Q2	0.193751	0.0943693	2.05311	0.9566	0.00093509
ENSG00000073861	T-box transcription factor 21	TBX21	V$TBX21_05	0.0438681	0.00314564	13.9457	0.9943	0.000713751
ENSG00000074047	GLI family zinc finger 2	GLI2	V$GLI2_05	0.146227	0.0754954	1.9369	0.7491	0.00652402
ENSG00000075426	FOS like 2, AP-1 transcription factor subunit	FOSL2	V$JUNDFRA2_01	0.325355	0.138408	2.35069	0.938	1.23605e-06
ENSG00000075891	paired box 2	PAX2	V$PAX_Q6	14.5057	13.4602	1.07768	0.6662	0.000360459
ENSG00000077092	retinoic acid receptor beta	RARB	V$RARB_08	0.13526	0.044039	3.07137	0.8267	0.000127016
ENSG00000077150	nuclear factor kappa B subunit 2	NFKB2	V$NFKB2_04	0.179128	0.088078	2.03375	0.9255	0.00159804
ENSG00000077463	sirtuin 6	SIRT6	V$SIRT6_01	1.63409	1.35892	1.20249	0.9404	0.00347287
ENSG00000078399	homeobox A9	HOXA9	V$HOXA9_05	0.336322	0.229632	1.46462	0.8889	0.00894778
ENSG00000078900	tumor protein p73	TP73	V$P53DECAMER_Q2	0.193751	0.0943693	2.05311	0.9566	0.00093509
ENSG00000081059	transcription factor 7	TCF7	V$LEF1TCF1_Q4	0.18644	0.0912237	2.04376	0.9546	0.00122218
ENSG00000081189	myocyte enhancer factor 2C	MEF2C	V$MEF2C_10	0.325355	0.239069	1.36093	0.93	0.0287007
ENSG00000082641	nuclear factor, erythroid 2 like 1	NFE2L1	V$MAF_Q6_01	0.102359	0.0314564	3.25399	0.9501	0.000557067
ENSG00000084093	RE1 silencing transcription factor	REST	V$REST_04	0.102359	0.0503303	2.03375	0.8632	0.0152711
ENSG00000085276	MDS1 and EVI1 complex locus	MECOM	V$EVI1_04	0.120637	0.0629129	1.91753	0.8302	0.0138849
ENSG00000087510	transcription factor AP-2 gamma	TFAP2C	V$TFAP2CE2F8_01	0.0475238	0.0188739	2.51797	0.9005	0.0435163
ENSG00000089225	T-box transcription factor 5	TBX5	V$TBX2RELATED_Q6	0.277832	0.182447	1.5228	0.943	0.0096398
ENSG00000090447	transcription factor AP-4	TFAP4	V$TFAP4_07	0.358257	0.188739	1.89816	0.9711	4.84631e-05
ENSG00000091831	estrogen receptor 1	ESR1	V$ESR1_06	0.0475238	0.0125826	3.77696	0.9251	0.0113806
ENSG00000092067	CCAAT enhancer binding protein epsilon	CEBPE	V$CEBPE_02	0.142571	0.0817867	1.74321	0.9122	0.0179754
ENSG00000099326	myeloid zinc finger 1	MZF1	V$MZF1_01	0.698235	0.471846	1.47979	0.9942	0.000188796
ENSG00000100146	SRY-box transcription factor 10	SOX10	V$SOX_Q4	0.0950477	0.0471846	2.01438	0.9984	0.0202585
ENSG00000100219	X-box binding protein 1	XBP1	V$XBP1_06	0.281487	0.160428	1.7546	0.9206	0.00108849
ENSG00000100393	E1A binding protein p300	EP300	V$EP300_07	0.0438681	0.00943693	4.64856	1	0.00828793
ENSG00000100968	nuclear factor of activated T cells 4	NFATC4	V$NFAT_Q4_01	0.127949	0.0534759	2.39264	0.9938	0.00177474
ENSG00000101076	hepatocyte nuclear factor 4 alpha	HNF4A	V$HNF4A_12	0.0219341	0.00314564	6.97284	0.9469	0.0413543
ENSG00000101096	nuclear factor of activated T cells 2	NFATC2	V$NFATC2_03	0.10967	0.0377477	2.90535	0.8551	0.000845979
ENSG00000101191	death inducer-obliterator 1	DIDO1	V$DATF1_01	8.15216	7.47719	1.09027	0.8379	0.0017765
ENSG00000101412	E2F transcription factor 1	E2F1	V$E2F1_01	9.79356	8.6977	1.12599	0.9271	6.46398e-06
ENSG00000101665	SMAD family member 7	SMAD7	V$SMAD7_01	0.0329011	0.00943693	3.48642	0.93	0.0430538
ENSG00000102145	GATA binding protein 1	GATA1	V$GATA1_05	0.0402125	0.00943693	4.26118	0.9816	0.0145812
ENSG00000102349	Kruppel like factor 8	KLF8	V$KLF8_Q5_01	0.961444	0.717207	1.34054	0.956	0.000687903
ENSG00000102554	Kruppel like factor 5	KLF5	V$BTEB2_02	0.91392	0.6134	1.48992	0.9401	1.68559e-05
ENSG00000102974	CCCTC-binding factor	CTCF	V$CTCF_Q3_01	0.164506	0.110098	1.49418	0.9422	0.0465005
ENSG00000103241	forkhead box F1	FOXF1	V$FOX_Q2	0.233963	0.157282	1.48754	0.9218	0.0216266
ENSG00000103495	MYC associated zinc finger protein	MAZ	V$MAZ_Q6	0.822528	0.622837	1.32061	0.958	0.00247833
ENSG00000104856	RELB proto-oncogene, NF-kB subunit	RELB	V$RELBP50_Q3	0.804249	0.515885	1.55897	0.8674	9.25018e-06
ENSG00000104903	LYL1 basic helix-loop-helix family member	LYL1	V$TALLIKE_Q6	1.79859	1.44385	1.24569	0.9378	0.000397687
ENSG00000105392	cone-rod homeobox	CRX	V$CRX_Q6	4.49283	4.05159	1.10891	0.8708	0.00506675
ENSG00000105516	D-box binding PAR bZIP transcription factor	DBP	V$DBP_Q6	12.3781	10.7172	1.15498	0.8649	1.58454e-09
ENSG00000105610	Kruppel like factor 1	KLF1	V$EKLF_Q5_01	0.208374	0.113243	1.84006	0.9901	0.00252022
ENSG00000105672	ETS variant transcription factor 2	ETV2	V$ETV2CEBPD_01	3.94813	3.51368	1.12365	0.7046	0.00337272
ENSG00000105698	upstream transcription factor 2, c-fos interacting	USF2	V$EBOX_Q6_01	3.23162	2.74615	1.17678	0.8971	0.000353444
ENSG00000105717	PBX homeobox 4	PBX4	V$PBX4HOXA10_01	0.241275	0.125826	1.91753	0.9148	0.000663101
ENSG00000105722	ETS2 repressor factor	ERF	V$ERFDLX2_01	0.10967	0.0660585	1.6602	0.9008	0.0485574
ENSG00000105856	HMG-box transcription factor 1	HBP1	V$SOX_Q4	0.0950477	0.0471846	2.01438	0.9984	0.0202585
ENSG00000105866	Sp4 transcription factor	SP4	V$SP1_Q2_01	3.08174	2.64234	1.16629	0.9179	0.000873995
ENSG00000105967	transcription factor EC	TFEC	V$TFE_Q6	0.299766	0.191884	1.56222	0.9835	0.00503884
ENSG00000105996	homeobox A2	HOXA2	V$GCM1HOXA2_01	0.0621465	0.0220195	2.82234	0.9146	0.0131763
ENSG00000106031	homeobox A13	HOXA13	V$GCM1HOXA13_01	0.0219341	0.00314564	6.97284	0.8935	0.0413543
ENSG00000106038	even-skipped homeobox 1	EVX1	V$ELK1EVX1_01	0.0438681	0.00943693	4.64856	0.864	0.00828793
ENSG00000106331	paired box 4	PAX4	V$PAX_Q6	14.5057	13.4602	1.07768	0.6662	0.000360459
ENSG00000106571	GLI family zinc finger 3	GLI3	V$GLI3_Q5_01	0.650711	0.452973	1.43653	0.9406	0.000715211
ENSG00000106689	LIM homeobox 2	LHX2	V$LHX2_04	0.175473	0.0817867	2.14549	0.9752	0.000967118
ENSG00000107187	LIM homeobox 3	LHX3	V$LHX3b_01	0.760381	0.497012	1.52991	0.921	3.15051e-05
ENSG00000107249	GLIS family zinc finger 3	GLIS3	V$GLI_Q3	1.30508	0.927965	1.40639	0.9398	8.22287e-06
ENSG00000107485	GATA binding protein 3	GATA3	V$GATA3_10	1.98138	1.55709	1.27248	0.8309	5.9609e-05
ENSG00000108511	homeobox B6	HOXB6	V$HOXB6_01	0.83715	0.534759	1.56547	0.841	5.21951e-06
ENSG00000109320	nuclear factor kappa B subunit 1	NFKB1	V$NFKB1_03	0.138916	0.0346021	4.01467	0.9731	7.74677e-06
ENSG00000109787	Kruppel like factor 3	KLF3	V$KLF_Q3	3.78728	3.23372	1.17118	0.9719	0.000181043
ENSG00000109906	zinc finger and BTB domain containing 16	ZBTB16	V$PLZFB_Q3	2.10567	1.85593	1.13456	0.873	0.0167787
ENSG00000110693	SRY-box transcription factor 6	SOX6	V$SOX_Q4	0.0950477	0.0471846	2.01438	0.9984	0.0202585
ENSG00000110777	POU class 2 homeobox associating factor 1	POU2AF1	V$OCT_Q6	2.94282	2.47877	1.18721	0.8254	0.000338447
ENSG00000110851	PR/SET domain 4	PRDM4	V$PRDM4_05	0.153539	0.0817867	1.8773	0.9957	0.00726095
ENSG00000111046	myogenic factor 6	MYF6	V$MYOD_Q6_01	1.08208	0.761246	1.42146	0.9364	2.80298e-05
ENSG00000111049	myogenic factor 5	MYF5	V$E2A_Q6	1.76204	1.41554	1.24478	0.9705	0.00046829
ENSG00000111087	GLI family zinc finger 1	GLI1	V$GLI_Q3	1.30508	0.927965	1.40639	0.9398	8.22287e-06
ENSG00000111206	forkhead box M1	FOXM1	V$FOXM1_05	0.343634	0.239069	1.43738	0.9213	0.0111664
ENSG00000111424	vitamin D receptor	VDR	V$VDR_04	0.760381	0.572507	1.32816	0.8106	0.00297831
ENSG00000111704	Nanog homeobox	NANOG	V$NANOG_11	0.281487	0.201321	1.3982	0.8365	0.0284662
ENSG00000112033	peroxisome proliferator activated receptor delta	PPARD	V$PPARD_04	0.102359	0.0408934	2.50307	0.8408	0.00363824
ENSG00000112182	BTB domain and CNC homolog 2	BACH2	V$MAF_Q6_01	0.102359	0.0314564	3.25399	0.9501	0.000557067
ENSG00000112561	transcription factor EB	TFEB	V$TFE_Q6	0.299766	0.191884	1.56222	0.9835	0.00503884
ENSG00000112592	TATA-box binding protein	TBP	V$TBP_10	0.259553	0.169865	1.528	0.9118	0.0115164
ENSG00000112658	serum response factor	SRF	V$CUX1SRF_01	5.50545	4.92608	1.11761	0.6133	0.00110164
ENSG00000113196	heart and neural crest derivatives expressed 1	HAND1	V$HAND1E47_01	4.35757	3.46964	1.25591	0.8372	2.73251e-08
ENSG00000113580	nuclear receptor subfamily 3 group C member 1	NR3C1	V$GR_01	0.222996	0.157282	1.41781	0.939	0.0407574
ENSG00000113658	SMAD family member 5	SMAD5	V$SMAD5_Q5	0.116982	0.0660585	1.77088	1	0.0271893
ENSG00000113722	caudal type homeobox 1	CDX1	V$CDX_Q5	0.0804249	0.0125826	6.39177	0.9437	6.24777e-05
ENSG00000113916	BCL6 transcription repressor	BCL6	V$BCL6_10	0.0950477	0.0251651	3.77696	0.8672	0.000328088
ENSG00000114315	hes family bHLH transcription factor 1	HES1	V$HES1_Q2	0.0731136	0.0220195	3.3204	0.9687	0.00316004
ENSG00000114861	forkhead box P1	FOXP1	V$FOXP1_04	0.0475238	0.0125826	3.77696	0.9965	0.0113806
ENSG00000115415	signal transducer and activator of transcription 1	STAT1	V$STAT1_05	0.179128	0.119534	1.49855	0.9435	0.0379942
ENSG00000115507	orthodenticle homeobox 1	OTX1	V$CRX_Q6	4.49283	4.05159	1.10891	0.8708	0.00506675
ENSG00000115844	distal-less homeobox 2	DLX2	V$ERFDLX2_01	0.10967	0.0660585	1.6602	0.9008	0.0485574
ENSG00000116044	nuclear factor, erythroid 2 like 2	NFE2L2	V$MAF_Q6_01	0.102359	0.0314564	3.25399	0.9501	0.000557067
ENSG00000116478	histone deacetylase 1	HDAC1	V$HDAC1_Q3	6.14885	5.40107	1.13845	0.8573	8.47177e-05
ENSG00000116809	zinc finger and BTB domain containing 17	ZBTB17	V$MIZ1_01	5.24224	4.57377	1.14615	0.7846	0.000133656
ENSG00000116833	nuclear receptor subfamily 5 group A member 2	NR5A2	V$LRH1_09	0.120637	0.0660585	1.82622	0.7533	0.0200382
ENSG00000117595	interferon regulatory factor 6	IRF6	V$IRF_Q6	0.0438681	0.00943693	4.64856	0.9783	0.00828793
ENSG00000118217	activating transcription factor 6	ATF6	V$ATF6_06	0.0731136	0.0377477	1.9369	0.8484	0.0478493
ENSG00000118260	cAMP responsive element binding protein 1	CREB1	V$CREB1_16	0.826183	0.695187	1.18843	0.8492	0.0377149
ENSG00000118263	Kruppel like factor 7	KLF7	V$KLF_Q3	3.78728	3.23372	1.17118	0.9719	0.000181043
ENSG00000118689	forkhead box O3	FOXO3	V$FOXO3_08	2.86605	2.3498	1.2197	0.8445	5.688e-05
ENSG00000118922	Kruppel like factor 12	KLF12	V$KLF_Q3	3.78728	3.23372	1.17118	0.9719	0.000181043
ENSG00000119138	Kruppel like factor 9	KLF9	V$KLF_Q3	3.78728	3.23372	1.17118	0.9719	0.000181043
ENSG00000119547	one cut homeobox 2	ONECUT2	V$FLI1ONECUT2_01	0.383846	0.116389	3.29797	0.7977	1.8678e-11
ENSG00000119866	BAF chromatin remodeling complex subunit BCL11A	BCL11A	V$BCL11A_04	0.383846	0.273671	1.40258	0.862	0.0116356
ENSG00000119950	MAX interactor 1, dimerization protein	MXI1	V$EBOX_Q6_01	3.23162	2.74615	1.17678	0.8971	0.000353444
ENSG00000120149	msh homeobox 2	MSX2	V$MSX2_01	0.120637	0.0660585	1.82622	0.9178	0.0200382
ENSG00000120690	E74 like ETS transcription factor 1	ELF1	V$ELF1_Q6	0.0584909	0.0125826	4.64856	0.9793	0.00218803
ENSG00000120738	early growth response 1	EGR1	V$EGR1_20	0.0548352	0.0220195	2.4903	0.9909	0.0319241
ENSG00000120837	nuclear transcription factor Y subunit beta	NFYB	V$NFYB_02	0.562975	0.456118	1.23427	0.8627	0.0390081
ENSG00000121068	T-box transcription factor 2	TBX2	V$TBX2RELATED_Q6	0.277832	0.182447	1.5228	0.943	0.0096398
ENSG00000121075	T-box transcription factor 4	TBX4	V$TBX2RELATED_Q6	0.277832	0.182447	1.5228	0.943	0.0096398
ENSG00000122180	myogenin	MYOG	V$MYOGENIN_07	0.201062	0.128971	1.55897	0.8761	0.0194671
ENSG00000122691	twist family bHLH transcription factor 1	TWIST1	V$TWIST_Q6_01	0.190095	0.0817867	2.32428	0.98	0.000221044
ENSG00000122877	early growth response 2	EGR2	V$EGR2_06	1.02359	0.792702	1.29127	0.8944	0.00184352
ENSG00000123095	basic helix-loop-helix family member e41	BHLHE41	V$DEC_Q1	1.2868	1.04435	1.23215	0.8668	0.00355764
ENSG00000123358	nuclear receptor subfamily 4 group A member 1	NR4A1	V$NUR77_04	0.0255898	0.00314564	8.13498	0.9996	0.0215598
ENSG00000123364	homeobox C13	HOXC13	V$HOXA913_Q4	0.672645	0.541051	1.24322	0.9988	0.0226972
ENSG00000123388	homeobox C11	HOXC11	V$HOXA913_Q4	0.672645	0.541051	1.24322	0.9988	0.0226972
ENSG00000123405	nuclear factor, erythroid 2	NFE2	V$NFE2_04	0.0255898	0.00314564	8.13498	1	0.0215598
ENSG00000123933	MAX dimerization protein 4	MXD4	V$EBOX_Q6_01	3.23162	2.74615	1.17678	0.8971	0.000353444
ENSG00000124216	snail family transcriptional repressor 1	SNAI1	V$SNA_Q6	0.705546	0.478138	1.47561	0.983	0.000192076
ENSG00000124664	SAM pointed domain containing ETS transcription factor	SPDEF	V$ELK1SPDEF_01	5.58222	5.162	1.08141	0.6491	0.0145414
ENSG00000124766	SRY-box transcription factor 4	SOX4	V$SOX_Q4	0.0950477	0.0471846	2.01438	0.9984	0.0202585
ENSG00000124813	RUNX family transcription factor 2	RUNX2	V$RUNX2_02	0.142571	0.0723498	1.97059	0.8392	0.00614827
ENSG00000124827	glial cells missing transcription factor 2	GCM2	V$GCM_Q2	0.106015	0.0314564	3.37021	0.9487	0.000342289
ENSG00000125285	SRY-box transcription factor 21	SOX21	V$SOX_Q4	0.0950477	0.0471846	2.01438	0.9984	0.0202585
ENSG00000125347	interferon regulatory factor 1	IRF1	V$IRF1_05	0.0511795	0.00629129	8.13498	0.9447	0.000796386
ENSG00000125398	SRY-box transcription factor 9	SOX9	V$SOX9_02	0.0365568	0.00629129	5.8107	0.9982	0.00997183
ENSG00000125618	paired box 8	PAX8	V$PAX_Q6	14.5057	13.4602	1.07768	0.6662	0.000360459
ENSG00000125740	FosB proto-oncogene, AP-1 transcription factor subunit	FOSB	V$AP1_Q2_01	0.120637	0.0534759	2.25592	0.9819	0.00385324
ENSG00000125798	forkhead box A2	FOXA2	V$HNF3B_01	0.318044	0.163573	1.94435	0.9265	7.82193e-05
ENSG00000125813	paired box 1	PAX1	V$PAX_Q6	14.5057	13.4602	1.07768	0.6662	0.000360459
ENSG00000125952	MYC associated factor X	MAX	V$GCM2MAX_01	0.113326	0.0629129	1.80132	0.827	0.0261705
ENSG00000126456	interferon regulatory factor 3	IRF3	V$IRF3_13	0.0731136	0.0157282	4.64856	0.8597	0.000593247
ENSG00000126561	signal transducer and activator of transcription 5A	STAT5A	V$STAT5A_05	0.0292454	0.00629129	4.64856	0.9957	0.032873
ENSG00000126603	GLIS family zinc finger 2	GLIS2	V$GLI_Q3	1.30508	0.927965	1.40639	0.9398	8.22287e-06
ENSG00000126767	ETS transcription factor ELK1	ELK1	V$ELK1EVX1_01	0.0438681	0.00943693	4.64856	0.864	0.00828793
ENSG00000127528	Kruppel like factor 2	KLF2	V$KLF_Q3	3.78728	3.23372	1.17118	0.9719	0.000181043
ENSG00000128272	activating transcription factor 4	ATF4	V$ATF4_07	0.131604	0.0471846	2.78914	0.8249	0.000380185
ENSG00000128604	interferon regulatory factor 5	IRF5	V$IRF_Q6	0.0438681	0.00943693	4.64856	0.9783	0.00828793
ENSG00000128709	homeobox D9	HOXD9	V$HOXA913_Q4	0.672645	0.541051	1.24322	0.9988	0.0226972
ENSG00000128710	homeobox D10	HOXD10	V$HOXA913_Q4	0.672645	0.541051	1.24322	0.9988	0.0226972
ENSG00000128714	homeobox D13	HOXD13	V$HOXA913_Q4	0.672645	0.541051	1.24322	0.9988	0.0226972
ENSG00000129152	myogenic differentiation 1	MYOD1	V$MYOD_Q6_01	1.08208	0.761246	1.42146	0.9364	2.80298e-05
ENSG00000129173	E2F transcription factor 8	E2F8	V$TFAP2CE2F8_01	0.0475238	0.0188739	2.51797	0.9005	0.0435163
ENSG00000129194	SRY-box transcription factor 15	SOX15	V$SOX_Q4	0.0950477	0.0471846	2.01438	0.9984	0.0202585
ENSG00000129514	forkhead box A1	FOXA1	V$HNF3_Q6_01	0.201062	0.106952	1.87993	0.9653	0.00228785
ENSG00000129535	neural retina leucine zipper	NRL	V$NRL_01	0.486205	0.264234	1.84006	0.958	6.06631e-06
ENSG00000129654	forkhead box J1	FOXJ1	V$FOX_Q2	0.233963	0.157282	1.48754	0.9218	0.0216266
ENSG00000129911	Kruppel like factor 16	KLF16	V$KLF_Q3	3.78728	3.23372	1.17118	0.9719	0.000181043
ENSG00000130522	JunD proto-oncogene, AP-1 transcription factor subunit	JUND	V$JUND_10	0.435026	0.17301	2.51445	0.8742	3.09535e-09
ENSG00000130726	tripartite motif containing 28	TRIM28	V$RNF96_01	1.0638	0.761246	1.39745	0.9547	6.82169e-05
ENSG00000131196	nuclear factor of activated T cells 1	NFATC1	V$NFAT2_Q5_01	0.0255898	0.00314564	8.13498	0.9992	0.0215598
ENSG00000131264	caudal type homeobox 4	CDX4	V$CDX_Q4	0.632432	0.515885	1.22592	0.9929	0.0347274
ENSG00000131759	retinoic acid receptor alpha	RARA	V$NR1B1_Q6	0.0329011	0.00314564	10.4593	0.9995	0.00565287
ENSG00000132170	peroxisome proliferator activated receptor gamma	PPARG	V$PPARG_09	2.47489	2.02265	1.22359	0.7763	0.000137663
ENSG00000133794	aryl hydrocarbon receptor nuclear translocator like	ARNTL	V$ARNTLIKE_Q6	2.33598	2.08871	1.11839	0.9393	0.0232627
ENSG00000133884	double PHD fingers 2	DPF2	V$DPF2_01	2.7052	2.31519	1.16846	0.846	0.00151974
ENSG00000134107	basic helix-loop-helix family member e40	BHLHE40	V$DEC_Q1	1.2868	1.04435	1.23215	0.8668	0.00355764
ENSG00000134323	MYCN proto-oncogene, bHLH transcription factor	MYCN	V$NMYC_02	4.26618	3.47908	1.22624	0.9815	6.50524e-07
ENSG00000134532	SRY-box transcription factor 5	SOX5	V$SOX_Q4	0.0950477	0.0471846	2.01438	0.9984	0.0202585
ENSG00000134595	SRY-box transcription factor 3	SOX3	V$SOX_Q4	0.0950477	0.0471846	2.01438	0.9984	0.0202585
ENSG00000134852	clock circadian regulator	CLOCK	V$CLOCKFIGLA_01	0.0438681	0.00943693	4.64856	0.8858	0.00828793
ENSG00000134954	ETS proto-oncogene 1, transcription factor	ETS1	V$ETS1_B	1.41109	1.16074	1.21568	0.889	0.00406551
ENSG00000135100	HNF1 homeobox A	HNF1A	V$HNF1_02	0.0292454	0.00314564	9.29712	0.9603	0.0110969
ENSG00000135111	T-box transcription factor 3	TBX3	V$TBX3_07	0.0475238	0.00629129	7.55391	0.9931	0.00151886
ENSG00000135457	transcription factor CP2	TFCP2	V$CP2_Q6	1.18078	0.899654	1.31249	0.9812	0.00046126
ENSG00000135547	hes related family bHLH transcription factor with YRPW motif 2	HEY2	V$HAIRYLIKE_Q3	1.8315	1.54766	1.1834	0.9728	0.00438381
ENSG00000135903	paired box 3	PAX3	V$PAX_Q6	14.5057	13.4602	1.07768	0.6662	0.000360459
ENSG00000136352	NK2 homeobox 1	NKX2-1	V$NKX21_01	0.800594	0.654294	1.2236	0.8211	0.0208392
ENSG00000136574	GATA binding protein 4	GATA4	V$GATA4_07	0.16085	0.0912237	1.76325	0.9938	0.0111752
ENSG00000136826	Kruppel like factor 4	KLF4	V$GKLF_02	0.142571	0.0566216	2.51797	0.9942	0.00060153
ENSG00000136931	nuclear receptor subfamily 5 group A member 1	NR5A1	V$SF1_Q5_01	0.29611	0.220195	1.34476	0.9555	0.0411048
ENSG00000136997	MYC proto-oncogene, bHLH transcription factor	MYC	V$MYC_07	0.584909	0.427807	1.36722	0.9132	0.00426648
ENSG00000137203	transcription factor AP-2 alpha	TFAP2A	V$AP2_Q3	0.197407	0.100661	1.96111	0.9539	0.0014903
ENSG00000137265	interferon regulatory factor 4	IRF4	V$IRF_Q6	0.0438681	0.00943693	4.64856	0.9783	0.00828793
ENSG00000137270	glial cells missing transcription factor 1	GCM1	V$GCM1HOXA13_01	0.0219341	0.00314564	6.97284	0.8935	0.0413543
ENSG00000137273	forkhead box F2	FOXF2	V$FOX_Q2	0.233963	0.157282	1.48754	0.9218	0.0216266
ENSG00000137309	high mobility group AT-hook 1	HMGA1	V$HMGIY_Q6	1.53904	1.20478	1.27744	0.9556	0.000296021
ENSG00000137709	POU class 2 homeobox 3	POU2F3	V$OCT_Q6	2.94282	2.47877	1.18721	0.8254	0.000338447
ENSG00000137947	general transcription factor IIB	GTF2B	V$TFIIB_Q6	0.241275	0.166719	1.44719	0.9153	0.0273695
ENSG00000138378	signal transducer and activator of transcription 4	STAT4	V$STAT4_Q4	0.0329011	0.00629129	5.22963	0.9743	0.0182423
ENSG00000138795	lymphoid enhancer binding factor 1	LEF1	V$LEF1_07	0.106015	0.0346021	3.06382	0.9954	0.00069448
ENSG00000139352	achaete-scute family bHLH transcription factor 1	ASCL1	V$MASH1_Q6_01	0.0219341	0.00314564	6.97284	0.9645	0.0413543
ENSG00000139515	pancreatic and duodenal homeobox 1	PDX1	V$PDX1_05	0.0329011	0.00314564	10.4593	0.9158	0.00565287
ENSG00000139613	SWI/SNF related, matrix associated, actin dependent regulator of chromatin subfamily c member 2	SMARCC2	V$SMARCC2_02	1.02359	0.739226	1.38468	0.884	0.000133879
ENSG00000139618	BRCA2 DNA repair associated	BRCA2	V$BRCA2_01	1.52442	1.10412	1.38066	0.9636	4.74889e-06
ENSG00000140262	transcription factor 12	TCF12	V$TCF12_08	0.519106	0.29569	1.75557	0.9871	1.21573e-05
ENSG00000140396	nuclear receptor coactivator 2	NCOA2	V$TIF2_01	4.81818	3.89431	1.23724	0.8227	4.15849e-08
ENSG00000140968	interferon regulatory factor 8	IRF8	V$IRF_Q6	0.0438681	0.00943693	4.64856	0.9783	0.00828793
ENSG00000141448	GATA binding protein 6	GATA6	V$GATA6_13	0.742103	0.559925	1.32536	0.8303	0.00350286
ENSG00000141510	tumor protein p53	TP53	V$P53_03	0.0365568	0.00943693	3.8738	0.8613	0.0252724
ENSG00000141646	SMAD family member 4	SMAD4	V$SMAD4_Q6	0.16085	0.0692042	2.32428	0.8906	0.000657923
ENSG00000141905	nuclear factor I C	NFIC	V$NF1_Q6_01	0.0840806	0.0408934	2.05609	0.9807	0.02521
ENSG00000143171	retinoid X receptor gamma	RXRG	V$RXRG_03	40.9911	38.5561	1.06315	0.5883	1.45244e-06
ENSG00000143190	POU class 2 homeobox 1	POU2F1	V$POU2F1ETV1_01	0.0584909	0.0188739	3.09904	0.8512	0.0109733
ENSG00000143257	nuclear receptor subfamily 1 group I member 3	NR1I3	V$DR3_Q4	2.76735	2.47877	1.11642	0.766	0.016272
ENSG00000143390	regulatory factor X5	RFX5	V$CUX1RFX5_01	7.48683	5.96099	1.25597	0.6435	4.75938e-13
ENSG00000143437	aryl hydrocarbon receptor nuclear translocator	ARNT	V$ARNTLIKE_Q6	2.33598	2.08871	1.11839	0.9393	0.0232627
ENSG00000143799	poly(ADP-ribose) polymerase 1	PARP1	V$PARP_Q3	0.632432	0.497012	1.27247	0.9622	0.0163039
ENSG00000143842	SRY-box transcription factor 13	SOX13	V$SOX_Q4	0.0950477	0.0471846	2.01438	0.9984	0.0202585
ENSG00000143995	Meis homeobox 1	MEIS1	V$MEIS1SOX2_01	0.0438681	0.0157282	2.78914	0.831	0.0379767
ENSG00000144852	nuclear receptor subfamily 1 group I member 2	NR1I2	V$DR3_Q4	2.76735	2.47877	1.11642	0.766	0.016272
ENSG00000147789	zinc finger protein 7	ZNF7	V$ZNF7_01	1.07477	0.905945	1.18635	0.8267	0.0217037
ENSG00000147862	nuclear factor I B	NFIB	V$NF1B_Q6	0.10967	0.044039	2.4903	1	0.00274532
ENSG00000148143	zinc finger protein 462	ZNF462	V$ZNF462_01	5.93317	5.08965	1.16573	0.9001	6.93708e-06
ENSG00000148516	zinc finger E-box binding homeobox 1	ZEB1	V$ZEB1_07	0.0950477	0.044039	2.15826	0.9908	0.0131277
ENSG00000148737	transcription factor 7 like 2	TCF7L2	V$TCF4_01	0.10967	0.0534759	2.05084	0.9766	0.0115298
ENSG00000149948	high mobility group AT-hook 2	HMGA2	V$HMGIY_Q6	1.53904	1.20478	1.27744	0.9556	0.000296021
ENSG00000150907	forkhead box O1	FOXO1	V$FOXO1_09	0.219341	0.135263	1.62159	0.9826	0.0096
ENSG00000151090	thyroid hormone receptor beta	THRB	V$THRB_10	1.39281	1.10412	1.26147	0.7614	0.000952711
ENSG00000151615	POU class 4 homeobox 2	POU4F2	V$BRN3B_Q2	6.6314	5.80686	1.14199	0.7454	3.19758e-05
ENSG00000151702	Fli-1 proto-oncogene, ETS transcription factor	FLI1	V$FLI1ONECUT2_01	0.383846	0.116389	3.29797	0.7977	1.8678e-11
ENSG00000152192	POU class 4 homeobox 1	POU4F1	V$OCT_Q6	2.94282	2.47877	1.18721	0.8254	0.000338447
ENSG00000152284	transcription factor 7 like 1	TCF7L1	V$TCF3_Q6_01	0.0987033	0.0377477	2.61482	0.9724	0.00316867
ENSG00000152977	Zic family member 1	ZIC1	V$GLI_Q3	1.30508	0.927965	1.40639	0.9398	8.22287e-06
ENSG00000153234	nuclear receptor subfamily 4 group A member 2	NR4A2	V$NURR1_Q3_01	0.0255898	0.00314564	8.13498	1	0.0215598
ENSG00000153879	CCAAT enhancer binding protein gamma	CEBPG	V$CEBP_Q2_01	0.387502	0.276817	1.39985	0.9801	0.0116644
ENSG00000155090	Kruppel like factor 10	KLF10	V$TIEG1_Q6	1.17347	0.909091	1.29082	0.9763	0.000932443
ENSG00000156127	basic leucine zipper ATF-like transcription factor	BATF	V$BATFJUN_01	0.40578	0.19503	2.08061	0.9164	1.61139e-06
ENSG00000156273	BTB domain and CNC homolog 1	BACH1	V$MAF_Q6_01	0.102359	0.0314564	3.25399	0.9501	0.000557067
ENSG00000156925	Zic family member 3	ZIC3	V$GLI_Q3	1.30508	0.927965	1.40639	0.9398	8.22287e-06
ENSG00000157554	ETS transcription factor ERG	ERG	V$ERG_08	0.0950477	0.0534759	1.77739	0.9802	0.0431223
ENSG00000157557	ETS proto-oncogene 2, transcription factor	ETS2	V$ETS2_05	0.976066	0.544196	1.79359	0.7101	8.62347e-10
ENSG00000158773	upstream transcription factor 1	USF1	V$EBOX_Q6_01	3.23162	2.74615	1.17678	0.8971	0.000353444
ENSG00000159184	homeobox B13	HOXB13	V$POU2F1HOXB13_01	0.175473	0.119534	1.46797	0.8321	0.0475895
ENSG00000159216	RUNX family transcription factor 1	RUNX1	V$AML1_Q4_02	0.628777	0.522177	1.20415	0.9337	0.0490987
ENSG00000160685	zinc finger and BTB domain containing 7B	ZBTB7B	V$CKROX_Q2	0.979722	0.78012	1.25586	0.9677	0.00549091
ENSG00000160973	forkhead box H1	FOXH1	V$FOX_Q2	0.233963	0.157282	1.48754	0.9218	0.0216266
ENSG00000162367	TAL bHLH transcription factor 1, erythroid differentiation factor	TAL1	V$TAL1GATA1_02	0.800594	0.531614	1.50597	0.8316	3.5972e-05
ENSG00000162599	nuclear factor I A	NFIA	V$NF1_Q6_01	0.0840806	0.0408934	2.05609	0.9807	0.02521
ENSG00000162702	zinc finger protein 281	ZNF281	V$ZFP281_07	1.56829	1.29601	1.21009	0.8583	0.00316362
ENSG00000162772	activating transcription factor 3	ATF3	V$ATF3_13	0.0731136	0.0188739	3.8738	0.9858	0.00144987
ENSG00000162924	REL proto-oncogene, NF-kB subunit	REL	V$CREL_01	0.314388	0.138408	2.27146	0.9691	3.78881e-06
ENSG00000162992	neuronal differentiation 1	NEUROD1	V$NEUROD_04	0.336322	0.257943	1.30386	0.9343	0.0470432
ENSG00000163064	engrailed homeobox 1	EN1	V$EN1_09	0.475238	0.29569	1.60722	0.9867	0.000263687
ENSG00000163132	msh homeobox 1	MSX1	V$MSX1_02	0.552008	0.36804	1.49986	0.9267	0.000581826
ENSG00000163435	E74 like ETS transcription factor 3	ELF3	V$ELF3_04	0.500828	0.396351	1.2636	0.8196	0.0332036
ENSG00000163508	eomesodermin	EOMES	V$POU2F1EOMES_01	15.5659	13.5672	1.14732	0.7103	1.09483e-10
ENSG00000163884	Kruppel like factor 15	KLF15	V$KLF_Q3	3.78728	3.23372	1.17118	0.9719	0.000181043
ENSG00000164107	heart and neural crest derivatives expressed 2	HAND2	V$EBOX_Q6_01	3.23162	2.74615	1.17678	0.8971	0.000353444
ENSG00000164458	T-box transcription factor T	TBXT	V$BRACH_03	0.0767693	0.0251651	3.05062	0.9013	0.00392789
ENSG00000164683	hes related family bHLH transcription factor with YRPW motif 1	HEY1	V$HAIRYLIKE_Q3	1.8315	1.54766	1.1834	0.9728	0.00438381
ENSG00000164736	SRY-box transcription factor 17	SOX17	V$SOX_Q4	0.0950477	0.0471846	2.01438	0.9984	0.0202585
ENSG00000164749	hepatocyte nuclear factor 4 gamma	HNF4G	V$HNF4DR1_Q3	0.387502	0.283108	1.36874	0.8321	0.0168278
ENSG00000164754	RAD21 cohesin complex component	RAD21	V$RAD21_10	11.9431	10.2674	1.16321	0.8866	5.51045e-10
ENSG00000164778	engrailed homeobox 2	EN2	V$EN2_04	0.0365568	0.00943693	3.8738	0.9978	0.0252724
ENSG00000164916	forkhead box K1	FOXK1	V$FOXK1_13	0.0255898	0.00314564	8.13498	0.991	0.0215598
ENSG00000165556	caudal type homeobox 2	CDX2	V$CDX_Q5	0.0804249	0.0125826	6.39177	0.9437	6.24777e-05
ENSG00000165588	orthodenticle homeobox 2	OTX2	V$CRX_Q6	4.49283	4.05159	1.10891	0.8708	0.00506675
ENSG00000165821	spalt like transcription factor 2	SALL2	V$SALL2_01	0.712857	0.528468	1.34891	1	0.0025813
ENSG00000166888	signal transducer and activator of transcription 6	STAT6	V$STAT_Q6	0.723824	0.515885	1.40307	0.9427	0.000775781
ENSG00000166949	SMAD family member 3	SMAD3	V$SMAD2SMAD3SMAD4_01	0.749414	0.6134	1.22174	0.863	0.0254134
ENSG00000167034	NK3 homeobox 1	NKX3-1	V$NKX3A_03	0.372879	0.204467	1.82367	0.9488	8.3359e-05
ENSG00000167074	TEF transcription factor, PAR bZIP family member	TEF	V$TEF_Q6	2.06911	1.78043	1.16214	0.7946	0.00625437
ENSG00000167085	prohibitin	PHB	V$PHB_01	1.7072	1.46587	1.16463	0.9024	0.0108827
ENSG00000167182	Sp2 transcription factor	SP2	V$SP1_Q2_01	3.08174	2.64234	1.16629	0.9179	0.000873995
ENSG00000168036	catenin beta 1	CTNNB1	V$BETACATENIN_Q6	0.668989	0.459264	1.45666	0.9319	0.00040558
ENSG00000168214	recombination signal binding protein for immunoglobulin kappa J region	RBPJ	V$RBPJK_03	0.106015	0.0629129	1.6851	0.9752	0.0473471
ENSG00000168269	forkhead box I1	FOXI1	V$CUX1FOXI1_01	12.5975	10.6952	1.17786	0.6651	7.00316e-12
ENSG00000168310	interferon regulatory factor 2	IRF2	V$IRF2_Q6	0.0365568	0.00314564	11.6214	0.9822	0.00285521
ENSG00000168610	signal transducer and activator of transcription 3	STAT3	V$STAT_Q6	0.723824	0.515885	1.40307	0.9427	0.000775781
ENSG00000168779	short stature homeobox 2	SHOX2	V$SHOX2_01	2.33963	1.75841	1.33054	0.8258	4.50633e-07
ENSG00000168795	zinc finger and BTB domain containing 5	ZBTB5	V$ZBTB5_01	0.237619	0.157282	1.51078	0.9253	0.0173066
ENSG00000168875	SRY-box transcription factor 14	SOX14	V$SOX_Q6	1.21369	1.05064	1.15518	0.794	0.0341936
ENSG00000169057	methyl-CpG binding protein 2	MECP2	V$MECP2_Q4_01	15.2369	14.3095	1.06481	0.7802	0.00177032
ENSG00000169083	androgen receptor	AR	V$AR_04	0.0658022	0.0314564	2.09185	0.9305	0.042246
ENSG00000169375	SIN3 transcription regulator family member A	SIN3A	V$SIN3A_03	5.60781	5.11482	1.09639	0.7121	0.0051404
ENSG00000169856	one cut homeobox 1	ONECUT1	V$ONECUT1_02	0.0292454	0.00629129	4.64856	0.9723	0.032873
ENSG00000169926	Kruppel like factor 13	KLF13	V$KLF_Q3	3.78728	3.23372	1.17118	0.9719	0.000181043
ENSG00000170178	homeobox D12	HOXD12	V$HOXD12ETV4_01	3.04884	2.73356	1.11533	0.6398	0.0129865
ENSG00000170265	zinc finger protein 282	ZNF282	V$ZNF282_04	0.332667	0.220195	1.51078	0.8874	0.00568214
ENSG00000170345	Fos proto-oncogene, AP-1 transcription factor subunit	FOS	V$FOS_08	0.0877363	0.0188739	4.64856	0.9113	0.000163678
ENSG00000170365	SMAD family member 1	SMAD1	V$SMAD1_Q6	0.190095	0.132117	1.43884	0.976	0.0486528
ENSG00000170370	empty spiracles homeobox 2	EMX2	V$EMX2_04	0.226652	0.110098	2.05865	0.8682	0.000346853
ENSG00000170581	signal transducer and activator of transcription 2	STAT2	V$STAT2_02	0.113326	0.0534759	2.1192	0.9161	0.00807705
ENSG00000170608	forkhead box A3	FOXA3	V$HNF3_Q6_01	0.201062	0.106952	1.87993	0.9653	0.00228785
ENSG00000170689	homeobox B9	HOXB9	V$HOXA913_Q4	0.672645	0.541051	1.24322	0.9988	0.0226972
ENSG00000171056	SRY-box transcription factor 7	SOX7	V$SOX_Q4	0.0950477	0.0471846	2.01438	0.9984	0.0202585
ENSG00000171223	JunB proto-oncogene, AP-1 transcription factor subunit	JUNB	V$JUNB_07	0.215685	0.0723498	2.98114	0.9014	2.14366e-06
ENSG00000171786	nescient helix-loop-helix 1	NHLH1	V$HOXB2NHLH1_03	0.168161	0.0975149	1.72447	0.8634	0.0119678
ENSG00000171872	Kruppel like factor 17	KLF17	V$KLF_Q3	3.78728	3.23372	1.17118	0.9719	0.000181043
ENSG00000172059	Kruppel like factor 11	KLF11	V$FKLF_Q5	0.427714	0.242215	1.76585	0.9801	5.82282e-05
ENSG00000172216	CCAAT enhancer binding protein beta	CEBPB	V$CEBPB_Q3	0.760381	0.541051	1.40538	0.9775	0.000555084
ENSG00000172238	atonal bHLH transcription factor 1	ATOH1	V$MATH1_Q2	0.636088	0.415225	1.53191	0.9587	0.000125836
ENSG00000172845	Sp3 transcription factor	SP3	V$SP3_01	0.445993	0.301982	1.47689	0.9514	0.00252317
ENSG00000173039	RELA proto-oncogene, NF-kB subunit	RELA	V$NFKAPPAB65_01	0.372879	0.169865	2.19515	0.914	1.15423e-06
ENSG00000173153	estrogen related receptor alpha	ESRRA	V$ESRRA_06	0.201062	0.132117	1.52185	0.7332	0.0249942
ENSG00000173757	signal transducer and activator of transcription 5B	STAT5B	V$STAT5B_02	0.120637	0.0692042	1.74321	0.9771	0.0281564
ENSG00000173917	homeobox B2	HOXB2	V$HOXB2NHLH1_03	0.168161	0.0975149	1.72447	0.8634	0.0119678
ENSG00000174332	GLIS family zinc finger 1	GLIS1	V$GLI_Q3	1.30508	0.927965	1.40639	0.9398	8.22287e-06
ENSG00000175387	SMAD family member 2	SMAD2	V$SMAD2SMAD3_01	0.43137	0.19503	2.21182	0.9404	1.4231e-07
ENSG00000175592	FOS like 1, AP-1 transcription factor subunit	FOSL1	V$FOSL1_13	0.343634	0.141554	2.42758	0.9153	3.005e-07
ENSG00000175745	nuclear receptor subfamily 2 group F member 1	NR2F1	V$COUPDR1_Q6	0.292454	0.191884	1.52412	0.8227	0.00797981
ENSG00000175832	ETS variant transcription factor 4	ETV4	V$FOXO1ETV4_02	0.40578	0.301982	1.34372	0.868	0.019947
ENSG00000176165	forkhead box G1	FOXG1	V$FOXG1_08	1.86805	1.25197	1.49209	0.8908	1.09659e-09
ENSG00000176887	SRY-box transcription factor 11	SOX11	V$SOX_Q4	0.0950477	0.0471846	2.01438	0.9984	0.0202585
ENSG00000177426	TGFB induced factor homeobox 1	TGIF1	V$TGIF1_04	1.16616	0.843032	1.38329	0.7308	5.12149e-05
ENSG00000177485	zinc finger and BTB domain containing 33	ZBTB33	V$KAISO_01	0.266865	0.132117	2.01991	0.9136	0.000149915
ENSG00000177551	nescient helix-loop-helix 2	NHLH2	V$TALLIKE_Q6	1.79859	1.44385	1.24569	0.9378	0.000397687
ENSG00000177606	Jun proto-oncogene, AP-1 transcription factor subunit	JUN	V$JUN_09	0.0767693	0.0125826	6.10124	0.926	0.000115128
ENSG00000177732	SRY-box transcription factor 12	SOX12	V$SOX_Q6	1.21369	1.05064	1.15518	0.794	0.0341936
ENSG00000178177	ligand dependent nuclear receptor corepressor like	LCORL	V$MLR1_01	0.149883	0.0849324	1.76473	0.9395	0.0139125
ENSG00000178573	MAF bZIP transcription factor	MAF	V$MAF_Q6_01	0.102359	0.0314564	3.25399	0.9501	0.000557067
ENSG00000179348	GATA binding protein 2	GATA2	V$GATA2_15	0.329011	0.226486	1.45268	0.9894	0.0109174
ENSG00000179388	early growth response 3	EGR3	V$EGR3_Q3	0.665334	0.528468	1.25899	1	0.0178255
ENSG00000180818	homeobox C10	HOXC10	V$HOXA913_Q4	0.672645	0.541051	1.24322	0.9988	0.0226972
ENSG00000181449	SRY-box transcription factor 2	SOX2	V$MEIS1SOX2_01	0.0438681	0.0157282	2.78914	0.831	0.0379767
ENSG00000182568	SATB homeobox 1	SATB1	V$SATB1_Q5_01	1.91192	1.68921	1.13184	1	0.0235952
ENSG00000182968	SRY-box transcription factor 1	SOX1	V$SOX_Q4	0.0950477	0.0471846	2.01438	0.9984	0.0202585
ENSG00000183072	NK2 homeobox 5	NKX2-5	V$NKX25_08	1.996	1.62315	1.22971	0.9714	0.000421944
ENSG00000183733	folliculogenesis specific bHLH transcription factor	FIGLA	V$CLOCKFIGLA_01	0.0438681	0.00943693	4.64856	0.8858	0.00828793
ENSG00000183734	achaete-scute family bHLH transcription factor 2	ASCL2	V$ASCL2_09	0.595876	0.402642	1.47991	0.9577	0.000525615
ENSG00000184481	forkhead box O4	FOXO4	V$FOXO4_05	0.274176	0.191884	1.42886	0.8508	0.0231781
ENSG00000184486	POU class 3 homeobox 2	POU3F2	V$OCT_Q6	2.94282	2.47877	1.18721	0.8254	0.000338447
ENSG00000184828	zinc finger and BTB domain containing 7C	ZBTB7C	V$ZBTB7C_01	0.56663	0.412079	1.37505	0.9107	0.00425151
ENSG00000184895	sex determining region Y	SRY	V$SRY_09	0.0767693	0.0346021	2.21863	0.8173	0.0215146
ENSG00000184937	WT1 transcription factor	WT1	V$WT1_01	0.204718	0.0754954	2.71166	0.8279	1.49197e-05
ENSG00000185022	MAF bZIP transcription factor F	MAFF	V$MAF_Q6_01	0.102359	0.0314564	3.25399	0.9501	0.000557067
ENSG00000185122	heat shock transcription factor 1	HSF1	V$HSF1_10	0.0292454	0.00314564	9.29712	0.9389	0.0110969
ENSG00000185507	interferon regulatory factor 7	IRF7	V$IRF_Q6	0.0438681	0.00943693	4.64856	0.9783	0.00828793
ENSG00000185551	nuclear receptor subfamily 2 group F member 2	NR2F2	V$COUPDR1_Q6	0.292454	0.191884	1.52412	0.8227	0.00797981
ENSG00000185591	Sp1 transcription factor	SP1	V$SP1_14	1.20637	0.883926	1.36479	0.9146	7.24685e-05
ENSG00000185811	IKAROS family zinc finger 1	IKZF1	V$IK3_01	0.789627	0.559925	1.41024	0.8507	0.000394883
ENSG00000186051	TAL bHLH transcription factor 2	TAL2	V$EBOX_Q6_01	3.23162	2.74615	1.17678	0.8971	0.000353444
ENSG00000186350	retinoid X receptor alpha	RXRA	V$PPARA_02	0.10967	0.0503303	2.17901	0.8414	0.00742951
ENSG00000186951	peroxisome proliferator activated receptor alpha	PPARA	V$PPARA_02	0.10967	0.0503303	2.17901	0.8414	0.00742951
ENSG00000187098	melanocyte inducing transcription factor	MITF	V$MITF_Q6	0.131604	0.0692042	1.90168	1	0.0111712
ENSG00000187140	forkhead box D3	FOXD3	V$FOX_Q2	0.233963	0.157282	1.48754	0.9218	0.0216266
ENSG00000187821	helt bHLH transcription factor	HELT	V$HAIRYLIKE_Q3	1.8315	1.54766	1.1834	0.9728	0.00438381
ENSG00000196092	paired box 5	PAX5	V$PAX5_01	0.804249	0.588235	1.36722	0.8122	0.000959203
ENSG00000196591	histone deacetylase 2	HDAC2	V$HDAC2_05	4.70486	4.18056	1.12541	0.7949	0.00134937
ENSG00000196628	transcription factor 4	TCF4	V$TCF4_11	0.665334	0.459264	1.4487	0.9441	0.000492801
ENSG00000197063	MAF bZIP transcription factor G	MAFG	V$MAFG_12	0.0438681	0.0125826	3.48642	0.9566	0.019203
ENSG00000197905	TEA domain transcription factor 4	TEAD4	V$TEAD4CLOCK_01	0.16085	0.103806	1.54952	0.846	0.035877
ENSG00000198517	MAF bZIP transcription factor K	MAFK	V$MAFK_14	0.0950477	0.0220195	4.31652	0.8918	0.000138183
ENSG00000198911	sterol regulatory element binding transcription factor 2	SREBF2	V$SREBP_Q3	1.05284	0.839887	1.25354	0.8805	0.00440843
ENSG00000198914	POU class 3 homeobox 3	POU3F3	V$OCT_Q6	2.94282	2.47877	1.18721	0.8254	0.000338447
ENSG00000203883	SRY-box transcription factor 18	SOX18	V$SOX_Q4	0.0950477	0.0471846	2.01438	0.9984	0.0202585
ENSG00000204060	forkhead box O6	FOXO6	V$CUX1FOXO6_01	6.986	5.38849	1.29647	0.7167	3.22839e-15
ENSG00000204103	MAF bZIP transcription factor B	MAFB	V$MAF_Q6_01	0.102359	0.0314564	3.25399	0.9501	0.000557067
ENSG00000204231	retinoid X receptor beta	RXRB	V$RXRB_06	0.0329011	0.00629129	5.22963	0.8753	0.0182423
ENSG00000204531	POU class 5 homeobox 1	POU5F1	V$OCT3_Q6	0.182784	0.0943693	1.9369	0.9376	0.00252547
ENSG00000204859	zinc finger and BTB domain containing 48	ZBTB48	V$KR3_01	0.75307	0.550488	1.36801	0.955	0.0013316
ENSG00000212993	POU class 5 homeobox 1B	POU5F1B	V$OCT_Q6	2.94282	2.47877	1.18721	0.8254	0.000338447
ENSG00000213015	zinc finger protein 580	ZNF580	V$ZNF580_04	0.274176	0.19503	1.40581	0.8269	0.0283406
ENSG00000213347	MAX dimerization protein 3	MXD3	V$EBOX_Q6_01	3.23162	2.74615	1.17678	0.8971	0.000353444
ENSG00000213676	activating transcription factor 6 beta	ATF6B	V$ATF6B_01	0.0329011	0.00943693	3.48642	0.9369	0.0430538
ENSG00000213928	interferon regulatory factor 9	IRF9	V$IRF_Q4	0.116982	0.0503303	2.32428	0.9851	0.00347672
ENSG00000221869	CCAAT enhancer binding protein delta	CEBPD	V$CEBPD_01	0.0877363	0.0471846	1.85942	0.8951	0.0397441
ENSG00000244405	ETS variant transcription factor 5	ETV5	V$ETV5TCF3_01	7.81584	7.14376	1.09408	0.6972	0.00150266
ENSG00000245848	CCAAT enhancer binding protein alpha	CEBPA	V$CEBPA_09	0.380191	0.24536	1.54952	0.8688	0.00205906
ENSG00000253293	homeobox A10	HOXA10	V$PBX4HOXA10_01	0.241275	0.125826	1.91753	0.9148	0.000663101
ENSG00000257923	cut like homeobox 1	CUX1	V$CUX1_05	0.690923	0.0629129	10.9822	0.8119	9.21608e-42
ENSG00000261678	scratch family transcriptional repressor 1	SCRT1	V$SCRT1_01	0.0219341	0.00314564	6.97284	0.9487	0.0413543
ENSG00000263001	general transcription factor IIi	GTF2I	V$TFIII_Q6_01	4.3466	3.73702	1.16312	0.925	0.000125288
ENSG00000275410	HNF1 homeobox B	HNF1B	V$HNF1_Q6_01	0.43137	0.320856	1.34444	0.8584	0.0167318

## Sheet: UCvsCtl_downregulated
ID	Gene description	Gene symbol	Site model ID	Yes density per 1000bp	No density per 1000bp	Yes-No ratio	Model cutoff	P-value
ENSG00000005513	SRY-box transcription factor 8	SOX8	V$SOX_Q4	0.530303	0.39006	1.35954	0.9871	0.0185718
ENSG00000006468	ETS variant transcription factor 1	ETV1	V$TFAP4ETV1_01	9.2298	8.54357	1.08032	0.7008	0.00919095
ENSG00000007372	paired box 6	PAX6	V$PAX6_05_01	2.66414	2.25543	1.18121	0.6856	0.00383785
ENSG00000007968	E2F transcription factor 2	E2F2	V$E2F2_09	29.4949	28.1504	1.04776	0.7343	0.00507626
ENSG00000008196	transcription factor AP-2 beta	TFAP2B	V$AP2_Q6	6.40783	5.50802	1.16336	0.8478	7.51363e-05
ENSG00000008197	transcription factor AP-2 delta	TFAP2D	V$AP2_Q4	5.05682	4.42277	1.14336	0.9511	0.0014086
ENSG00000008441	nuclear factor I X	NFIX	V$MYOGNF1_01	0.959596	0.726644	1.32059	0.6998	0.00485525
ENSG00000010030	ETS variant transcription factor 7	ETV7	V$ELK1ETV7_01	2.77146	2.4882	1.11384	0.6765	0.0379332
ENSG00000012504	nuclear receptor subfamily 1 group H member 4	NR1H4	V$FXR_02	0.0378788	0.00943693	4.01389	0.9001	0.0419512
ENSG00000019549	snail family transcriptional repressor 2	SNAI2	V$SLUG_07	1.21212	0.849324	1.42716	0.8456	0.000117474
ENSG00000020633	RUNX family transcription factor 3	RUNX3	V$AML2_Q4	0.227273	0.116389	1.9527	0.9992	0.0032589
ENSG00000025156	heat shock transcription factor 2	HSF2	V$HSF2_09	0.0378788	0.00629129	6.02083	0.9321	0.0194262
ENSG00000025434	nuclear receptor subfamily 1 group H member 3	NR1H3	V$DR4_Q2	0.328283	0.201321	1.63064	0.8354	0.00622299
ENSG00000029153	aryl hydrocarbon receptor nuclear translocator like 2	ARNTL2	V$ARNTLIKE_Q6	2.65783	2.14847	1.23708	0.9374	0.000370534
ENSG00000039600	SRY-box transcription factor 30	SOX30	V$SOX_Q4	0.530303	0.39006	1.35954	0.9871	0.0185718
ENSG00000043355	Zic family member 2	ZIC2	V$GLI_Q3	3.51641	2.67065	1.31669	0.9049	3.4188e-07
ENSG00000049768	forkhead box P3	FOXP3	V$FOXP3_01	0.138889	0.0660585	2.10251	0.9891	0.011458
ENSG00000050344	nuclear factor, erythroid 2 like 3	NFE2L3	V$MAF_Q6_01	0.498737	0.31771	1.56979	0.9237	0.00190029
ENSG00000059728	MAX dimerization protein 1	MXD1	V$EBOX_Q6_01	3.30808	2.55426	1.29512	0.9017	2.79573e-06
ENSG00000064195	distal-less homeobox 3	DLX3	V$TFAP4DLX3_01	1.29419	1.01919	1.26983	0.8139	0.00453181
ENSG00000064703	DEAD-box helicase 20	DDX20	V$GEMIN3_01	2.50631	2.17364	1.15305	0.8925	0.0132868
ENSG00000064835	POU class 1 homeobox 1	POU1F1	V$POU1F1_Q6	0.328283	0.235923	1.39148	0.9205	0.0421099
ENSG00000065029	zinc finger protein 76	ZNF76	V$ZNF76_04	30.5808	27.3419	1.11846	0.6251	2.80005e-10
ENSG00000065978	Y-box binding protein 1	YBX1	V$YB1_01	17.7778	15.7848	1.12626	0.7921	2.72338e-07
ENSG00000067082	Kruppel like factor 6	KLF6	V$CPBP_05	1.81187	1.40925	1.2857	0.8999	0.000566341
ENSG00000067955	core-binding factor subunit beta	CBFB	V$AML_Q6	0.757576	0.594527	1.27425	0.88	0.0226089
ENSG00000068305	myocyte enhancer factor 2A	MEF2A	V$MEF2_04	0.113636	0.0503303	2.25781	0.8117	0.0139544
ENSG00000068323	transcription factor binding to IGHM enhancer 3	TFE3	V$EBOX_Q6_01	3.30808	2.55426	1.29512	0.9017	2.79573e-06
ENSG00000069399	BCL3 transcription coactivator	BCL3	V$BCL3_03	45.3346	40.1258	1.12981	0.6799	1.04166e-16
ENSG00000069667	RAR related orphan receptor A	RORA	V$RORA1_01	0.164141	0.0975149	1.68324	0.9589	0.0350859
ENSG00000071564	transcription factor 3	TCF3	V$E2A_04	0.435606	0.226486	1.92332	0.9562	8.41974e-05
ENSG00000071794	helicase like transcription factor	HLTF	V$RUSH1A_02	0.214646	0.125826	1.7059	0.9969	0.0156511
ENSG00000072310	sterol regulatory element binding transcription factor 1	SREBF1	V$SREBF1_08	0.84596	0.632274	1.33796	0.8562	0.0056929
ENSG00000072736	nuclear factor of activated T cells 3	NFATC3	V$NFATC3_07	0.195707	0.0754954	2.5923	0.8614	0.000357857
ENSG00000073282	tumor protein p63	TP63	V$TP63_02	0.0315657	0.00314564	10.0347	0.9585	0.0176433
ENSG00000073861	T-box transcription factor 21	TBX21	V$TBX21_05	0.0505051	0.00314564	16.0556	0.9936	0.000948531
ENSG00000074047	GLI family zinc finger 2	GLI2	V$GLI2_06	0.0378788	0.00629129	6.02083	0.8778	0.0194262
ENSG00000075426	FOS like 2, AP-1 transcription factor subunit	FOSL2	V$AP1_Q6_01	0.0378788	0.00629129	6.02083	0.9996	0.0194262
ENSG00000075891	paired box 2	PAX2	V$PAX2_Q2	2.15909	1.71123	1.26172	0.8333	0.000475585
ENSG00000077092	retinoic acid receptor beta	RARB	V$RARB_05	0.20202	0.116389	1.73574	0.8331	0.0159989
ENSG00000077150	nuclear factor kappa B subunit 2	NFKB2	V$NFKB2_04	0.0441919	0.00629129	7.02431	0.9705	0.00816367
ENSG00000077463	sirtuin 6	SIRT6	V$SIRT6_01	0.549242	0.415225	1.32276	0.967	0.02615
ENSG00000078900	tumor protein p73	TP73	V$P73_Q6	0.397727	0.279962	1.42065	0.8945	0.0211139
ENSG00000080298	regulatory factor X3	RFX3	V$RFX3SRF_01	0.542929	0.292545	1.85588	0.8034	2.95722e-05
ENSG00000081059	transcription factor 7	TCF7	V$LEF1TCF1_Q4	0.195707	0.0754954	2.5923	0.9566	0.000357857
ENSG00000081189	myocyte enhancer factor 2C	MEF2C	V$MEF2C_06	0.0315657	0.00629129	5.01736	0.9706	0.0448255
ENSG00000082175	progesterone receptor	PGR	V$PR_03	1.84343	1.60742	1.14683	0.7278	0.0342042
ENSG00000082641	nuclear factor, erythroid 2 like 1	NFE2L1	V$MAF_Q6_01	0.498737	0.31771	1.56979	0.9237	0.00190029
ENSG00000084093	RE1 silencing transcription factor	REST	V$REST_05	0.208333	0.0786411	2.64917	0.96	0.000183482
ENSG00000085276	MDS1 and EVI1 complex locus	MECOM	V$EVI1_04	0.0820707	0.0314564	2.60903	0.8526	0.0182661
ENSG00000087510	transcription factor AP-2 gamma	TFAP2C	V$AP2_Q6	6.40783	5.50802	1.16336	0.8478	7.51363e-05
ENSG00000089225	T-box transcription factor 5	TBX5	V$TBX2RELATED_Q6	0.252525	0.150991	1.67245	0.9488	0.0115168
ENSG00000090447	transcription factor AP-4	TFAP4	V$AP4_Q6_01	0.30303	0.113243	2.67593	0.9809	5.97673e-06
ENSG00000091831	estrogen receptor 1	ESR1	V$ESR1_06	0.0631313	0.00314564	20.0694	0.9397	0.000126996
ENSG00000099326	myeloid zinc finger 1	MZF1	V$MZF1_Q5_01	1.31313	0.811576	1.618	0.9708	2.16953e-07
ENSG00000100146	SRY-box transcription factor 10	SOX10	V$SOX10_08	0.486111	0.342875	1.41775	0.9875	0.0122794
ENSG00000100219	X-box binding protein 1	XBP1	V$XBP1_06	0.0315657	0.00314564	10.0347	0.9671	0.0176433
ENSG00000100393	E1A binding protein p300	EP300	V$P300_Q5	3.90783	3.27776	1.19223	0.9297	0.000319911
ENSG00000100811	YY1 transcription factor	YY1	V$YY1_02	6.04167	5.35074	1.12913	0.7299	0.00149113
ENSG00000101076	hepatocyte nuclear factor 4 alpha	HNF4A	V$HNF4_01	0.170455	0.0566216	3.01042	0.9086	0.00021123
ENSG00000101096	nuclear factor of activated T cells 2	NFATC2	V$NFATC2_04	0.0505051	0.0157282	3.21111	0.8576	0.0341801
ENSG00000101191	death inducer-obliterator 1	DIDO1	V$DATF1_01	11.5404	9.75464	1.18307	0.8262	8.31757e-09
ENSG00000101412	E2F transcription factor 1	E2F1	V$E2F1NHLH1_01	44.7917	42.6864	1.04932	0.5636	0.000535588
ENSG00000102145	GATA binding protein 1	GATA1	V$GATA1_01	0.637626	0.427807	1.49045	0.9939	0.00164522
ENSG00000102349	Kruppel like factor 8	KLF8	V$KLF8_Q5_01	0.669192	0.336584	1.98819	0.9718	4.76939e-07
ENSG00000102554	Kruppel like factor 5	KLF5	V$BTEB2_04	1.04167	0.739226	1.40913	0.9432	0.000501963
ENSG00000102974	CCCTC-binding factor	CTCF	V$CTCF_02	0.10101	0.0408934	2.47009	0.9198	0.0123268
ENSG00000103241	forkhead box F1	FOXF1	V$FOX_Q2	0.328283	0.157282	2.08722	0.9213	0.000164315
ENSG00000103343	zinc finger protein 174	ZNF174	V$ZNF174_03	0.0378788	0.00629129	6.02083	0.9191	0.0194262
ENSG00000103495	MYC associated zinc finger protein	MAZ	V$MAZ_Q6	2.39899	1.90626	1.25848	0.9203	0.000280548
ENSG00000104856	RELB proto-oncogene, NF-kB subunit	RELB	V$RELB_01	1.67929	1.42498	1.17847	0.8693	0.0189922
ENSG00000104903	LYL1 basic helix-loop-helix family member	LYL1	V$TALLIKE_Q6	1.38889	1.02863	1.35024	0.9463	0.000383165
ENSG00000105610	Kruppel like factor 1	KLF1	V$EKLF_Q5	0.290404	0.106952	2.71528	0.9869	7.38095e-06
ENSG00000105698	upstream transcription factor 2, c-fos interacting	USF2	V$EBOX_Q6_01	3.30808	2.55426	1.29512	0.9017	2.79573e-06
ENSG00000105722	ETS2 repressor factor	ERF	V$ERFSREBF2_02	1.30682	1.11356	1.17355	0.6906	0.0378606
ENSG00000105856	HMG-box transcription factor 1	HBP1	V$SOX_Q4	0.530303	0.39006	1.35954	0.9871	0.0185718
ENSG00000105866	Sp4 transcription factor	SP4	V$SP1_Q6_01	3.08081	2.52281	1.22118	0.9157	0.000308578
ENSG00000105996	homeobox A2	HOXA2	V$GCM1HOXA2_01	0.0694444	0.0251651	2.75955	0.9136	0.0236518
ENSG00000105997	homeobox A3	HOXA3	V$HOXA3PAX5_01	1.3952	1.09468	1.27453	0.6714	0.00295412
ENSG00000106031	homeobox A13	HOXA13	V$CUX1HOXA13_01	0.397727	0.24536	1.62099	0.7687	0.00310351
ENSG00000106331	paired box 4	PAX4	V$PAX_Q6	8.33333	7.56527	1.10152	0.6997	0.00260452
ENSG00000106546	aryl hydrocarbon receptor	AHR	V$AHR_Q6_01	0.0315657	0.00629129	5.01736	0.9952	0.0448255
ENSG00000106571	GLI family zinc finger 3	GLI3	V$GLI_Q2	0.107323	0.044039	2.437	0.9326	0.0108069
ENSG00000106689	LIM homeobox 2	LHX2	V$LHX2_01	0.0315657	0.00314564	10.0347	0.9452	0.0176433
ENSG00000107249	GLIS family zinc finger 3	GLIS3	V$GLI_Q3	3.51641	2.67065	1.31669	0.9049	3.4188e-07
ENSG00000109320	nuclear factor kappa B subunit 1	NFKB1	V$NFKB1_03	0.40404	0.226486	1.78395	0.9322	0.0005796
ENSG00000109787	Kruppel like factor 3	KLF3	V$KLF_Q3	5.65657	4.68701	1.20686	0.9621	5.63939e-06
ENSG00000110693	SRY-box transcription factor 6	SOX6	V$SOX_Q4	0.530303	0.39006	1.35954	0.9871	0.0185718
ENSG00000111046	myogenic factor 6	MYF6	V$E2A_Q2	0.643939	0.346021	1.86098	0.9336	5.34746e-06
ENSG00000111049	myogenic factor 5	MYF5	V$MYF5_Q6	0.0505051	0.0125826	4.01389	0.9651	0.0184847
ENSG00000111087	GLI family zinc finger 1	GLI1	V$GLI_Q2	0.107323	0.044039	2.437	0.9326	0.0108069
ENSG00000111206	forkhead box M1	FOXM1	V$FOXM1_Q6	0.233586	0.1447	1.61428	1	0.020725
ENSG00000111424	vitamin D receptor	VDR	V$VDR_04	1.30051	0.965712	1.34668	0.7946	0.000627137
ENSG00000111704	Nanog homeobox	NANOG	V$NANOG_11	0.0315657	0.00314564	10.0347	0.9217	0.0176433
ENSG00000112033	peroxisome proliferator activated receptor delta	PPARD	V$PPARD_04	0.309343	0.217049	1.42522	0.8256	0.0368781
ENSG00000112182	BTB domain and CNC homolog 2	BACH2	V$MAF_Q6_01	0.498737	0.31771	1.56979	0.9237	0.00190029
ENSG00000112242	E2F transcription factor 3	E2F3	V$E2F3FOXI1_01	9.10985	8.34854	1.09119	0.6729	0.00412414
ENSG00000112561	transcription factor EB	TFEB	V$EBOX_Q6_01	3.30808	2.55426	1.29512	0.9017	2.79573e-06
ENSG00000112658	serum response factor	SRF	V$SRF_15	0.0315657	0.00629129	5.01736	0.9695	0.0448255
ENSG00000113196	heart and neural crest derivatives expressed 1	HAND1	V$EBOX_Q6_01	3.30808	2.55426	1.29512	0.9017	2.79573e-06
ENSG00000113580	nuclear receptor subfamily 3 group C member 1	NR3C1	V$NR3C1_12	0.397727	0.273671	1.4533	0.8393	0.0155455
ENSG00000113658	SMAD family member 5	SMAD5	V$SMAD5_Q5	5.4798	4.95753	1.10535	0.9314	0.00967171
ENSG00000113722	caudal type homeobox 1	CDX1	V$CDX_Q5	0.113636	0.00943693	12.0417	0.9437	1.06005e-06
ENSG00000113916	BCL6 transcription repressor	BCL6	V$BCL6_08	0.385101	0.242215	1.58992	0.8436	0.0047823
ENSG00000114315	hes family bHLH transcription factor 1	HES1	V$HES1_Q4	0.227273	0.119534	1.90132	0.9991	0.00433693
ENSG00000114861	forkhead box P1	FOXP1	V$FOXP1_06	0.896465	0.739226	1.21271	0.96	0.0399801
ENSG00000115207	general transcription factor IIIC subunit 2	GTF3C2	V$GTF3C2_01	11.4962	10.2202	1.12485	0.5952	3.40526e-05
ENSG00000115415	signal transducer and activator of transcription 1	STAT1	V$STAT1_01	1.06692	0.861906	1.23786	0.7768	0.0171171
ENSG00000116044	nuclear factor, erythroid 2 like 2	NFE2L2	V$MAF_Q6_01	0.498737	0.31771	1.56979	0.9237	0.00190029
ENSG00000116478	histone deacetylase 1	HDAC1	V$HDAC1_Q3	10.5934	8.97452	1.18039	0.8374	4.75713e-08
ENSG00000116809	zinc finger and BTB domain containing 17	ZBTB17	V$MIZ1_01	5.57449	4.61466	1.208	0.7847	5.93859e-06
ENSG00000116819	transcription factor AP-2 epsilon	TFAP2E	V$AP2_Q4	5.05682	4.42277	1.14336	0.9511	0.0014086
ENSG00000116833	nuclear receptor subfamily 5 group A member 2	NR5A2	V$LRH1_Q5	0.0315657	0.00629129	5.01736	0.9979	0.0448255
ENSG00000118217	activating transcription factor 6	ATF6	V$ATF6_04	0.119949	0.0471846	2.54213	0.8475	0.00549173
ENSG00000118263	Kruppel like factor 7	KLF7	V$KLF_Q3	5.65657	4.68701	1.20686	0.9621	5.63939e-06
ENSG00000118526	transcription factor 21	TCF21	V$TCF21_04	0.195707	0.106952	1.82986	0.899	0.0110139
ENSG00000118689	forkhead box O3	FOXO3	V$FOXO3A_Q3	0.0378788	0.00629129	6.02083	0.9954	0.0194262
ENSG00000118922	Kruppel like factor 12	KLF12	V$KLF_Q3	5.65657	4.68701	1.20686	0.9621	5.63939e-06
ENSG00000119138	Kruppel like factor 9	KLF9	V$KLF_Q3	5.65657	4.68701	1.20686	0.9621	5.63939e-06
ENSG00000119950	MAX interactor 1, dimerization protein	MXI1	V$EBOX_Q6_01	3.30808	2.55426	1.29512	0.9017	2.79573e-06
ENSG00000120738	early growth response 1	EGR1	V$EGR1_16	0.0820707	0.0377477	2.17419	0.9835	0.0407641
ENSG00000120837	nuclear transcription factor Y subunit beta	NFYB	V$NFYB_02	0.763889	0.625983	1.2203	0.8535	0.0484674
ENSG00000121068	T-box transcription factor 2	TBX2	V$TBX2_Q5	0.107323	0.0534759	2.00694	0.994	0.0319375
ENSG00000121075	T-box transcription factor 4	TBX4	V$TBX2RELATED_Q6	0.252525	0.150991	1.67245	0.9488	0.0115168
ENSG00000122180	myogenin	MYOG	V$MYOGENIN_07	0.252525	0.128971	1.95799	0.8768	0.00193089
ENSG00000122691	twist family bHLH transcription factor 1	TWIST1	V$TWIST1_01	0.662879	0.478138	1.38638	0.8871	0.00645831
ENSG00000122877	early growth response 2	EGR2	V$EGR_Q3	0.233586	0.157282	1.48514	0.9863	0.0444265
ENSG00000123095	basic helix-loop-helix family member e41	BHLHE41	V$EBOX_Q6_01	3.30808	2.55426	1.29512	0.9017	2.79573e-06
ENSG00000123358	nuclear receptor subfamily 4 group A member 1	NR4A1	V$NUR77_Q5	0.340909	0.220195	1.54821	0.9693	0.0107532
ENSG00000123405	nuclear factor, erythroid 2	NFE2	V$NFE2_11	0.176768	0.0503303	3.51215	0.9315	3.60791e-05
ENSG00000123933	MAX dimerization protein 4	MXD4	V$EBOX_Q6_01	3.30808	2.55426	1.29512	0.9017	2.79573e-06
ENSG00000124216	snail family transcriptional repressor 1	SNAI1	V$SNA_Q4	0.372475	0.182447	2.04155	0.9667	9.25651e-05
ENSG00000124664	SAM pointed domain containing ETS transcription factor	SPDEF	V$ELK1SPDEF_01	5.34722	4.55804	1.17314	0.6558	0.000133639
ENSG00000124766	SRY-box transcription factor 4	SOX4	V$SOX4_05	0.0441919	0.00629129	7.02431	0.9852	0.00816367
ENSG00000124813	RUNX family transcription factor 2	RUNX2	V$RUNX2_05	0.498737	0.342875	1.45457	0.9166	0.00741207
ENSG00000124827	glial cells missing transcription factor 2	GCM2	V$GCM2MAX_01	0.176768	0.088078	2.00694	0.8171	0.00699196
ENSG00000125285	SRY-box transcription factor 21	SOX21	V$SOX_Q4	0.530303	0.39006	1.35954	0.9871	0.0185718
ENSG00000125347	interferon regulatory factor 1	IRF1	V$IRF1_07	0.0631313	0.0251651	2.50868	0.9326	0.0426842
ENSG00000125398	SRY-box transcription factor 9	SOX9	V$SOX9_Q5	0.164141	0.0534759	3.06944	0.9652	0.000231394
ENSG00000125618	paired box 8	PAX8	V$PAX_Q6	8.33333	7.56527	1.10152	0.6997	0.00260452
ENSG00000125740	FosB proto-oncogene, AP-1 transcription factor subunit	FOSB	V$AP1_Q6_01	0.0378788	0.00629129	6.02083	0.9996	0.0194262
ENSG00000125798	forkhead box A2	FOXA2	V$HNF3B_01	0.208333	0.0692042	3.01042	0.939	4.32294e-05
ENSG00000125813	paired box 1	PAX1	V$PAX_Q6	8.33333	7.56527	1.10152	0.6997	0.00260452
ENSG00000125952	MYC associated factor X	MAX	V$GCM2MAX_01	0.176768	0.088078	2.00694	0.8171	0.00699196
ENSG00000126351	thyroid hormone receptor alpha	THRA	V$T3RALPHA_02	3.44066	2.86568	1.20064	0.7415	0.000442996
ENSG00000126456	interferon regulatory factor 3	IRF3	V$IRF3_13	0.0757576	0.0125826	6.02083	0.8591	0.000773911
ENSG00000126603	GLIS family zinc finger 2	GLIS2	V$GLI_Q3	3.51641	2.67065	1.31669	0.9049	3.4188e-07
ENSG00000126767	ETS transcription factor ELK1	ELK1	V$ELK1SPDEF_01	5.34722	4.55804	1.17314	0.6558	0.000133639
ENSG00000127528	Kruppel like factor 2	KLF2	V$KLF_Q3	5.65657	4.68701	1.20686	0.9621	5.63939e-06
ENSG00000128604	interferon regulatory factor 5	IRF5	V$IRF_Q6_01	0.858586	0.70777	1.21309	0.9503	0.0432472
ENSG00000129152	myogenic differentiation 1	MYOD1	V$MYOD1_14	0.233586	0.119534	1.95413	0.9566	0.00285793
ENSG00000129194	SRY-box transcription factor 15	SOX15	V$SOX_Q4	0.530303	0.39006	1.35954	0.9871	0.0185718
ENSG00000129351	interleukin enhancer binding factor 3	ILF3	V$NF90_01	3.03662	2.42215	1.25369	0.9074	6.49756e-05
ENSG00000129514	forkhead box A1	FOXA1	V$HNF3_Q6_01	0.30303	0.103806	2.91919	0.9656	1.44094e-06
ENSG00000129535	neural retina leucine zipper	NRL	V$NRL_04	0.0315657	0.00629129	5.01736	0.9822	0.0448255
ENSG00000129654	forkhead box J1	FOXJ1	V$FOX_Q2	0.328283	0.157282	2.08722	0.9213	0.000164315
ENSG00000129911	Kruppel like factor 16	KLF16	V$KLF_Q3	5.65657	4.68701	1.20686	0.9621	5.63939e-06
ENSG00000130522	JunD proto-oncogene, AP-1 transcription factor subunit	JUND	V$AP1_Q6_01	0.0378788	0.00629129	6.02083	0.9996	0.0194262
ENSG00000130726	tripartite motif containing 28	TRIM28	V$RNF96_01	0.32197	0.210758	1.52767	0.9757	0.0151677
ENSG00000131408	nuclear receptor subfamily 1 group H member 2	NR1H2	V$DR4_Q2	0.328283	0.201321	1.63064	0.8354	0.00622299
ENSG00000131759	retinoic acid receptor alpha	RARA	V$RARA_08	0.132576	0.0723498	1.83243	0.7849	0.032597
ENSG00000132170	peroxisome proliferator activated receptor gamma	PPARG	V$PPARG_03	0.0883838	0.0408934	2.16132	0.8707	0.0352356
ENSG00000133794	aryl hydrocarbon receptor nuclear translocator like	ARNTL	V$BMAL1_02	0.170455	0.0975149	1.74798	0.9782	0.0241976
ENSG00000133884	double PHD fingers 2	DPF2	V$DPF2_01	4.80429	3.96666	1.21117	0.8255	1.91571e-05
ENSG00000134107	basic helix-loop-helix family member e40	BHLHE40	V$DEC1_Q3	0.416667	0.289399	1.43976	0.9279	0.015473
ENSG00000134323	MYCN proto-oncogene, bHLH transcription factor	MYCN	V$EBOX_Q6_01	3.30808	2.55426	1.29512	0.9017	2.79573e-06
ENSG00000134532	SRY-box transcription factor 5	SOX5	V$SOX_Q4	0.530303	0.39006	1.35954	0.9871	0.0185718
ENSG00000134595	SRY-box transcription factor 3	SOX3	V$SOX_Q4	0.530303	0.39006	1.35954	0.9871	0.0185718
ENSG00000134852	clock circadian regulator	CLOCK	V$CLOCKBHLHA15_01	0.0568182	0.00943693	6.02083	0.8631	0.00378723
ENSG00000134954	ETS proto-oncogene 1, transcription factor	ETS1	V$ETS1_06	2.17803	1.92513	1.13137	0.8616	0.0365585
ENSG00000135100	HNF1 homeobox A	HNF1A	V$HNF1A_Q4	0.107323	0.0408934	2.62447	0.9344	0.00703781
ENSG00000135111	T-box transcription factor 3	TBX3	V$TBX3_07	0.0441919	0.00314564	14.0486	0.9931	0.00255189
ENSG00000135457	transcription factor CP2	TFCP2	V$TFCP2_08	1.57197	1.04121	1.50976	0.8303	7.58913e-07
ENSG00000135547	hes related family bHLH transcription factor with YRPW motif 2	HEY2	V$HAIRYLIKE_Q3	2.5947	2.10758	1.23113	0.9643	0.000556492
ENSG00000135625	early growth response 4	EGR4	V$EGR_Q3	0.233586	0.157282	1.48514	0.9863	0.0444265
ENSG00000135903	paired box 3	PAX3	V$PAX_Q6	8.33333	7.56527	1.10152	0.6997	0.00260452
ENSG00000136352	NK2 homeobox 1	NKX2-1	V$TTF1_Q6	0.0505051	0.00314564	16.0556	0.993	0.000948531
ENSG00000136574	GATA binding protein 4	GATA4	V$GATA4_07	0.113636	0.0629129	1.80625	0.9954	0.0496312
ENSG00000136826	Kruppel like factor 4	KLF4	V$KLF4_03	0.429293	0.17301	2.48131	0.9606	4.27128e-07
ENSG00000136931	nuclear receptor subfamily 5 group A member 1	NR5A1	V$SF1_Q6	0.10101	0.0534759	1.88889	1	0.049983
ENSG00000136936	XPA, DNA damage recognition and repair factor	XPA	V$XPA_02	1.93813	1.61372	1.20104	0.8864	0.00647335
ENSG00000136997	MYC proto-oncogene, bHLH transcription factor	MYC	V$CMYC_Q3	0.094697	0.044039	2.1503	0.9765	0.0305024
ENSG00000137203	transcription factor AP-2 alpha	TFAP2A	V$AP2ALPHA_02	0.164141	0.0849324	1.93261	0.9553	0.0123706
ENSG00000137265	interferon regulatory factor 4	IRF4	V$IRF4_Q5_01	0.416667	0.207612	2.00694	0.994	5.17853e-05
ENSG00000137270	glial cells missing transcription factor 1	GCM1	V$GCM1CEBPB_01	0.0631313	0.0220195	2.86706	0.7693	0.0268421
ENSG00000137273	forkhead box F2	FOXF2	V$FOX_Q2	0.328283	0.157282	2.08722	0.9213	0.000164315
ENSG00000138795	lymphoid enhancer binding factor 1	LEF1	V$LEF1TCF1_Q4	0.195707	0.0754954	2.5923	0.9566	0.000357857
ENSG00000139352	achaete-scute family bHLH transcription factor 1	ASCL1	V$ASCL1_01	0.290404	0.0754954	3.84664	0.9766	2.89601e-08
ENSG00000139515	pancreatic and duodenal homeobox 1	PDX1	V$IPF1_03	0.176768	0.0849324	2.08128	0.9619	0.00509296
ENSG00000139613	SWI/SNF related, matrix associated, actin dependent regulator of chromatin subfamily c member 2	SMARCC2	V$SMARCC2_02	0.858586	0.625983	1.37158	0.8858	0.00292526
ENSG00000139618	BRCA2 DNA repair associated	BRCA2	V$BRCA2_01	2.48737	1.81189	1.37281	0.9304	9.6829e-07
ENSG00000140009	estrogen receptor 2	ESR2	V$ESR2_02	0.296717	0.12268	2.41863	0.8812	3.62581e-05
ENSG00000140262	transcription factor 12	TCF12	V$TCF12_08	0.479798	0.31771	1.51018	0.9865	0.00452478
ENSG00000140396	nuclear receptor coactivator 2	NCOA2	V$TIF2_01	0.486111	0.292545	1.66166	0.9487	0.000730466
ENSG00000140968	interferon regulatory factor 8	IRF8	V$IRF_Q6_01	0.858586	0.70777	1.21309	0.9503	0.0432472
ENSG00000141510	tumor protein p53	TP53	V$P53_02	0.290404	0.138408	2.09817	0.9572	0.000352902
ENSG00000141646	SMAD family member 4	SMAD4	V$SMAD4_Q6	0.0883838	0.0220195	4.01389	0.9089	0.00178189
ENSG00000141905	nuclear factor I C	NFIC	V$NF1C_01	0.189394	0.100661	1.88151	0.944	0.00959526
ENSG00000143171	retinoid X receptor gamma	RXRG	V$RXRG_06	0.107323	0.044039	2.437	0.8927	0.0108069
ENSG00000143257	nuclear receptor subfamily 1 group I member 3	NR1I3	V$DR4_Q2	0.328283	0.201321	1.63064	0.8354	0.00622299
ENSG00000143390	regulatory factor X5	RFX5	V$CUX1RFX5_01	0.0883838	0.0314564	2.80972	0.8209	0.0101129
ENSG00000143437	aryl hydrocarbon receptor nuclear translocator	ARNT	V$ARNT_02	1.35101	1.06323	1.27067	0.8274	0.00373461
ENSG00000143799	poly(ADP-ribose) polymerase 1	PARP1	V$PARP_Q4	3.09975	2.78389	1.11346	0.9993	0.030436
ENSG00000143842	SRY-box transcription factor 13	SOX13	V$SOX_Q4	0.530303	0.39006	1.35954	0.9871	0.0185718
ENSG00000143995	Meis homeobox 1	MEIS1	V$MEIS1MAX_01	0.277778	0.166719	1.66614	0.8069	0.00872579
ENSG00000144852	nuclear receptor subfamily 1 group I member 2	NR1I2	V$DR4_Q2	0.328283	0.201321	1.63064	0.8354	0.00622299
ENSG00000147133	TATA-box binding protein associated factor 1	TAF1	V$TAF1_07	115.802	108.037	1.07187	0.7215	2.04725e-14
ENSG00000147862	nuclear factor I B	NFIB	V$MYOGNF1_01	0.959596	0.726644	1.32059	0.6998	0.00485525
ENSG00000148143	zinc finger protein 462	ZNF462	V$ZNF462_01	5.60606	4.92922	1.13731	0.9013	0.00124164
ENSG00000148516	zinc finger E-box binding homeobox 1	ZEB1	V$ZEB1_06	0.858586	0.594527	1.44415	0.9904	0.000745894
ENSG00000148737	transcription factor 7 like 2	TCF7L2	V$TCF4_12	0.094697	0.0346021	2.73674	0.95	0.0089779
ENSG00000150907	forkhead box O1	FOXO1	V$FOXO1_01	0.0757576	0.0346021	2.18939	0.9976	0.04724
ENSG00000151090	thyroid hormone receptor beta	THRB	V$THRB_07	0.479798	0.298836	1.60556	0.7963	0.00150993
ENSG00000151623	nuclear receptor subfamily 3 group C member 2	NR3C2	V$NR3C2_03	0.315657	0.176156	1.79191	0.9561	0.00204221
ENSG00000151702	Fli-1 proto-oncogene, ETS transcription factor	FLI1	V$TFAP4FLI1_01	3.6048	3.09531	1.1646	0.7658	0.00217137
ENSG00000152284	transcription factor 7 like 1	TCF7L1	V$TCF7L1_06	0.0694444	0.0251651	2.75955	0.9719	0.0236518
ENSG00000152977	Zic family member 1	ZIC1	V$GLI_Q3	3.51641	2.67065	1.31669	0.9049	3.4188e-07
ENSG00000153234	nuclear receptor subfamily 4 group A member 2	NR4A2	V$NR4A2_06	0.258838	0.154137	1.67928	0.9207	0.0101632
ENSG00000155090	Kruppel like factor 10	KLF10	V$TIEG1_Q6	6.94444	5.62126	1.23539	0.9536	2.54746e-08
ENSG00000156127	basic leucine zipper ATF-like transcription factor	BATF	V$BATFJUN_01	0.0631313	0.0157282	4.01389	0.9715	0.00835076
ENSG00000156273	BTB domain and CNC homolog 1	BACH1	V$MAF_Q6_01	0.498737	0.31771	1.56979	0.9237	0.00190029
ENSG00000156925	Zic family member 3	ZIC3	V$GLI_Q3	3.51641	2.67065	1.31669	0.9049	3.4188e-07
ENSG00000157554	ETS transcription factor ERG	ERG	V$GCM1ERG_01	12.8725	11.8182	1.08921	0.7111	0.00103214
ENSG00000157557	ETS proto-oncogene 2, transcription factor	ETS2	V$ETS2_05	5.9596	5.31614	1.12104	0.6239	0.00273558
ENSG00000158773	upstream transcription factor 1	USF1	V$EBOX_Q6_01	3.30808	2.55426	1.29512	0.9017	2.79573e-06
ENSG00000159216	RUNX family transcription factor 1	RUNX1	V$AML1_Q4_01	0.416667	0.298836	1.3943	0.9887	0.024052
ENSG00000160685	zinc finger and BTB domain containing 7B	ZBTB7B	V$CKROX_Q2	1.64773	1.32432	1.24421	0.9643	0.00334551
ENSG00000160973	forkhead box H1	FOXH1	V$FOX_Q2	0.328283	0.157282	2.08722	0.9213	0.000164315
ENSG00000162367	TAL bHLH transcription factor 1, erythroid differentiation factor	TAL1	V$TAL1_Q6	0.858586	0.572507	1.49969	0.9336	0.000252973
ENSG00000162599	nuclear factor I A	NFIA	V$MYOGNF1_01	0.959596	0.726644	1.32059	0.6998	0.00485525
ENSG00000162702	zinc finger protein 281	ZNF281	V$ZFP281_07	1.78662	1.30859	1.3653	0.8586	3.76512e-05
ENSG00000162772	activating transcription factor 3	ATF3	V$ATF3_13	0.132576	0.0660585	2.00694	0.9729	0.0181781
ENSG00000162924	REL proto-oncogene, NF-kB subunit	REL	V$CREL_01	0.328283	0.179302	1.8309	0.9672	0.00123096
ENSG00000162992	neuronal differentiation 1	NEUROD1	V$NEUROD_07	0.0883838	0.0408934	2.16132	0.8357	0.0352356
ENSG00000163064	engrailed homeobox 1	EN1	V$EN1_07	0.183081	0.116389	1.57301	0.9948	0.0456021
ENSG00000163435	E74 like ETS transcription factor 3	ELF3	V$ELF3_06	0.239899	0.141554	1.69475	0.8002	0.0118326
ENSG00000163884	Kruppel like factor 15	KLF15	V$KLF_Q3	5.65657	4.68701	1.20686	0.9621	5.63939e-06
ENSG00000164107	heart and neural crest derivatives expressed 2	HAND2	V$EBOX_Q6_01	3.30808	2.55426	1.29512	0.9017	2.79573e-06
ENSG00000164458	T-box transcription factor T	TBXT	V$BRACH_03	0.170455	0.0723498	2.35598	0.8908	0.00200028
ENSG00000164683	hes related family bHLH transcription factor with YRPW motif 1	HEY1	V$HAIRYLIKE_Q3	2.5947	2.10758	1.23113	0.9643	0.000556492
ENSG00000164736	SRY-box transcription factor 17	SOX17	V$SOX_Q4	0.530303	0.39006	1.35954	0.9871	0.0185718
ENSG00000164749	hepatocyte nuclear factor 4 gamma	HNF4G	V$HNF4DR1_Q3	0.239899	0.119534	2.00694	0.8628	0.00186091
ENSG00000164754	RAD21 cohesin complex component	RAD21	V$RAD21_11	0.22096	0.12268	1.8011	0.9041	0.0084421
ENSG00000165556	caudal type homeobox 2	CDX2	V$CDX_Q5	0.113636	0.00943693	12.0417	0.9437	1.06005e-06
ENSG00000165821	spalt like transcription factor 2	SALL2	V$SALL2_01	0.763889	0.525322	1.45413	1	0.00117412
ENSG00000166888	signal transducer and activator of transcription 6	STAT6	V$STAT6_Q4	0.32197	0.19503	1.65087	0.9526	0.00569418
ENSG00000166949	SMAD family member 3	SMAD3	V$SMAD_Q6	0.92803	0.682605	1.35954	0.987	0.00260689
ENSG00000167034	NK3 homeobox 1	NKX3-1	V$NKX31_06	0.195707	0.119534	1.63724	0.9537	0.0287473
ENSG00000167085	prohibitin	PHB	V$PHB_01	4.42551	3.19597	1.38471	0.8711	3.33267e-11
ENSG00000167182	Sp2 transcription factor	SP2	V$SP1_Q2_01	3.08712	2.54168	1.2146	0.9199	0.000421694
ENSG00000168036	catenin beta 1	CTNNB1	V$BETACATENIN_Q3	0.107323	0.0314564	3.41181	0.9708	0.00149593
ENSG00000168214	recombination signal binding protein for immunoglobulin kappa J region	RBPJ	V$RBPJK_03	0.435606	0.301982	1.44249	0.9554	0.0131966
ENSG00000168269	forkhead box I1	FOXI1	V$E2F3FOXI1_01	9.10985	8.34854	1.09119	0.6729	0.00412414
ENSG00000168310	interferon regulatory factor 2	IRF2	V$IRF_Q6_01	0.858586	0.70777	1.21309	0.9503	0.0432472
ENSG00000168795	zinc finger and BTB domain containing 5	ZBTB5	V$ZBTB5_01	0.0252525	0.00314564	8.02778	1	0.0448884
ENSG00000168875	SRY-box transcription factor 14	SOX14	V$SOX_Q6	3.11869	2.6738	1.16639	0.7634	0.00373131
ENSG00000169083	androgen receptor	AR	V$AR_01	0.561869	0.31771	1.7685	0.8461	7.06615e-05
ENSG00000169375	SIN3 transcription regulator family member A	SIN3A	V$SIN3A_03	3.02399	2.52281	1.19866	0.7415	0.00101335
ENSG00000169926	Kruppel like factor 13	KLF13	V$KLF_Q3	5.65657	4.68701	1.20686	0.9621	5.63939e-06
ENSG00000170265	zinc finger protein 282	ZNF282	V$ZNF282_05	0.353535	0.179302	1.97173	0.9036	0.000246677
ENSG00000170345	Fos proto-oncogene, AP-1 transcription factor subunit	FOS	V$AP1_Q6_01	0.0378788	0.00629129	6.02083	0.9996	0.0194262
ENSG00000170365	SMAD family member 1	SMAD1	V$SMAD_Q6	0.92803	0.682605	1.35954	0.987	0.00260689
ENSG00000170370	empty spiracles homeobox 2	EMX2	V$EMX2_05	0.296717	0.198176	1.49724	0.9668	0.0238997
ENSG00000170608	forkhead box A3	FOXA3	V$HNF3_Q6_01	0.30303	0.103806	2.91919	0.9656	1.44094e-06
ENSG00000171056	SRY-box transcription factor 7	SOX7	V$SOX_Q4	0.530303	0.39006	1.35954	0.9871	0.0185718
ENSG00000171223	JunB proto-oncogene, AP-1 transcription factor subunit	JUNB	V$AP1_Q6_01	0.0378788	0.00629129	6.02083	0.9996	0.0194262
ENSG00000171786	nescient helix-loop-helix 1	NHLH1	V$HEN1_02	0.0694444	0.0125826	5.5191	0.8944	0.00176886
ENSG00000171872	Kruppel like factor 17	KLF17	V$KLF_Q3	5.65657	4.68701	1.20686	0.9621	5.63939e-06
ENSG00000172059	Kruppel like factor 11	KLF11	V$FKLF_Q5	0.296717	0.201321	1.47385	0.9808	0.0283386
ENSG00000172216	CCAAT enhancer binding protein beta	CEBPB	V$GCM1CEBPB_01	0.0631313	0.0220195	2.86706	0.7693	0.0268421
ENSG00000172238	atonal bHLH transcription factor 1	ATOH1	V$MATH1_01	0.214646	0.0975149	2.20116	0.9724	0.00117774
ENSG00000172819	retinoic acid receptor gamma	RARG	V$DR4_Q2	0.328283	0.201321	1.63064	0.8354	0.00622299
ENSG00000172845	Sp3 transcription factor	SP3	V$SP3_Q3_01	0.183081	0.0660585	2.77149	0.9966	0.000283783
ENSG00000173039	RELA proto-oncogene, NF-kB subunit	RELA	V$NFKAPPAB65_01	0.372475	0.185593	2.00694	0.9078	0.000125403
ENSG00000173153	estrogen related receptor alpha	ESRRA	V$ESRRA_15	0.195707	0.100661	1.94423	0.9696	0.00631559
ENSG00000173276	zinc finger and BTB domain containing 21	ZBTB21	V$ZNF295_01	11.5593	9.54388	1.21118	0.8074	7.48351e-11
ENSG00000173917	homeobox B2	HOXB2	V$HOXB2NHLH1_03	0.233586	0.138408	1.68766	0.8554	0.0134291
ENSG00000174332	GLIS family zinc finger 1	GLIS1	V$GLI_Q2	0.107323	0.044039	2.437	0.9326	0.0108069
ENSG00000175387	SMAD family member 2	SMAD2	V$SMAD2SMAD3_01	0.233586	0.113243	2.06269	0.947	0.001554
ENSG00000175592	FOS like 1, AP-1 transcription factor subunit	FOSL1	V$AP1_Q6_01	0.0378788	0.00629129	6.02083	0.9996	0.0194262
ENSG00000175745	nuclear receptor subfamily 2 group F member 1	NR2F1	V$NR2F1_05	0.20202	0.110098	1.83492	0.9727	0.00964873
ENSG00000175832	ETS variant transcription factor 4	ETV4	V$ETV4_02	0.265152	0.17301	1.53258	0.9978	0.0248396
ENSG00000176165	forkhead box G1	FOXG1	V$FOXO1_Q5	0.208333	0.125826	1.65573	1	0.0222986
ENSG00000176887	SRY-box transcription factor 11	SOX11	V$SOX_Q4	0.530303	0.39006	1.35954	0.9871	0.0185718
ENSG00000177426	TGFB induced factor homeobox 1	TGIF1	V$TGIF1_04	1.26894	0.748663	1.69494	0.7374	3.46174e-08
ENSG00000177485	zinc finger and BTB domain containing 33	ZBTB33	V$KAISO_Q2	6.25631	5.24064	1.19381	0.869	6.43638e-06
ENSG00000177551	nescient helix-loop-helix 2	NHLH2	V$TALLIKE_Q6	1.38889	1.02863	1.35024	0.9463	0.000383165
ENSG00000177606	Jun proto-oncogene, AP-1 transcription factor subunit	JUN	V$AP1_Q6_01	0.0378788	0.00629129	6.02083	0.9996	0.0194262
ENSG00000177732	SRY-box transcription factor 12	SOX12	V$SOX_Q6	3.11869	2.6738	1.16639	0.7634	0.00373131
ENSG00000178177	ligand dependent nuclear receptor corepressor like	LCORL	V$MLR1_01	2.06439	1.83391	1.12568	0.8323	0.0472018
ENSG00000178573	MAF bZIP transcription factor	MAF	V$MAF_Q6_01	0.498737	0.31771	1.56979	0.9237	0.00190029
ENSG00000179388	early growth response 3	EGR3	V$EGR_Q3	0.233586	0.157282	1.48514	0.9863	0.0444265
ENSG00000180535	basic helix-loop-helix family member a15	BHLHA15	V$CLOCKBHLHA15_01	0.0568182	0.00943693	6.02083	0.8631	0.00378723
ENSG00000181449	SRY-box transcription factor 2	SOX2	V$SOX2_10	0.0315657	0.00629129	5.01736	0.999	0.0448255
ENSG00000182968	SRY-box transcription factor 1	SOX1	V$SOX_Q4	0.530303	0.39006	1.35954	0.9871	0.0185718
ENSG00000183072	NK2 homeobox 5	NKX2-5	V$NKX25_Q6	0.328283	0.182447	1.79933	0.9788	0.00158657
ENSG00000183733	folliculogenesis specific bHLH transcription factor	FIGLA	V$CLOCKFIGLA_01	0.170455	0.0660585	2.58036	0.857	0.000880018
ENSG00000183734	achaete-scute family bHLH transcription factor 2	ASCL2	V$ASCL2_10	0.738636	0.383768	1.92469	0.9642	3.80329e-07
ENSG00000184481	forkhead box O4	FOXO4	V$FOXO4_01	0.107323	0.0534759	2.00694	0.9896	0.0319375
ENSG00000184828	zinc finger and BTB domain containing 7C	ZBTB7C	V$ZBTB7C_01	0.738636	0.515885	1.43178	0.9041	0.00202667
ENSG00000184895	sex determining region Y	SRY	V$SOX_Q4	0.530303	0.39006	1.35954	0.9871	0.0185718
ENSG00000184937	WT1 transcription factor	WT1	V$WT1_01	0.618687	0.377477	1.639	0.7982	0.000216496
ENSG00000185022	MAF bZIP transcription factor F	MAFF	V$MAF_Q6_01	0.498737	0.31771	1.56979	0.9237	0.00190029
ENSG00000185122	heat shock transcription factor 1	HSF1	V$HSF1_02	0.0378788	0.00314564	12.0417	0.8999	0.00677047
ENSG00000185507	interferon regulatory factor 7	IRF7	V$IRF_Q6_01	0.858586	0.70777	1.21309	0.9503	0.0432472
ENSG00000185551	nuclear receptor subfamily 2 group F member 2	NR2F2	V$DR4_Q2	0.328283	0.201321	1.63064	0.8354	0.00622299
ENSG00000185591	Sp1 transcription factor	SP1	V$SP1_15	0.0820707	0.0251651	3.26128	0.9604	0.00665934
ENSG00000185669	snail family transcriptional repressor 3	SNAI3	V$ZNF293_04	0.435606	0.242215	1.79843	0.959	0.000311927
ENSG00000185811	IKAROS family zinc finger 1	IKZF1	V$IK1_01	0.340909	0.232778	1.46453	0.9498	0.0215314
ENSG00000186051	TAL bHLH transcription factor 2	TAL2	V$EBOX_Q6_01	3.30808	2.55426	1.29512	0.9017	2.79573e-06
ENSG00000186350	retinoid X receptor alpha	RXRA	V$RXRA_05	0.0315657	0.00629129	5.01736	0.9002	0.0448255
ENSG00000186660	ZFP91 zinc finger protein, atypical E3 ubiquitin ligase	ZFP91	V$ZFP91_03	0.0378788	0.00629129	6.02083	0.928	0.0194262
ENSG00000186951	peroxisome proliferator activated receptor alpha	PPARA	V$PPARA_01	0.0441919	0.00943693	4.68287	0.8132	0.0194002
ENSG00000187098	melanocyte inducing transcription factor	MITF	V$MITF_02	1.81818	1.38408	1.31364	0.7823	0.000211107
ENSG00000187140	forkhead box D3	FOXD3	V$FOX_Q2	0.328283	0.157282	2.08722	0.9213	0.000164315
ENSG00000187821	helt bHLH transcription factor	HELT	V$HAIRYLIKE_Q3	2.5947	2.10758	1.23113	0.9643	0.000556492
ENSG00000188095	mesoderm posterior bHLH transcription factor 2	MESP2	V$MESP2_01	0.157828	0.0723498	2.18146	0.9149	0.00542633
ENSG00000196092	paired box 5	PAX5	V$HOXB2PAX5_02	0.801768	0.51274	1.56369	0.714	0.000119646
ENSG00000196591	histone deacetylase 2	HDAC2	V$HDAC2_05	9.35606	8.42718	1.11022	0.7626	0.000690483
ENSG00000196628	transcription factor 4	TCF4	V$E2A_Q6	1.60354	1.07581	1.49054	0.9763	1.18486e-06
ENSG00000197063	MAF bZIP transcription factor G	MAFG	V$MAF_Q6_01	0.498737	0.31771	1.56979	0.9237	0.00190029
ENSG00000197905	TEA domain transcription factor 4	TEAD4	V$TEAD4TBX21_01	0.0441919	0.00629129	7.02431	0.9453	0.00816367
ENSG00000198517	MAF bZIP transcription factor K	MAFK	V$MAFK_05	0.0568182	0.0125826	4.51562	0.9797	0.00867507
ENSG00000198911	sterol regulatory element binding transcription factor 2	SREBF2	V$RFX3SREBF2_01	0.688131	0.459264	1.49834	0.7199	0.000982741
ENSG00000203883	SRY-box transcription factor 18	SOX18	V$SOX_Q4	0.530303	0.39006	1.35954	0.9871	0.0185718
ENSG00000204060	forkhead box O6	FOXO6	V$CUX1FOXO6_01	0.915404	0.660585	1.38575	0.8028	0.00166056
ENSG00000204103	MAF bZIP transcription factor B	MAFB	V$MAF_Q6_01	0.498737	0.31771	1.56979	0.9237	0.00190029
ENSG00000204231	retinoid X receptor beta	RXRB	V$DR4_Q2	0.328283	0.201321	1.63064	0.8354	0.00622299
ENSG00000204531	POU class 5 homeobox 1	POU5F1	V$POU5F1_11	0.0441919	0.00629129	7.02431	0.901	0.00816367
ENSG00000204859	zinc finger and BTB domain containing 48	ZBTB48	V$KR3_01	0.789141	0.572507	1.3784	0.9545	0.00371295
ENSG00000213015	zinc finger protein 580	ZNF580	V$ZNF580_04	0.214646	0.110098	1.9496	0.8383	0.00424166
ENSG00000213347	MAX dimerization protein 3	MXD3	V$EBOX_Q6_01	3.30808	2.55426	1.29512	0.9017	2.79573e-06
ENSG00000213676	activating transcription factor 6 beta	ATF6B	V$ATF6B_01	0.0315657	0.00314564	10.0347	0.9495	0.0176433
ENSG00000213928	interferon regulatory factor 9	IRF9	V$IRF_Q6_01	0.858586	0.70777	1.21309	0.9503	0.0432472
ENSG00000215397	scratch family transcriptional repressor 2	SCRT2	V$SCRT2_06	0.0505051	0.00629129	8.02778	0.9467	0.00334802
ENSG00000221869	CCAAT enhancer binding protein delta	CEBPD	V$CEBPD_07	0.0883838	0.0408934	2.16132	0.9718	0.0352356
ENSG00000244405	ETS variant transcription factor 5	ETV5	V$ETV5TCF3_01	6.81818	5.7408	1.18767	0.7105	4.76497e-06
ENSG00000245848	CCAAT enhancer binding protein alpha	CEBPA	V$CEBPA_03	0.151515	0.0786411	1.92667	0.934	0.0162498
ENSG00000257923	cut like homeobox 1	CUX1	V$CDP_Q6_01	0.0315657	0.00629129	5.01736	0.9865	0.0448255
ENSG00000261678	scratch family transcriptional repressor 1	SCRT1	V$SCRT1_05	0.0505051	0.00629129	8.02778	0.9653	0.00334802
ENSG00000263001	general transcription factor IIi	GTF2I	V$TFIII_Q6	4.72222	4.08619	1.15565	0.8753	0.000936588
ENSG00000275410	HNF1 homeobox B	HNF1B	V$HNF1_Q6	0.119949	0.0597672	2.00694	0.8969	0.0240456
