# Supplementary material for: Multiomic Sequencing Reveals Distinctive Gene Expression and Epigenetic Alterations Associated With Primary Sclerosing Cholangitis Development in Treatment-Naïve Pediatric Ulcerative Colitis
Source: Gastro Hep Adv. 2024 Nov 16;4(3):100586. doi: 10.1016/j.gastha.2024.11.002 (PMC11815658; doi:10.1016/j.gastha.2024.11.002)
Supplement: Table A3 [file mmc3.xlsx]

## Sheet: PSC_UCvsCtl_up
ID	Gene description	Gene symbol	Site model ID	Yes-No ratio	P-value
MO000033378	heat shock transcription factor 1	HSF1	V$HSF1_Q6_01	12.9778	1.3333
MO000013125	signal transducer and activator of transcription 5A	STAT5A	V$STAT5A_Q6	1.9761	1.2364
MO000020832	DNA damage inducible transcript 3	DDIT3	V$CHOP10_01	NaN	1.2308
MO000034454	forkhead box O1	FOXO1	V$FOXO1ETV1_01	1.2818	1.1111
MO000056450	ETS variant transcription factor 1	ETV1	V$ETV1_01,V$FOXO1ETV1_01	1.4477	1.1111
MO000079319	RELA proto-oncogene, NF-kB subunit	RELA	V$RELA_03	5.5939	1.1111
MO000007834	JunD proto-oncogene, AP-1 transcription factor subunit	JUND	V$JUND_13	3.6869	1.0649
MO000031266	nuclear receptor subfamily 3 group C member 1	NR3C1	V$NR3C1_03	5.5939	1.0085
MO000056537	thyroid hormone receptor beta	THRB	V$T3RBETA_Q6_01	2.7226	0.9778
MO000028709	nuclear factor I B	NFIB	V$MYOGNF1_01	3.2873	0.9091
MO000001275	transcription factor AP-2 alpha	TFAP2A	V$TFAP2A_02	4.7021	0.8128

## Sheet: PSC_UCvsCtl_dn
ID	Gene description	Gene symbol	Title	Site model ID	No density per 1000bp	Yes density per 1000bp	Yes-No ratio	P-value
MO000056483	MYC proto-oncogene, bHLH transcription factor	MYC	c-Myc(h)	V$MYCMAX_B	0.121431	0.192039	1.58146	3.71948
MO000020760	nuclear factor of activated T cells 1	NFATC1	NFATc1(h)	V$NFAT_Q4_01	0.0328192	0.0842095	2.56586	2.84444
MO000026044	nuclear factor of activated T cells 2	NFATC2	NFATc2(h)	V$NFAT_Q4_01	0.0328192	0.0790748	2.40941	2.59683
MO000024984	myogenin	MYOG	Myogenin(h)	V$MYOGENIN_Q6	0.0131277	0.0801017	6.10175	2.59048
MO000019619	retinoid X receptor alpha	RXRA	RXRalpha(h)	V$FXRRXRA_01	0.0754841	0.166365	2.20398	2.13218
MO000020739	nuclear factor of activated T cells 3	NFATC3	NFATc3(h)	V$NFAT_Q4_01	0.0262553	0.0646975	2.46417	2.13218
MO000028767	snail family transcriptional repressor 2	SNAI2	SNAI2(h)	V$SNAI2_01	0.0131277	0.0328622	2.50328	1.92412
MO000026443	nuclear factor of activated T cells 4	NFATC4	NFATc4(h)	V$NFAT_Q4_01	0.00656383	0.037997	5.78884	1.86942
MO000024708	cut like homeobox 1	CUX1	CUX-1(h)	V$CUX1SOX15_01,V$CUX1_06	0.111585	0.1982	1.77623	1.83523
MO000010120	neural retina leucine zipper	NRL	Nrl(h)	V$NRL_01	0.0722022	0.117072	1.62144	1.73782
MO000022234	MYC associated factor X	MAX	Max(h)	V$MYCMAX_B	0.0820479	0.156096	1.90249	1.63636
MO000125561	Kruppel like factor 4	KLF4	KLF4(h)	V$GKLF_Q3	0.285527	0.41694	1.46025	1.41103
MO000088742	nuclear receptor subfamily 1 group H member 4	NR1H4	FXR(h)	V$FXRRXRA_01	0.187069	0.312191	1.66885	1.1972
MO000084573	POU class 1 homeobox 1	POU1F1	POU1F1(h)	V$POU1F1_06	0.0492288	0.0852364	1.73144	1.0542
MO000024750	nuclear factor I C	NFIC	NF-1C(h)	V$NF1C_02	0.00984575	0.0328622	3.33771	0
MO000028655	SRY-box transcription factor 15	SOX15	SOX-15(h)	V$CUX1SOX15_01	0.0295373	0.0626436	2.12084	0
MO000084468	myeloid zinc finger 1	MZF1	MZF1(h)	V$MZF1_Q5_01	0.830325	1.12656	1.35677	0

## Sheet: PSC_UCvsUC_up
ID	Gene description	Gene symbol	Site model ID	Yes-No ratio	P-value
MO000033378	heat shock transcription factor 1	HSF1	V$HSF1_Q6_01	12.9778	1.33333
MO000013125	signal transducer and activator of transcription 5A	STAT5A	V$STAT5A_Q6	1.97608	1.23636
MO000020832	DNA damage inducible transcript 3	DDIT3	V$CHOP10_01	NaN	1.23077
MO000034454	forkhead box O1	FOXO1	V$FOXO1ETV1_01	1.28176	1.11111
MO000056450	ETS variant transcription factor 1	ETV1	V$ETV1_01,V$FOXO1ETV1_01	1.44765	1.11111
MO000079319	RELA proto-oncogene, NF-kB subunit	RELA	V$RELA_03	5.59387	1.11111
MO000007834	JunD proto-oncogene, AP-1 transcription factor subunit	JUND	V$JUND_13	3.68687	1.06494
MO000031266	nuclear receptor subfamily 3 group C member 1	NR3C1	V$NR3C1_03	5.59387	1.00855
MO000056537	thyroid hormone receptor beta	THRB	V$T3RBETA_Q6_01	2.72261	0.977778
MO000028709	nuclear factor I B	NFIB	V$MYOGNF1_01	3.28732	0.909091
MO000001275	transcription factor AP-2 alpha	TFAP2A	V$TFAP2A_02	4.70209	0.812834
MO000028708	nuclear factor I A	NFIA	V$MYOGNF1_01	3.28732	0.738462
MO000024750	nuclear factor I C	NFIC	V$MYOGNF1_01	3.28732	0
MO000085551	nuclear factor I X	NFIX	V$MYOGNF1_01	3.28732	0

## Sheet: UCvsCtl_up
ID	Gene description	Gene symbol	Title	Site model ID	No density per 1000bp	Yes density per 1000bp	Yes-No ratio	P-value
MO000021454	androgen receptor	AR	AR(h)	V$AR_10	0.0314564	0.0658022	2.09185	2.65079
MO000079319	RELA proto-oncogene, NF-kB subunit	RELA	NF-kappaB-p65(h)	V$RELA_10	0.169865	0.372879	2.19515	2.44012
MO000032492	transcription factor 3	TCF3	E2A(h)	V$HAND1E47_01	0.185593	0.318044	1.71366	2.14721
MO000025684	FOS like 1, AP-1 transcription factor subunit	FOSL1	Fra-1(h)	V$FOSL1_11	0.141554	0.343634	2.42758	2.09998
MO000027188	caudal type homeobox 2	CDX2	CDX-2(h)	V$CDX2_09	0.0125826	0.0804249	6.39177	1.97547
MO000026358	high mobility group AT-hook 1	HMGA1	HMGA1(h)	V$HMGIY_Q6	1.20478	1.53904	1.27744	1.96033
MO000019113	GLI family zinc finger 3	GLI3	GLI3(h)	V$GLI_Q3	0.452973	0.650711	1.43653	1.88529
MO000255539	high mobility group AT-hook 2	HMGA2	HMGA2(h)	V$HMGIY_Q6	1.20478	1.53904	1.27744	1.80666
MO000117573	GLI family zinc finger 2	GLI2	GLI2(h)	V$GLI_Q3	0.0754954	0.146227	1.9369	1.7762
MO000058923	histone deacetylase 2	HDAC2	HD2(h)	V$HDAC2_05	4.18056	4.70486	1.12541	1.68731
MO000025003	POU class 2 homeobox 1	POU2F1	POU2F1(h)	V$POU2F1EOMES_01	0.0188739	0.0584909	3.09904	1.67968
MO000019117	GLI family zinc finger 1	GLI1	GLI1(h)	V$GLI_Q3	0.927965	1.30508	1.40639	1.41746
MO000028116	Zic family member 2	ZIC2	ZIC2(h)	V$GLI_Q3	0.927965	1.30508	1.40639	0
MO000028230	heart and neural crest derivatives expressed 1	HAND1	HAND-1(h)	V$HAND1E47_01	3.46964	4.35757	1.25591	0
MO000028249	eomesodermin	EOMES	TBR-2(h)	V$POU2F1EOMES_01	13.5672	15.5659	1.14732	0
MO000028740	zinc finger and BTB domain containing 48	ZBTB48	ZBTB48(h)	V$KR3_02	0.550488	0.75307	1.36801	0
MO000032975	GLIS family zinc finger 2	GLIS2	GLIS2(h)	V$GLI_Q3	0.927965	1.30508	1.40639	0
MO000054299	Zic family member 1	ZIC1	ZIC1(h)	V$GLI_Q3	0.927965	1.30508	1.40639	0
MO000145769	GLIS family zinc finger 3	GLIS3	GLIS3(h)	V$GLI_Q3	0.927965	1.30508	1.40639	0
MO000176485	GLIS family zinc finger 1	GLIS1	GLIS1(h)	V$GLI_Q3	0.927965	1.30508	1.40639	0
MO000176854	Zic family member 3	ZIC3	ZIC3(h)	V$GLI_Q3	0.927965	1.30508	1.40639	0

## Sheet: UCvsCtl_dn
ID	Gene description	Gene symbol	Title	Site model ID	No density per 1000bp	Yes density per 1000bp	Yes-No ratio	P-value
MO000007664	pancreatic and duodenal homeobox 1	PDX1	PDX-1(h)	V$PDX1_08	0.0849324	0.176768	2.08128	1.77345
MO000024984	myogenin	MYOG	Myogenin(h)	V$MYOGENIN_Q6	0.128971	0.252525	1.95799	1.73651
MO000013015	serum response factor	SRF	SRF(h)	V$RFX3SRF_01	0.00629129	0.0315657	5.01736	1.70232
MO000024708	cut like homeobox 1	CUX1	CUX-1(h)	V$CUX1FOXO6_01	0.00629129	0.0315657	5.01736	1.46984
MO000059335	estrogen receptor 2	ESR2	ER-beta(h)	V$ERBETA_Q5	0.12268	0.296717	2.41863	1.4127
MO000028181	NK2 homeobox 5	NKX2-5	NKX-2.5(h)	V$NKX25_08	0.182447	0.328283	1.79933	1.28456
MO000079319	RELA proto-oncogene, NF-kB subunit	RELA	NF-kappaB-p65(h)	V$RELA_06	0.185593	0.372475	2.00694	1.22511
MO000024683	paired box 5	PAX5	Pax-5(h)	V$PAX5_11	0.51274	0.801768	1.56369	1.20491
MO000117988	transcription factor CP2	TFCP2	CP2(h)	V$TFCP2_04	1.04121	1.57197	1.50976	1.01621
MO000025855	regulatory factor X3	RFX3	RFX3(h)	V$RFX3SRF_01	0.292545	0.542929	1.85588	0
MO000177867	forkhead box O6	FOXO6	FOXO6(h)	V$CUX1FOXO6_01	0.660585	0.915404	1.38575	0
