# Supplementary material for: Multiomic Sequencing Reveals Distinctive Gene Expression and Epigenetic Alterations Associated With Primary Sclerosing Cholangitis Development in Treatment-Naïve Pediatric Ulcerative Colitis
Source: Gastro Hep Adv. 2024 Nov 16;4(3):100586. doi: 10.1016/j.gastha.2024.11.002 (PMC11815658; doi:10.1016/j.gastha.2024.11.002)
Supplement: Table A4 [file mmc4.xlsx]

## Sheet: PSC_UCvsUC_up
ID	Gene description	Gene symbol	Master molecule name	Total rank
ENSG00000162711	NLR family pyrin domain containing 3	NLRP3	CIAS1(h),CIAS1-isoform1(h),CIAS1-isoform2(h),CIAS1-isoform3(h),CIAS1-isoform4(h),CIAS1-isoform5(h),CIAS1-isoform6(h)	11
ENSG00000198719	delta like canonical Notch ligand 1	DLL1	Delta1(h),Delta1-isoform1(h),Delta1-isoform2(h)	11

## Sheet: PSCvsCtl_up
ID	CMA rank	CMA score	Gene description	Gene symbol	Hit names	Hits	Keynode rank	Master molecule name	Maximal radius	Name	Reachable total	Reached from set	Score	Total rank
ENSG00000182511	6	9.91185	FES proto-oncogene,tyrosine kinase	FES	["GCMa(h)","MAZ(h)","Myogenin(h)","NF-kappaB-p65(h)","NURR1(h)","RXRalpha(h)","Runx1(h)","Tal-1(h)","VDR(h)"]	["MO000019619","MO000021495","MO000024984","MO000025375","MO000026306","MO000026717","MO000032489","MO000079319","MO000105384"]	16	Fes(h),Fes-isoform1(h),Fes-isoform2(h),Fes-isoform3(h),Fes-isoform4(h)	5.63737	ENSG00000182511	290579	9	0.888311	22
ENSG00000049540	11	9.77274	elastin	ELN	["GCMa(h)","MAZ(h)","Myogenin(h)","NF-kappaB-p65(h)","NURR1(h)","RXRalpha(h)","Runx1(h)","Tal-1(h)","VDR(h)"]	["MO000019619","MO000021495","MO000024984","MO000025375","MO000026306","MO000026717","MO000032489","MO000079319","MO000105384"]	16	elastin(h),elastin-isoform1(h),elastin-isoform10(h),elastin-isoform11(h),elastin-isoform12(h),elastin-isoform13(h),elastin-isoform2(h),elastin-isoform3(h),elastin-isoform4(h),elastin-isoform5(h),elastin-isoform6(h),elastin-isoform7(h),elastin-isoform8(h),elastin-isoform9(h)	5.63737	ENSG00000049540	290579	9	0.888311	27
ENSG00000041982	26	9.35611	tenascin C	TNC	["GCMa(h)","MAZ(h)","Myogenin(h)","NF-kappaB-p65(h)","NURR1(h)","RXRalpha(h)","Runx1(h)","Tal-1(h)","VDR(h)"]	["MO000019619","MO000021495","MO000024984","MO000025375","MO000026306","MO000026717","MO000032489","MO000079319","MO000105384"]	16	HXB(h),HXB-isoform1(h),HXB-isoform2(h),HXB-isoform3(h),HXB-isoform4(h),HXB-isoform5(h),HXB-isoform6(h)	5.63737	ENSG00000041982	290579	9	0.888311	42
ENSG00000169403	82	8.85945	platelet activating factor receptor	PTAFR	["GCMa(h)","MAZ(h)","Myogenin(h)","NF-kappaB-p65(h)","NURR1(h)","RXRalpha(h)","Runx1(h)","Tal-1(h)","VDR(h)"]	["MO000019619","MO000021495","MO000024984","MO000025375","MO000026306","MO000026717","MO000032489","MO000079319","MO000105384"]	16	PTAFR(h)	5.63737	ENSG00000169403	290579	9	0.888311	98
ENSG00000163737	83	8.69107	platelet factor 4	PF4	["GCMa(h)","MAZ(h)","Myogenin(h)","NF-kappaB-p65(h)","NURR1(h)","RXRalpha(h)","Runx1(h)","Tal-1(h)","VDR(h)"]	["MO000019619","MO000021495","MO000024984","MO000025375","MO000026306","MO000026717","MO000032489","MO000079319","MO000105384"]	16	pf4(h)	5.63737	ENSG00000163737	290579	9	0.888311	99
ENSG00000129474	182	7.82355	ajuba LIM protein	AJUBA	["GCMa(h)","MAZ(h)","Myogenin(h)","NF-kappaB-p65(h)","NURR1(h)","RXRalpha(h)","Runx1(h)","Tal-1(h)","VDR(h)"]	["MO000019619","MO000021495","MO000024984","MO000025375","MO000026306","MO000026717","MO000032489","MO000079319","MO000105384"]	16	Ajuba(h),Ajuba-isoform1(h),Ajuba-isoform2(h)	5.63737	ENSG00000129474	290579	9	0.888311	198
ENSG00000007171	187	7.7679	nitric oxide synthase 2	NOS2	["GCMa(h)","MAZ(h)","Myogenin(h)","NF-kappaB-p65(h)","NURR1(h)","RXRalpha(h)","Runx1(h)","Tal-1(h)","VDR(h)"]	["MO000019619","MO000021495","MO000024984","MO000025375","MO000026306","MO000026717","MO000032489","MO000079319","MO000105384"]	16	iNOS(h),iNOS-isoform1(h),iNOS-isoform2(h)	5.63737	ENSG00000007171	290579	9	0.888311	203
ENSG00000122691	193	7.74856	twist family bHLH transcription factor 1	TWIST1	["GCMa(h)","MAZ(h)","Myogenin(h)","NF-kappaB-p65(h)","NURR1(h)","RXRalpha(h)","Runx1(h)","Tal-1(h)","VDR(h)"]	["MO000019619","MO000021495","MO000024984","MO000025375","MO000026306","MO000026717","MO000032489","MO000079319","MO000105384"]	16	Twist-1(h)	5.63737	ENSG00000122691	290579	9	0.888311	209
ENSG00000087245	239	7.47867	matrix metallopeptidase 2	MMP2	["GCMa(h)","MAZ(h)","Myogenin(h)","NF-kappaB-p65(h)","NURR1(h)","RXRalpha(h)","Runx1(h)","Tal-1(h)","VDR(h)"]	["MO000019619","MO000021495","MO000024984","MO000025375","MO000026306","MO000026717","MO000032489","MO000079319","MO000105384"]	16	mmp2(h),mmp2-isoform1(h),mmp2-isoform2(h),mmp2-isoform3(h)	5.63737	ENSG00000087245	290579	9	0.888311	255
ENSG00000119681	283	7.34637	fibronectin 1,latent transforming growth factor beta binding protein 1,latent transforming growth factor beta binding protein 2,latent transforming growth factor beta binding protein 3,latent transforming growth factor beta binding protein 4,left-right determination factor 2,leucine aminopeptidase 3,transforming growth factor beta 2,transforming growth factor beta 3	FN1,LAP3,LEFTY2,LTBP1,LTBP2,LTBP3,LTBP4,TGFB2,TGFB3	["GCMa(h)","MAZ(h)","Myogenin(h)","NF-kappaB-p65(h)","NURR1(h)","RXRalpha(h)","Runx1(h)","Tal-1(h)","VDR(h)"]	["MO000019619","MO000021495","MO000024984","MO000025375","MO000026306","MO000026717","MO000032489","MO000079319","MO000105384"]	16	LTBP:(LAP:TGFbeta)2,fibronectin:LTBP:(LAP:TGFbeta)2	5.63737	ENSG00000002549,ENSG00000049323,ENSG00000090006,ENSG00000092969,ENSG00000115414,ENSG00000119681,ENSG00000119699,ENSG00000143768,ENSG00000168056	290579	9	0.888311	299
ENSG00000157227	316	7.29937	matrix metallopeptidase 14	MMP14	["GCMa(h)","MAZ(h)","Myogenin(h)","NF-kappaB-p65(h)","NURR1(h)","RXRalpha(h)","Runx1(h)","Tal-1(h)","VDR(h)"]	["MO000019619","MO000021495","MO000024984","MO000025375","MO000026306","MO000026717","MO000032489","MO000079319","MO000105384"]	16	MT1-MMP(h)	5.64891	ENSG00000157227	290579	9	0.891144	332
ENSG00000066336	327	7.21955	Spi-1 proto-oncogene	SPI1	["GCMa(h)","MAZ(h)","Myogenin(h)","NF-kappaB-p65(h)","NURR1(h)","RXRalpha(h)","Runx1(h)","Tal-1(h)","VDR(h)"]	["MO000019619","MO000021495","MO000024984","MO000025375","MO000026306","MO000026717","MO000032489","MO000079319","MO000105384"]	16	PU.1(h),PU.1-isoform1(h),SPI1-isoform2(h)	5.63737	ENSG00000066336	290579	9	0.888311	343
ENSG00000108821	330	7.2163	collagen type I alpha 1 chain	COL1A1	["GCMa(h)","MAZ(h)","Myogenin(h)","NF-kappaB-p65(h)","NURR1(h)","RXRalpha(h)","Runx1(h)","Tal-1(h)","VDR(h)"]	["MO000019619","MO000021495","MO000024984","MO000025375","MO000026306","MO000026717","MO000032489","MO000079319","MO000105384"]	16	col1A1(h)	5.63737	ENSG00000108821	290579	9	0.888311	346
ENSG00000172216	378	7.04204	CCAAT enhancer binding protein beta	CEBPB	["GCMa(h)","MAZ(h)","Myogenin(h)","NF-kappaB-p65(h)","NURR1(h)","RXRalpha(h)","Runx1(h)","Tal-1(h)","VDR(h)"]	["MO000019619","MO000021495","MO000024984","MO000025375","MO000026306","MO000026717","MO000032489","MO000079319","MO000105384"]	16	C/EBPbeta(h),C/EBPbeta-FL(h),C/EBPbeta-LAP(h),C/EBPbeta-LIP(h)	5.63737	ENSG00000172216	290579	9	0.888311	394
ENSG00000163739	383	6.98788	C-X-C motif chemokine ligand 1	CXCL1	["GCMa(h)","MAZ(h)","Myogenin(h)","NF-kappaB-p65(h)","NURR1(h)","RXRalpha(h)","Runx1(h)","Tal-1(h)","VDR(h)"]	["MO000019619","MO000021495","MO000024984","MO000025375","MO000026306","MO000026717","MO000032489","MO000079319","MO000105384"]	16	GROalpha(h)	5.63737	ENSG00000163739	290579	9	0.888311	399
ENSG00000198959	384	6.98605	transglutaminase 2	TGM2	["GCMa(h)","MAZ(h)","Myogenin(h)","NF-kappaB-p65(h)","NURR1(h)","RXRalpha(h)","Runx1(h)","Tal-1(h)","VDR(h)"]	["MO000019619","MO000021495","MO000024984","MO000025375","MO000026306","MO000026717","MO000032489","MO000079319","MO000105384"]	16	TGC(h),TGC-isoform1(h),TGC-isoform2(h),TGC-isoform3(h)	5.63737	ENSG00000198959	290579	9	0.888311	400
ENSG00000137265	106	8.47789	interferon regulatory factor 4	IRF4	["GCMa(h)","MAZ(h)","Myogenin(h)","NF-kappaB-p65(h)","NURR1(h)","RXRalpha(h)","Runx1(h)","Tal-1(h)","VDR(h)"]	["MO000019619","MO000021495","MO000024984","MO000025375","MO000026306","MO000026717","MO000032489","MO000079319","MO000105384"]	322	IRF-4(h),IRF-4-isoform1(h),IRF-4-isoform2(h)	5.63737	ENSG00000137265	290579	9	0.88827	428
ENSG00000120156	426	6.88092	TEK receptor tyrosine kinase	TEK	["GCMa(h)","MAZ(h)","Myogenin(h)","NF-kappaB-p65(h)","NURR1(h)","RXRalpha(h)","Runx1(h)","Tal-1(h)","VDR(h)"]	["MO000019619","MO000021495","MO000024984","MO000025375","MO000026306","MO000026717","MO000032489","MO000079319","MO000105384"]	16	Tie2(h),Tie2(h){pY992},Tie2(h){pY},Tie2(h){p},Tie2-isoform1(h),Tie2-isoform2(h),Tie2-isoform3(h)	5.63737	ENSG00000120156	290579	9	0.888311	442
ENSG00000175505	74	8.89572	cardiotrophin like cytokine factor 1	CLCF1	["GCMa(h)","MAZ(h)","Myogenin(h)","NF-kappaB-p65(h)","NURR1(h)","RXRalpha(h)","Runx1(h)","Tal-1(h)","VDR(h)"]	["MO000019619","MO000021495","MO000024984","MO000025375","MO000026306","MO000026717","MO000032489","MO000079319","MO000105384"]	375	CLCF1-isoform1(h)	5.68681	ENSG00000175505	290478	9	0.881867	449
ENSG00000028137	36	9.23008	TNF receptor superfamily member 1B	TNFRSF1B	["GCMa(h)","MAZ(h)","Myogenin(h)","NF-kappaB-p65(h)","NURR1(h)","RXRalpha(h)","Runx1(h)","Tal-1(h)","VDR(h)"]	["MO000019619","MO000021495","MO000024984","MO000025375","MO000026306","MO000026717","MO000032489","MO000079319","MO000105384"]	428	TNFR2(h),TNFR2-isoform1(h),TNFR2-isoform2(h)	5.70264	ENSG00000028137	290478	9	0.881866	464
ENSG00000179776	483	6.77428	cadherin 5	CDH5	["GCMa(h)","MAZ(h)","Myogenin(h)","NF-kappaB-p65(h)","NURR1(h)","RXRalpha(h)","Runx1(h)","Tal-1(h)","VDR(h)"]	["MO000019619","MO000021495","MO000024984","MO000025375","MO000026306","MO000026717","MO000032489","MO000079319","MO000105384"]	16	VE-cadherin(h),VE-cadherin-isoform2(h)	5.63737	ENSG00000179776	290579	9	0.888311	499
ENSG00000140853	75	8.87129	NLR family CARD domain containing 5	NLRC5	["GCMa(h)","MAZ(h)","Myogenin(h)","NF-kappaB-p65(h)","NURR1(h)","RXRalpha(h)","Runx1(h)","Tal-1(h)","VDR(h)"]	["MO000019619","MO000021495","MO000024984","MO000025375","MO000026306","MO000026717","MO000032489","MO000079319","MO000105384"]	426	nlrc5(h),nlrc5-isoform1(h),nlrc5-isoform2(h),nlrc5-isoform3(h),nlrc5-isoform4(h),nlrc5-isoform5(h),nlrc5-isoform6(h)	5.70659	ENSG00000140853	290478	9	0.881818	501
ENSG00000108342	170	8.01465	colony stimulating factor 3	CSF3	["GCMa(h)","MAZ(h)","Myogenin(h)","NF-kappaB-p65(h)","NURR1(h)","RXRalpha(h)","Runx1(h)","Tal-1(h)","VDR(h)"]	["MO000019619","MO000021495","MO000024984","MO000025375","MO000026306","MO000026717","MO000032489","MO000079319","MO000105384"]	344	G-CSF(h),G-CSF-isoform1(h),G-CSF-isoform2(h),G-CSF-isoform3(h)	5.63737	ENSG00000108342	290600	9	0.888059	514
ENSG00000136689	505	6.71933	interleukin 1 receptor antagonist	IL1RN	["GCMa(h)","MAZ(h)","Myogenin(h)","NF-kappaB-p65(h)","NURR1(h)","RXRalpha(h)","Runx1(h)","Tal-1(h)","VDR(h)"]	["MO000019619","MO000021495","MO000024984","MO000025375","MO000026306","MO000026717","MO000032489","MO000079319","MO000105384"]	16	IL-1AR-3(h),IL-1RA(h),IL-1RA-1(h),IL-1RA-2(h),IL-1RA-4(h)	5.63737	ENSG00000136689	290579	9	0.888311	521
ENSG00000173432	134	8.28486	serum amyloid A1	SAA1	["GCMa(h)","MAZ(h)","Myogenin(h)","NF-kappaB-p65(h)","NURR1(h)","RXRalpha(h)","Runx1(h)","Tal-1(h)","VDR(h)"]	["MO000019619","MO000021495","MO000024984","MO000025375","MO000026306","MO000026717","MO000032489","MO000079319","MO000105384"]	396	saa1(h)	5.67198	ENSG00000173432	290476	9	0.881833	530
ENSG00000138685	559	6.55868	fibroblast growth factor 2	FGF2	["GCMa(h)","MAZ(h)","Myogenin(h)","NF-kappaB-p65(h)","NURR1(h)","RXRalpha(h)","Runx1(h)","Tal-1(h)","VDR(h)"]	["MO000019619","MO000021495","MO000024984","MO000025375","MO000026306","MO000026717","MO000032489","MO000079319","MO000105384"]	16	FGF-2(h),FGF-2-isoform1(h),FGF-2-isoform2(h),FGF-2-isoform3(h),FGF-2-isoform4(h)	5.63737	ENSG00000138685	290579	9	0.888311	575
ENSG00000160013	194	7.74065	prostaglandin I2 receptor	PTGIR	["GCMa(h)","MAZ(h)","Myogenin(h)","NF-kappaB-p65(h)","NURR1(h)","RXRalpha(h)","Runx1(h)","Tal-1(h)","VDR(h)"]	["MO000019619","MO000021495","MO000024984","MO000025375","MO000026306","MO000026717","MO000032489","MO000079319","MO000105384"]	384	IP(h)	5.7	ENSG00000160013	290523	9	0.881844	578
ENSG00000182578	205	7.66132	colony stimulating factor 1 receptor	CSF1R	["GCMa(h)","MAZ(h)","Myogenin(h)","NF-kappaB-p65(h)","NURR1(h)","RXRalpha(h)","Runx1(h)","Tal-1(h)","VDR(h)"]	["MO000019619","MO000021495","MO000024984","MO000025375","MO000026306","MO000026717","MO000032489","MO000079319","MO000105384"]	374	M-CSF-1-R(h),M-CSF-1-R-isoform2(h)	5.75012	ENSG00000182578	290480	9	0.88221	579
ENSG00000122861	574	6.48476	plasminogen activator,urokinase	PLAU	["GCMa(h)","MAZ(h)","Myogenin(h)","NF-kappaB-p65(h)","NURR1(h)","RXRalpha(h)","Runx1(h)","Tal-1(h)","VDR(h)"]	["MO000019619","MO000021495","MO000024984","MO000025375","MO000026306","MO000026717","MO000032489","MO000079319","MO000105384"]	16	uPA(h),uPA-isioform1(h),uPA-isioform2(h)	5.63737	ENSG00000122861	290579	9	0.888311	590
ENSG00000169047	198	7.68302	insulin,insulin receptor,insulin receptor substrate 1,insulin receptor substrate 2	INS,INSR,IRS1,IRS2	["GCMa(h)","MAZ(h)","Myogenin(h)","NF-kappaB-p65(h)","NURR1(h)","RXRalpha(h)","Runx1(h)","Tal-1(h)","VDR(h)"]	["MO000019619","MO000021495","MO000024984","MO000025375","MO000026306","MO000026717","MO000032489","MO000079319","MO000105384"]	392	IRS-1(h),IRS-1(h){pY895}{pY1172},IRS-1(h){pY},IRS-1(h){p},IRS-2,insulin:InsR{pY}:IRS-1	5.67164	ENSG00000169047,ENSG00000171105,ENSG00000185950,ENSG00000254647	290579	9	0.888311	590
ENSG00000143851	88	8.52247	protein tyrosine phosphatase non-receptor type 7	PTPN7	["GCMa(h)","MAZ(h)","Myogenin(h)","NF-kappaB-p65(h)","NURR1(h)","RXRalpha(h)","Runx1(h)","Tal-1(h)","VDR(h)"]	["MO000019619","MO000021495","MO000024984","MO000025375","MO000026306","MO000026717","MO000032489","MO000079319","MO000105384"]	506	HEPTP(h),HEPTP(h){pS44},HEPTP-isoform2(h),HEPTP-isoform3(h),HEPTP-xbb1(h),HEPTP-xbb2(h)	6.67583	ENSG00000143851	287305	9	0.770037	594
ENSG00000099985	147	8.10093	Janus kinase 1,interleukin 6 signal transducer,oncostatin M,oncostatin M receptor,signal transducer and activator of transcription 3	IL6ST,JAK1,OSM,OSMR,STAT3	["GCMa(h)","MAZ(h)","Myogenin(h)","NF-kappaB-p65(h)","NURR1(h)","RXRalpha(h)","Runx1(h)","Tal-1(h)","VDR(h)"]	["MO000019619","MO000021495","MO000024984","MO000025375","MO000026306","MO000026717","MO000032489","MO000079319","MO000105384"]	455	OSM(h),OSM:OSMRbeta:gp130:(Jak1)2,OSM:OSMRbeta{pY}:gp130{pY}:(Jak1{pY})2,OSM:OSMRbeta{pY}:gp130{pY}:(STAT3)2:(Jak1{pY})2	5.67033	ENSG00000099985,ENSG00000134352,ENSG00000145623,ENSG00000162434,ENSG00000168610	290579	9	0.888311	602
ENSG00000168214	588	6.4476	recombination signal binding protein for immunoglobulin kappa J region	RBPJ	["GCMa(h)","MAZ(h)","Myogenin(h)","NF-kappaB-p65(h)","NURR1(h)","RXRalpha(h)","Runx1(h)","Tal-1(h)","VDR(h)"]	["MO000019619","MO000021495","MO000024984","MO000025375","MO000026306","MO000026717","MO000032489","MO000079319","MO000105384"]	16	RBP-Jkappa(h),RBP-Jkappa-isoform1(h),RBP-Jkappa-isoform2(h),RBP-Jkappa-isoform3(h),RBP-Jkappa-isoform4(h),RBP-Jkappa-isoform5(h),RBP-Jkappa-isoform6(h),RBP-Jkappa-isoform7(h)	5.63737	ENSG00000168214	290579	9	0.888311	604
ENSG00000133048	263	7.40003	chitinase 3 like 1	CHI3L1	["GCMa(h)","MAZ(h)","Myogenin(h)","NF-kappaB-p65(h)","NURR1(h)","RXRalpha(h)","Runx1(h)","Tal-1(h)","VDR(h)"]	["MO000019619","MO000021495","MO000024984","MO000025375","MO000026306","MO000026717","MO000032489","MO000079319","MO000105384"]	370	GP39(h)	5.7	ENSG00000133048	290484	9	0.88188	633
ENSG00000144802	625	6.36426	NFKB inhibitor zeta	NFKBIZ	["GCMa(h)","MAZ(h)","Myogenin(h)","NF-kappaB-p65(h)","NURR1(h)","RXRalpha(h)","Runx1(h)","Tal-1(h)","VDR(h)"]	["MO000019619","MO000021495","MO000024984","MO000025375","MO000026306","MO000026717","MO000032489","MO000079319","MO000105384"]	16	IkappaBzeta(h),IkappaBzeta-isoform1(h),IkappaBzeta-isoform2(h),IkappaBzeta-isoform3(h)	5.63737	ENSG00000144802	290579	9	0.888311	641
ENSG00000203747	219	7.59803	Fc fragment of IgG receptor IIIa	FCGR3A	["GCMa(h)","MAZ(h)","Myogenin(h)","NF-kappaB-p65(h)","NURR1(h)","RXRalpha(h)","Runx1(h)","Tal-1(h)","VDR(h)"]	["MO000019619","MO000021495","MO000024984","MO000025375","MO000026306","MO000026717","MO000032489","MO000079319","MO000105384"]	425	FCgammaRIIIA(h)	5.6841	ENSG00000203747	290477	9	0.88186	644
ENSG00000115461	223	7.54598	insulin like growth factor binding protein 5	IGFBP5	["GCMa(h)","MAZ(h)","Myogenin(h)","NF-kappaB-p65(h)","NURR1(h)","RXRalpha(h)","Runx1(h)","Tal-1(h)","VDR(h)"]	["MO000019619","MO000021495","MO000024984","MO000025375","MO000026306","MO000026717","MO000032489","MO000079319","MO000105384"]	422	IGFBP-5(h)	5.67033	ENSG00000115461	290579	9	0.888311	645
ENSG00000105639	637	6.30774	Janus kinase 3	JAK3	["GCMa(h)","MAZ(h)","Myogenin(h)","NF-kappaB-p65(h)","NURR1(h)","RXRalpha(h)","Runx1(h)","Tal-1(h)","VDR(h)"]	["MO000019619","MO000021495","MO000024984","MO000025375","MO000026306","MO000026717","MO000032489","MO000079319","MO000105384"]	16	Jak3(h),Jak3(h){pY},Jak3(h){p},Jak3-isoform1(h),Jak3-isoform2(h),Jak3-isoform3(h)	5.63737	ENSG00000105639	290579	9	0.888311	653
ENSG00000140678	132	8.3723	integrin subunit alpha X	ITGAX	["GCMa(h)","MAZ(h)","Myogenin(h)","NF-kappaB-p65(h)","NURR1(h)","RXRalpha(h)","Runx1(h)","Tal-1(h)","VDR(h)"]	["MO000019619","MO000021495","MO000024984","MO000025375","MO000026306","MO000026717","MO000032489","MO000079319","MO000105384"]	533	CD11C(h)	6.02516	ENSG00000140678	287423	9	0.762547	665
ENSG00000061273	94	8.486	histone deacetylase 7	HDAC7	["GCMa(h)","MAZ(h)","Myogenin(h)","NF-kappaB-p65(h)","NURR1(h)","RXRalpha(h)","Runx1(h)","Tal-1(h)","VDR(h)"]	["MO000019619","MO000021495","MO000024984","MO000025375","MO000026306","MO000026717","MO000032489","MO000079319","MO000105384"]	581	HDAC7(h),HDAC7(h){pS155}{pS181}{pS321},HDAC7-isoform1(h),HDAC7-isoform10(h),HDAC7-isoform2(h),HDAC7-isoform3(h),HDAC7-isoform4(h),HDAC7-isoform5(h),HDAC7-isoform6(h),HDAC7-isoform7(h),HDAC7-isoform8(h),HDAC7-isoform9(h)	6.56952	ENSG00000061273	286955	9	0.745599	675
ENSG00000171631	118	8.4552	pyrimidinergic receptor P2Y6	P2RY6	["GCMa(h)","MAZ(h)","Myogenin(h)","NF-kappaB-p65(h)","NURR1(h)","RXRalpha(h)","Runx1(h)","Tal-1(h)","VDR(h)"]	["MO000019619","MO000021495","MO000024984","MO000025375","MO000026306","MO000026717","MO000032489","MO000079319","MO000105384"]	570	P2Y6(h)	6.75164	ENSG00000171631	287193	9	0.751392	688
ENSG00000134470	43	9.10851	interleukin 15 receptor subunit alpha	IL15RA	["GCMa(h)","MAZ(h)","Myogenin(h)","NF-kappaB-p65(h)","NURR1(h)","RXRalpha(h)","Runx1(h)","Tal-1(h)","VDR(h)"]	["MO000019619","MO000021495","MO000024984","MO000025375","MO000026306","MO000026717","MO000032489","MO000079319","MO000105384"]	671	IL-15Ralpha(h),IL-15Ralpha-isoform1(h),IL-15Ralpha-isoform2(h),IL-15Ralpha-isoform3(h),IL-15Ralpha-isoform4(h),IL-15Ralpha-isoform5(h),IL-15Ralpha-isoform6(h),IL-15Ralpha-isoform7(h),IL-15Ralpha-isoform8(h),IL-15Ralpha-isoform9(h)	7.28852	ENSG00000134470	286194	9	0.728953	714
ENSG00000162734	163	8.04721	proliferation and apoptosis adaptor protein 15	PEA15	["GCMa(h)","MAZ(h)","Myogenin(h)","NF-kappaB-p65(h)","NURR1(h)","RXRalpha(h)","Runx1(h)","Tal-1(h)","VDR(h)"]	["MO000019619","MO000021495","MO000024984","MO000025375","MO000026306","MO000026717","MO000032489","MO000079319","MO000105384"]	552	pea15(h),pea15-isoform1(h),pea15-isoform2(h)	6.78858	ENSG00000162734	287150	9	0.757245	715
ENSG00000177706	275	7.36771	FAM20C golgi associated secretory pathway kinase	FAM20C	["GCMa(h)","MAZ(h)","Myogenin(h)","NF-kappaB-p65(h)","NURR1(h)","RXRalpha(h)","Runx1(h)","Tal-1(h)","VDR(h)"]	["MO000019619","MO000021495","MO000024984","MO000025375","MO000026306","MO000026717","MO000032489","MO000079319","MO000105384"]	448	FAM20C(h),FAM20C-isoform1(h),FAM20C-isoform2(h)	5.66044	ENSG00000177706	290735	9	0.881637	723
ENSG00000178607	53	9.10328	endoplasmic reticulum to nucleus signaling 1	ERN1	["GCMa(h)","MAZ(h)","Myogenin(h)","NF-kappaB-p65(h)","NURR1(h)","RXRalpha(h)","Runx1(h)","Tal-1(h)","VDR(h)"]	["MO000019619","MO000021495","MO000024984","MO000025375","MO000026306","MO000026717","MO000032489","MO000079319","MO000105384"]	681	IRE1alpha(h),IRE1alpha-isoform1(h),IRE1alpha-isoform2(h)	7.30781	ENSG00000178607	286197	9	0.728772	734
ENSG00000107130	313	7.32666	neuronal calcium sensor 1	NCS1	["GCMa(h)","MAZ(h)","Myogenin(h)","NF-kappaB-p65(h)","NURR1(h)","RXRalpha(h)","Runx1(h)","Tal-1(h)","VDR(h)"]	["MO000019619","MO000021495","MO000024984","MO000025375","MO000026306","MO000026717","MO000032489","MO000079319","MO000105384"]	433	NCS-1(h),NCS-1-isoform1(h),NCS-1-isoform2(h)	5.69275	ENSG00000107130	290519	9	0.881813	746
ENSG00000118785	733	6.13607	secreted phosphoprotein 1	SPP1	["GCMa(h)","MAZ(h)","Myogenin(h)","NF-kappaB-p65(h)","NURR1(h)","RXRalpha(h)","Runx1(h)","Tal-1(h)","VDR(h)"]	["MO000019619","MO000021495","MO000024984","MO000025375","MO000026306","MO000026717","MO000032489","MO000079319","MO000105384"]	16	Osteopontin(h),Osteopontin-isoform1(h),Osteopontin-isoform2(h),Osteopontin-isoform3(h),Osteopontin-isoform4(h)	5.63737	ENSG00000118785	290579	9	0.888311	749
ENSG00000162551	370	7.08188	alkaline phosphatase,biomineralization associated	ALPL	["GCMa(h)","MAZ(h)","Myogenin(h)","NF-kappaB-p65(h)","NURR1(h)","RXRalpha(h)","Runx1(h)","Tal-1(h)","VDR(h)"]	["MO000019619","MO000021495","MO000024984","MO000025375","MO000026306","MO000026717","MO000032489","MO000079319","MO000105384"]	387	TNSALP(h),TNSALP-isoform1(h),TNSALP-isoform2(h),TNSALP-isoform3(h)	5.76263	ENSG00000162551	290479	9	0.882288	757
ENSG00000243509	374	7.07361	TNF receptor superfamily member 6b	TNFRSF6B	["GCMa(h)","MAZ(h)","Myogenin(h)","NF-kappaB-p65(h)","NURR1(h)","RXRalpha(h)","Runx1(h)","Tal-1(h)","VDR(h)"]	["MO000019619","MO000021495","MO000024984","MO000025375","MO000026306","MO000026717","MO000032489","MO000079319","MO000105384"]	402	DcR3(h)	5.7	ENSG00000243509	290496	9	0.881818	776
ENSG00000165376	485	6.76123	claudin 2	CLDN2	["GCMa(h)","MAZ(h)","Myogenin(h)","NF-kappaB-p65(h)","NURR1(h)","RXRalpha(h)","Runx1(h)","Tal-1(h)","VDR(h)"]	["MO000019619","MO000021495","MO000024984","MO000025375","MO000026306","MO000026717","MO000032489","MO000079319","MO000105384"]	304	claudin2(h)	5.63737	ENSG00000165376	290579	9	0.888303	789
ENSG00000084674	423	6.89645	apolipoprotein B	APOB	["GCMa(h)","MAZ(h)","Myogenin(h)","NF-kappaB-p65(h)","NURR1(h)","RXRalpha(h)","Runx1(h)","Tal-1(h)","VDR(h)"]	["MO000019619","MO000021495","MO000024984","MO000025375","MO000026306","MO000026717","MO000032489","MO000079319","MO000105384"]	383	Apob(h),Apob-100(h),Apob-48(h)	5.75012	ENSG00000084674	290475	9	0.882196	806
ENSG00000113721	58	8.95888	RAS p21 protein activator 1,eukaryotic translation initiation factor 2 alpha kinase 2,platelet derived growth factor receptor beta,platelet derived growth factor subunit B	EIF2AK2,PDGFB,PDGFRB,RASA1	["GCMa(h)","MAZ(h)","Myogenin(h)","NF-kappaB-p65(h)","NURR1(h)","RXRalpha(h)","Runx1(h)","Tal-1(h)","VDR(h)"]	["MO000019619","MO000021495","MO000024984","MO000025375","MO000026306","MO000026717","MO000032489","MO000079319","MO000105384"]	750	PDGFBB:(PDGFRbeta)2,PDGFBB:(PDGFRbeta{pY})2,PDGFBB:(PDGFRbeta{pY})2:PKR,PDGFBB:(PDGFRbeta{pY})2:RasGAP{pY},PDGFRbeta(h),PDGFRbeta(h){pY740}{pY751}{pY771}{pY1009}{pY1021},PDGFRbeta(h){pY751}{pY1021},PDGFRbeta(h){pY771}{pY1021},PDGFRbeta(h){pY857},PDGFRbeta(h){pY},PDGFRbeta(h){p},PDGFRbeta-isoform1(h),PDGFRbeta-isoform1(h){pY686},PDGFRbeta-isoform1(h){pY686}{pY934}{pY970},PDGFRbeta-isoform2(h)	7.19506	ENSG00000055332,ENSG00000100311,ENSG00000113721,ENSG00000145715	290579	9	0.888311	808
ENSG00000197249	501	6.7248	serpin family A member 1	SERPINA1	["GCMa(h)","MAZ(h)","Myogenin(h)","NF-kappaB-p65(h)","NURR1(h)","RXRalpha(h)","Runx1(h)","Tal-1(h)","VDR(h)"]	["MO000019619","MO000021495","MO000024984","MO000025375","MO000026306","MO000026717","MO000032489","MO000079319","MO000105384"]	321	Alpha 1antitrypsin-isoform1(h),Alpha 1antitrypsin-isoform2(h),Alpha 1antitrypsin-isoform3(h),Alpha-1-antitrypsin(h)	5.63737	ENSG00000197249	290579	9	0.888298	822
ENSG00000106624	458	6.83015	AE binding protein 1	AEBP1	["GCMa(h)","MAZ(h)","Myogenin(h)","NF-kappaB-p65(h)","NURR1(h)","RXRalpha(h)","Runx1(h)","Tal-1(h)","VDR(h)"]	["MO000019619","MO000021495","MO000024984","MO000025375","MO000026306","MO000026717","MO000032489","MO000079319","MO000105384"]	382	ACLP(h),ACLP-isoform1(h),ACLP-isoform2(h)	5.74615	ENSG00000106624	290482	9	0.882173	840
ENSG00000258947	185	7.79304	tubulin beta 3 class III	TUBB3	["GCMa(h)","MAZ(h)","Myogenin(h)","NF-kappaB-p65(h)","NURR1(h)","RXRalpha(h)","Runx1(h)","Tal-1(h)","VDR(h)"]	["MO000019619","MO000021495","MO000024984","MO000025375","MO000026306","MO000026717","MO000032489","MO000079319","MO000105384"]	661	Beta-tubulin3(h),Beta-tubulin3-isoform2(h)	6.62638	ENSG00000258947	286343	9	0.723486	846
ENSG00000168610	461	8.10093	Janus kinase 1,SRC proto-oncogene,elongator acetyltransferase complex subunit 2,epidermal growth factor,epidermal growth factor receptor,interleukin 6,interleukin 6 receptor,interleukin 6 signal transducer,non-receptor tyrosine kinase,oncostatin M,oncostatin M receptor,piwi like RNA-mediated gene silencing 2,protein tyrosine kinase 2 beta,signal transducer and activator of transcription 3	EGF,EGFR,ELP2,IL6,IL6R,IL6ST,JAK1,OSM,OSMR,PIWIL2,PTK2B,SRC,STAT3	["GCMa(h)","MAZ(h)","Myogenin(h)","NF-kappaB-p65(h)","NURR1(h)","RXRalpha(h)","Runx1(h)","Tal-1(h)","VDR(h)"]	["MO000019619","MO000021495","MO000024984","MO000025375","MO000026306","MO000026717","MO000032489","MO000079319","MO000105384"]	389	(IL-6:IL-6R-long:gp130{pY}:Jak1{pY1033}{pY1034}:STAT3)2,(IL-6:IL-6R-long:gp130{pY}:Jak1{pY1033}{pY1034}:STAT3{pY705})2,EGF:(EGFR{pY})2:Src:Pyk2:STAT3,EGF:(EGFR{pY})2:Src{pY}:Pyk2{pY}:STAT3,OSM:OSMRbeta{pY}:gp130{pY}:(STAT3)2:(Jak1{pY})2,STAT3(h),STAT3(h){aceK685},STAT3(h){aceK},STAT3(h){met(2)K140},STAT3(h){pY705},STAT3(h){pY},STAT3(h){p},STAT3-isoform1(h),STAT3-isoform1(h){pS727},STAT3-isoform2(…	5.67363	ENSG00000099985,ENSG00000120899,ENSG00000134352,ENSG00000134759,ENSG00000136244,ENSG00000138798,ENSG00000145623,ENSG00000146648,ENSG00000160712,ENSG00000162434,ENSG00000168610,ENSG00000197122,ENSG00000197181	290579	9	0.888311	850
ENSG00000137699	1	11.2673	tripartite motif containing 29	TRIM29	["GCMa(h)","MAZ(h)","Myogenin(h)","NF-kappaB-p65(h)","NURR1(h)","RXRalpha(h)","Runx1(h)","Tal-1(h)","VDR(h)"]	["MO000019619","MO000021495","MO000024984","MO000025375","MO000026306","MO000026717","MO000032489","MO000079319","MO000105384"]	865	TRIM29(h),TRIM29-Beta(h),TRIM29-alpha(h)	7.19219	ENSG00000137699	284546	9	0.665943	866
ENSG00000145623	855	8.10093	Janus kinase 1,interleukin 6 signal transducer,oncostatin M,oncostatin M receptor,signal transducer and activator of transcription 3	IL6ST,JAK1,OSM,OSMR,STAT3	["GCMa(h)","MAZ(h)","Myogenin(h)","NF-kappaB-p65(h)","NURR1(h)","RXRalpha(h)","Runx1(h)","Tal-1(h)","VDR(h)"]	["MO000019619","MO000021495","MO000024984","MO000025375","MO000026306","MO000026717","MO000032489","MO000079319","MO000105384"]	301	OSM:OSMRbeta:gp130:(Jak1)2,OSM:OSMRbeta{pY}:gp130{pY}:(Jak1{pY})2,OSM:OSMRbeta{pY}:gp130{pY}:(STAT3)2:(Jak1{pY})2,OSMRbeta(h),OSMRbeta-isoform1(h),OSMRbeta-isoform2(h)	5.63737	ENSG00000099985,ENSG00000134352,ENSG00000145623,ENSG00000162434,ENSG00000168610	290579	9	0.888311	871
ENSG00000100985	4	9.983	matrix metallopeptidase 9	MMP9	["GCMa(h)","MAZ(h)","Myogenin(h)","NF-kappaB-p65(h)","NURR1(h)","RXRalpha(h)","Runx1(h)","Tal-1(h)","VDR(h)"]	["MO000019619","MO000021495","MO000024984","MO000025375","MO000026306","MO000026717","MO000032489","MO000079319","MO000105384"]	879	gelatinaseB(h)	7.78517	ENSG00000100985	290579	9	0.888311	883
ENSG00000143013	481	6.78422	LIM domain only 4	LMO4	["GCMa(h)","MAZ(h)","Myogenin(h)","NF-kappaB-p65(h)","NURR1(h)","RXRalpha(h)","Runx1(h)","Tal-1(h)","VDR(h)"]	["MO000019619","MO000021495","MO000024984","MO000025375","MO000026306","MO000026717","MO000032489","MO000079319","MO000105384"]	416	Lmo4(h)	5.68681	ENSG00000143013	290562	9	0.881804	897
ENSG00000197943	221	7.57395	phospholipase C gamma 2	PLCG2	["GCMa(h)","MAZ(h)","Myogenin(h)","NF-kappaB-p65(h)","NURR1(h)","RXRalpha(h)","Runx1(h)","Tal-1(h)","VDR(h)"]	["MO000019619","MO000021495","MO000024984","MO000025375","MO000026306","MO000026717","MO000032489","MO000079319","MO000105384"]	698	PLCgamma2(h)	6.73221	ENSG00000197943	286482	9	0.710468	919
ENSG00000198053	157	8.09641	signal regulatory protein alpha	SIRPA	["GCMa(h)","MAZ(h)","Myogenin(h)","NF-kappaB-p65(h)","NURR1(h)","RXRalpha(h)","Runx1(h)","Tal-1(h)","VDR(h)"]	["MO000019619","MO000021495","MO000024984","MO000025375","MO000026306","MO000026717","MO000032489","MO000079319","MO000105384"]	764	SHPS1(h),SHPS1(h){p},SHPS1-isoform1(h),SHPS1-isoform2(h),SHPS1-isoform4(h)	7.13127	ENSG00000198053	286422	9	0.703295	921
ENSG00000173267	203	7.67626	synuclein gamma	SNCG	["GCMa(h)","MAZ(h)","Myogenin(h)","NF-kappaB-p65(h)","NURR1(h)","RXRalpha(h)","Runx1(h)","Tal-1(h)","VDR(h)"]	["MO000019619","MO000021495","MO000024984","MO000025375","MO000026306","MO000026717","MO000032489","MO000079319","MO000105384"]	724	gamma-synuclein(h)	7.24451	ENSG00000173267	286196	9	0.70371	927
ENSG00000171051	493	6.74575	G protein subunit alpha i1,G protein subunit alpha i2,G protein subunit alpha i3,G protein subunit beta 1,G protein subunit beta 1 like,G protein subunit beta 2,G protein subunit beta 3,G protein subunit beta 4,G protein subunit beta 5,G protein subunit gamma 2,G protein subunit gamma 3,G protein subunit gamma 5,G protein subunit gamma transducin 1,formyl peptide receptor 1	FPR1,GNAI1,GNAI2,GNAI3,GNB1,GNB1L,GNB2,GNB3,GNB4,GNB5,GNG2,GNG3,GNG5,GNGT1	["GCMa(h)","MAZ(h)","Myogenin(h)","NF-kappaB-p65(h)","NURR1(h)","RXRalpha(h)","Runx1(h)","Tal-1(h)","VDR(h)"]	["MO000019619","MO000021495","MO000024984","MO000025375","MO000026306","MO000026717","MO000032489","MO000079319","MO000105384"]	445	fMLP-R(h),fMLP-R:Gi:GDP,fMLP:fMLP-R:Gi:GDP	5.65385	ENSG00000065135,ENSG00000069966,ENSG00000078369,ENSG00000111664,ENSG00000114353,ENSG00000114450,ENSG00000127928,ENSG00000127955,ENSG00000162188,ENSG00000171051,ENSG00000172354,ENSG00000174021,ENSG00000185838,ENSG00000186469	290600	9	0.888198	938
ENSG00000138119	109	8.46976	myoferlin	MYOF	["GCMa(h)","MAZ(h)","Myogenin(h)","NF-kappaB-p65(h)","NURR1(h)","RXRalpha(h)","Runx1(h)","Tal-1(h)","VDR(h)"]	["MO000019619","MO000021495","MO000024984","MO000025375","MO000026306","MO000026717","MO000032489","MO000079319","MO000105384"]	838	myoferlin(h),myoferlin-isoform1(h),myoferlin-isoform2(h),myoferlin-isoform3(h),myoferlin-isoform4(h),myoferlin-isoform5(h),myoferlin-isoform6(h),myoferlin-isoform7(h),myoferlin-isoform8(h)	7.2989	ENSG00000138119	286354	9	0.70369	947
ENSG00000106976	648	6.94991	alpha,beta,dynamin 1,protein phosphatase 3 catalytic subunit alpha,protein phosphatase 3 catalytic subunit beta,protein phosphatase 3 catalytic subunit gamma,protein phosphatase 3 regulatory subunit B	DNM1,PPP3CA,PPP3CB,PPP3CC,PPP3R1,PPP3R2	["GCMa(h)","MAZ(h)","Myogenin(h)","NF-kappaB-p65(h)","NURR1(h)","RXRalpha(h)","Runx1(h)","Tal-1(h)","VDR(h)"]	["MO000019619","MO000021495","MO000024984","MO000025375","MO000026306","MO000026717","MO000032489","MO000079319","MO000105384"]	390	calcineurin:dynamin1{p},dynamin1(h),dynamin1(h){pS778},dynamin1-isoform1(h),dynamin1-isoform2(h),dynamin1-isoform3(h),dynamin1-isoform4(h)	5.68306	ENSG00000106976,ENSG00000107758,ENSG00000120910,ENSG00000138814,ENSG00000188386,ENSG00000221823	290583	9	0.888297	967
ENSG00000119630	542	6.66082	placental growth factor	PGF	["GCMa(h)","MAZ(h)","Myogenin(h)","NF-kappaB-p65(h)","NURR1(h)","RXRalpha(h)","Runx1(h)","Tal-1(h)","VDR(h)"]	["MO000019619","MO000021495","MO000024984","MO000025375","MO000026306","MO000026717","MO000032489","MO000079319","MO000105384"]	434	PlGF(h),PlGF-PlGF-4(h),PlGF-isoform1(h),PlGF-isoform2(h),PlGF-isoform3(h)	5.69968	ENSG00000119630	290546	9	0.881813	976
ENSG00000137462	577	6.48237	toll like receptor 2	TLR2	["GCMa(h)","MAZ(h)","Myogenin(h)","NF-kappaB-p65(h)","NURR1(h)","RXRalpha(h)","Runx1(h)","Tal-1(h)","VDR(h)"]	["MO000019619","MO000021495","MO000024984","MO000025375","MO000026306","MO000026717","MO000032489","MO000079319","MO000105384"]	401	TLR2(h)	5.67198	ENSG00000137462	290579	9	0.888311	978
ENSG00000142279	615	6.41599	WT1 interacting protein	WTIP	["GCMa(h)","MAZ(h)","Myogenin(h)","NF-kappaB-p65(h)","NURR1(h)","RXRalpha(h)","Runx1(h)","Tal-1(h)","VDR(h)"]	["MO000019619","MO000021495","MO000024984","MO000025375","MO000026306","MO000026717","MO000032489","MO000079319","MO000105384"]	366	WTIP(h)	5.7	ENSG00000142279	290475	9	0.881886	981
ENSG00000124102	616	6.40501	peptidase inhibitor 3	PI3	["GCMa(h)","MAZ(h)","Myogenin(h)","NF-kappaB-p65(h)","NURR1(h)","RXRalpha(h)","Runx1(h)","Tal-1(h)","VDR(h)"]	["MO000019619","MO000021495","MO000024984","MO000025375","MO000026306","MO000026717","MO000032489","MO000079319","MO000105384"]	371	PI3(h)	5.69374	ENSG00000124102	290475	9	0.881878	987
ENSG00000163464	264	7.37136	C-X-C motif chemokine ligand 8,C-X-C motif chemokine receptor 1,G protein subunit alpha i2	CXCL8,CXCR1,GNAI2	["GCMa(h)","MAZ(h)","Myogenin(h)","NF-kappaB-p65(h)","NURR1(h)","RXRalpha(h)","Runx1(h)","Tal-1(h)","VDR(h)"]	["MO000019619","MO000021495","MO000024984","MO000025375","MO000026306","MO000026717","MO000032489","MO000079319","MO000105384"]	723	CXCR1(h),CXCR1(h):IL-8(h),IL-8(h):CXCR1(h),IL-8(h):CXCR1(h):G-alpha-i2(h),IL-8:CXCR1{p}	7.24698	ENSG00000114353,ENSG00000163464,ENSG00000169429	290579	9	0.888311	987
ENSG00000148516	979	5.34357	zinc finger E-box binding homeobox 1	ZEB1	["GCMa(h)","MAZ(h)","Myogenin(h)","NF-kappaB-p65(h)","NURR1(h)","RXRalpha(h)","Runx1(h)","Tal-1(h)","VDR(h)"]	["MO000019619","MO000021495","MO000024984","MO000025375","MO000026306","MO000026717","MO000032489","MO000079319","MO000105384"]	16	ZEB (1124 AA)(h),ZEB1(h),ZEB1-isoform2(h),ZEB1-isoform3(h),ZEB1-isoform4(h),ZEB1-isoform5(h)	5.63737	ENSG00000148516	290579	9	0.888311	995
ENSG00000120875	564	6.54773	dual specificity phosphatase 4	DUSP4	["GCMa(h)","MAZ(h)","Myogenin(h)","NF-kappaB-p65(h)","NURR1(h)","RXRalpha(h)","Runx1(h)","Tal-1(h)","VDR(h)"]	["MO000019619","MO000021495","MO000024984","MO000025375","MO000026306","MO000026717","MO000032489","MO000079319","MO000105384"]	442	MKP-2(h),MKP-2-isoform1(h),MKP-2-isoform2(h)	5.66229	ENSG00000120875	290477	9	0.881644	1006
ENSG00000181634	225	7.53968	TNF superfamily member 15	TNFSF15	["GCMa(h)","MAZ(h)","Myogenin(h)","NF-kappaB-p65(h)","NURR1(h)","RXRalpha(h)","Runx1(h)","Tal-1(h)","VDR(h)"]	["MO000019619","MO000021495","MO000024984","MO000025375","MO000026306","MO000026717","MO000032489","MO000079319","MO000105384"]	798	TL1A(h),TL1A-isoform1(h),TL1A-isoform2(h),TL1A-isoform3(h)	7.38199	ENSG00000181634	285753	9	0.697056	1023
ENSG00000110492	359	7.11382	midkine	MDK	["GCMa(h)","MAZ(h)","Myogenin(h)","NF-kappaB-p65(h)","NURR1(h)","RXRalpha(h)","Runx1(h)","Tal-1(h)","VDR(h)"]	["MO000019619","MO000021495","MO000024984","MO000025375","MO000026306","MO000026717","MO000032489","MO000079319","MO000105384"]	668	MK(h),MK-isoform1(h),MK-isoform2(h)	6.54439	ENSG00000110492	286307	9	0.720761	1027
ENSG00000070371	162	8.06711	clathrin heavy chain,clathrin heavy chain like 1,clathrin light chain A,clathrin light chain B	CLTA,CLTB,CLTC,CLTCL1	["GCMa(h)","MAZ(h)","Myogenin(h)","NF-kappaB-p65(h)","NURR1(h)","RXRalpha(h)","Runx1(h)","Tal-1(h)","VDR(h)"]	["MO000019619","MO000021495","MO000024984","MO000025375","MO000026306","MO000026717","MO000032489","MO000079319","MO000105384"]	866	clathrin(h)	7.73922	ENSG00000070371,ENSG00000122705,ENSG00000141367,ENSG00000175416	285073	9	0.660133	1028
ENSG00000003436	1015	5.21134	tissue factor pathway inhibitor	TFPI	["GCMa(h)","MAZ(h)","Myogenin(h)","NF-kappaB-p65(h)","NURR1(h)","RXRalpha(h)","Runx1(h)","Tal-1(h)","VDR(h)"]	["MO000019619","MO000021495","MO000024984","MO000025375","MO000026306","MO000026717","MO000032489","MO000079319","MO000105384"]	16	LACI(h),LACI-alpha(h),LACI-beta(h)	5.63737	ENSG00000003436	290579	9	0.888311	1031
ENSG00000114554	133	8.37141	plexin A1	PLXNA1	["GCMa(h)","MAZ(h)","Myogenin(h)","NF-kappaB-p65(h)","NURR1(h)","RXRalpha(h)","Runx1(h)","Tal-1(h)","VDR(h)"]	["MO000019619","MO000021495","MO000024984","MO000025375","MO000026306","MO000026717","MO000032489","MO000079319","MO000105384"]	899	PLXNA1(h)	7.81547	ENSG00000114554	284559	9	0.648654	1032
ENSG00000086548	662	6.24871	CEA cell adhesion molecule 6	CEACAM6	["GCMa(h)","MAZ(h)","Myogenin(h)","NF-kappaB-p65(h)","NURR1(h)","RXRalpha(h)","Runx1(h)","Tal-1(h)","VDR(h)"]	["MO000019619","MO000021495","MO000024984","MO000025375","MO000026306","MO000026717","MO000032489","MO000079319","MO000105384"]	373	CEAL(h)	5.7	ENSG00000086548	290493	9	0.881873	1035
ENSG00000132639	518	6.71179	synaptosome associated protein 25	SNAP25	["GCMa(h)","MAZ(h)","Myogenin(h)","NF-kappaB-p65(h)","NURR1(h)","RXRalpha(h)","Runx1(h)","Tal-1(h)","VDR(h)"]	["MO000019619","MO000021495","MO000024984","MO000025375","MO000026306","MO000026717","MO000032489","MO000079319","MO000105384"]	519	SNAP-25(h),SNAP-25a(h),SNAP-25b(h)	6.67583	ENSG00000132639	287525	9	0.767324	1037
ENSG00000184557	664	6.2443	suppressor of cytokine signaling 3	SOCS3	["GCMa(h)","MAZ(h)","Myogenin(h)","NF-kappaB-p65(h)","NURR1(h)","RXRalpha(h)","Runx1(h)","Tal-1(h)","VDR(h)"]	["MO000019619","MO000021495","MO000024984","MO000025375","MO000026306","MO000026717","MO000032489","MO000079319","MO000105384"]	377	SOCS-3(h)	5.68929	ENSG00000184557	290602	9	0.887967	1041
ENSG00000142173	39	9.19264	collagen type VI alpha 2 chain	COL6A2	["GCMa(h)","MAZ(h)","Myogenin(h)","NF-kappaB-p65(h)","NURR1(h)","RXRalpha(h)","Runx1(h)","Tal-1(h)","VDR(h)"]	["MO000019619","MO000021495","MO000024984","MO000025375","MO000026306","MO000026717","MO000032489","MO000079319","MO000105384"]	1005	COL6A2(h),COL6A2-2C2A'(h),COL6A2-2C2A(h)	7.83001	ENSG00000142173	284105	9	0.623724	1044
ENSG00000128602	56	9.07662	frizzled class receptor,smoothened	SMO	["GCMa(h)","MAZ(h)","Myogenin(h)","NF-kappaB-p65(h)","NURR1(h)","RXRalpha(h)","Runx1(h)","Tal-1(h)","VDR(h)"]	["MO000019619","MO000021495","MO000024984","MO000025375","MO000026306","MO000026717","MO000032489","MO000079319","MO000105384"]	998	SMOH(h),SMOH(h){p}	7.83001	ENSG00000128602	283683	9	0.624355	1054
ENSG00000163132	237	7.48967	msh homeobox 1	MSX1	["GCMa(h)","MAZ(h)","Myogenin(h)","NF-kappaB-p65(h)","NURR1(h)","RXRalpha(h)","Runx1(h)","Tal-1(h)","VDR(h)"]	["MO000019619","MO000021495","MO000024984","MO000025375","MO000026306","MO000026717","MO000032489","MO000079319","MO000105384"]	821	MSX-1(h)	7.25144	ENSG00000163132	283596	9	0.694373	1058
ENSG00000134107	1053	5.09278	basic helix-loop-helix family member e40	BHLHE40	["GCMa(h)","MAZ(h)","Myogenin(h)","NF-kappaB-p65(h)","NURR1(h)","RXRalpha(h)","Runx1(h)","Tal-1(h)","VDR(h)"]	["MO000019619","MO000021495","MO000024984","MO000025375","MO000026306","MO000026717","MO000032489","MO000079319","MO000105384"]	16	DEC1(h)	5.63737	ENSG00000134107	290579	9	0.888311	1069
ENSG00000235568	181	7.86699	NFAT activating protein with ITAM motif 1	NFAM1	["GCMa(h)","MAZ(h)","Myogenin(h)","NF-kappaB-p65(h)","NURR1(h)","RXRalpha(h)","Runx1(h)","Tal-1(h)","VDR(h)"]	["MO000019619","MO000021495","MO000024984","MO000025375","MO000026306","MO000026717","MO000032489","MO000079319","MO000105384"]	891	CNAIP(h)	7.82921	ENSG00000235568	284300	9	0.648831	1072
ENSG00000146197	195	7.68709	CUB domain and EGF like domain containing 3,signal peptide	SCUBE3	["GCMa(h)","MAZ(h)","Myogenin(h)","NF-kappaB-p65(h)","NURR1(h)","RXRalpha(h)","Runx1(h)","Tal-1(h)","VDR(h)"]	["MO000019619","MO000021495","MO000024984","MO000025375","MO000026306","MO000026717","MO000032489","MO000079319","MO000105384"]	880	SCUBE3(h),SCUBE3-isoform1(h),SCUBE3-isoform2(h)	7.77363	ENSG00000146197	285081	9	0.656902	1075
ENSG00000161270	229	7.52814	NPHS1 adhesion molecule,nephrin	NPHS1	["GCMa(h)","MAZ(h)","Myogenin(h)","NF-kappaB-p65(h)","NURR1(h)","RXRalpha(h)","Runx1(h)","Tal-1(h)","VDR(h)"]	["MO000019619","MO000021495","MO000024984","MO000025375","MO000026306","MO000026717","MO000032489","MO000079319","MO000105384"]	846	NPHS1(h),NPHS1-isoform1(h),NPHS1-isoform2(h)	7.30781	ENSG00000161270	286239	9	0.703284	1075
ENSG00000196396	657	6.24886	insulin receptor,protein tyrosine phosphatase non-receptor type 1	INSR,PTPN1	["GCMa(h)","MAZ(h)","Myogenin(h)","NF-kappaB-p65(h)","NURR1(h)","RXRalpha(h)","Runx1(h)","Tal-1(h)","VDR(h)"]	["MO000019619","MO000021495","MO000024984","MO000025375","MO000026306","MO000026717","MO000032489","MO000079319","MO000105384"]	430	InsR(h){p}n:PTP1B(h){pY},PTP1B(h),PTP1B(h){pY66}{pY152}{pY153},PTP1B(h){pY}	5.65467	ENSG00000171105,ENSG00000196396	290579	9	0.888311	1087
ENSG00000025708	703	6.23059	thymidine phosphorylase	TYMP	["GCMa(h)","MAZ(h)","Myogenin(h)","NF-kappaB-p65(h)","NURR1(h)","RXRalpha(h)","Runx1(h)","Tal-1(h)","VDR(h)"]	["MO000019619","MO000021495","MO000024984","MO000025375","MO000026306","MO000026717","MO000032489","MO000079319","MO000105384"]	388	thymidine phosphorylase(h),thymidine phosphorylase-isoform1(h),thymidine phosphorylase-isoform2(h)	5.75012	ENSG00000025708	290484	9	0.88218	1091
ENSG00000008516	731	6.17179	matrix metallopeptidase 25	MMP25	["GCMa(h)","MAZ(h)","Myogenin(h)","NF-kappaB-p65(h)","NURR1(h)","RXRalpha(h)","Runx1(h)","Tal-1(h)","VDR(h)"]	["MO000019619","MO000021495","MO000024984","MO000025375","MO000026306","MO000026717","MO000032489","MO000079319","MO000105384"]	365	MMP25(h)	5.7	ENSG00000008516	290476	9	0.881887	1096
ENSG00000162889	166	8.03871	MAPK activated protein kinase 2	MAPKAPK2	["GCMa(h)","MAZ(h)","Myogenin(h)","NF-kappaB-p65(h)","NURR1(h)","RXRalpha(h)","Runx1(h)","Tal-1(h)","VDR(h)"]	["MO000019619","MO000021495","MO000024984","MO000025375","MO000026306","MO000026717","MO000032489","MO000079319","MO000105384"]	932	MAPKAPK2(h),MAPKAPK2(h){p},MAPKAPK2-isoform1(h),MAPKAPK2-isoform2(h)	7.77363	ENSG00000162889	287363	9	0.762705	1098
ENSG00000187098	676	6.23632	melanocyte inducing transcription factor,protein inhibitor of activated STAT 3	MITF,PIAS3	["GCMa(h)","MAZ(h)","Myogenin(h)","NF-kappaB-p65(h)","NURR1(h)","RXRalpha(h)","Runx1(h)","Tal-1(h)","VDR(h)"]	["MO000019619","MO000021495","MO000024984","MO000025375","MO000026306","MO000026717","MO000032489","MO000079319","MO000105384"]	424	MiTF(h),MiTF-A1(h),MiTF-A2(h),MiTF-B1(h),MiTF-B2(h),MiTF-C1(h),MiTF-C2(h),MiTF-H1(h),MiTF-H2(h),MiTF-M1(h),MiTF-M2(h),MiTF-Mdel(h),MiTF-isoform12(h),PIAS3:MiTF{pS73}	5.67653	ENSG00000131788,ENSG00000187098	290579	9	0.888311	1100
ENSG00000163347	1093	4.71854	claudin 1	CLDN1	["GCMa(h)","MAZ(h)","Myogenin(h)","NF-kappaB-p65(h)","NURR1(h)","RXRalpha(h)","Runx1(h)","Tal-1(h)","VDR(h)"]	["MO000019619","MO000021495","MO000024984","MO000025375","MO000026306","MO000026717","MO000032489","MO000079319","MO000105384"]	16	SEMP1(h),claudin1(h)	5.63737	ENSG00000163347	290579	9	0.888311	1109
ENSG00000018408	1116	4.52077	WW domain containing transcription regulator 1	WWTR1	["GCMa(h)","MAZ(h)","Myogenin(h)","NF-kappaB-p65(h)","NURR1(h)","RXRalpha(h)","Runx1(h)","Tal-1(h)","VDR(h)"]	["MO000019619","MO000021495","MO000024984","MO000025375","MO000026306","MO000026717","MO000032489","MO000079319","MO000105384"]	16	TAZ(h),TAZ(h){pS311},TAZ(h){pS89}	5.63737	ENSG00000018408	290579	9	0.888311	1132
ENSG00000175592	33	9.28292	AP-1 transcription factor subunit,FOS like 1	FOSL1	["GCMa(h)","MAZ(h)","Myogenin(h)","NF-kappaB-p65(h)","NURR1(h)","RXRalpha(h)","Runx1(h)","Tal-1(h)","VDR(h)"]	["MO000019619","MO000021495","MO000024984","MO000025375","MO000026306","MO000026717","MO000032489","MO000079319","MO000105384"]	1109	Fra-1(h),Fra-1-isoform1(h),Fra-1-isoform2(h)	8.47089	ENSG00000175592	281836	9	0.599239	1142
ENSG00000106089	629	6.34899	syntaxin 1A	STX1A	["GCMa(h)","MAZ(h)","Myogenin(h)","NF-kappaB-p65(h)","NURR1(h)","RXRalpha(h)","Runx1(h)","Tal-1(h)","VDR(h)"]	["MO000019619","MO000021495","MO000024984","MO000025375","MO000026306","MO000026717","MO000032489","MO000079319","MO000105384"]	519	syntaxin1A(h),syntaxin1A-isoform1(h),syntaxin1A-isoform2(h),syntaxin1A-isoform3(h)	6.67583	ENSG00000106089	287525	9	0.767324	1148
ENSG00000134070	410	6.9262	CD14 molecule,MYD88 innate immune signal transduction adaptor,TIR domain containing adaptor protein,TNF receptor associated factor 6,interleukin 1 beta,interleukin 1 receptor accessory protein,interleukin 1 receptor associated kinase 1,interleukin 1 receptor associated kinase 2,interleukin 1 receptor associated kinase 4,interleukin 1 receptor type 1,lipopolysaccharide binding protein,lymphocyte a…	CD14,IL1B,IL1R1,IL1RAP,IRAK1,IRAK2,IRAK4,LBP,LY96,MYD88,PRKD1,TIRAP,TLR4,TLR9,TOLLIP,TRAF6	["GCMa(h)","MAZ(h)","Myogenin(h)","NF-kappaB-p65(h)","NURR1(h)","RXRalpha(h)","Runx1(h)","Tal-1(h)","VDR(h)"]	["MO000019619","MO000021495","MO000024984","MO000025375","MO000026306","MO000026717","MO000032489","MO000079319","MO000105384"]	738	CpG DNA:(TLR9:MyD88)2:IRAK-4:IRAK-1:IRAK-2,CpG DNA:(TLR9:MyD88)2:IRAK-4{p}:IRAK-1:IRAK-2,CpG DNA:(TLR9:MyD88)2:IRAK-4{p}:IRAK-1{pT209}:IRAK-2,CpG DNA:(TLR9:MyD88)2:IRAK-4{p}:IRAK-1{pT209}{pS376}:IRAK-2,CpG DNA:(TLR9:MyD88)2:IRAK-4{p}:IRAK-1{pT209}{pS376}:IRAK-2:PKD1,CpG DNA:(TLR9:MyD88)2:IRAK-4{p}:IRAK-1{pT209}{pS376}:IRAK-2:PKD1{pS738}{pS742}{pS910},CpG DNA:(TLR9:MyD88)2:IRAK-4{p}:IRAK-1{pT209}{…	7.19506	ENSG00000078902,ENSG00000115594,ENSG00000125538,ENSG00000129988,ENSG00000134070,ENSG00000136869,ENSG00000150455,ENSG00000154589,ENSG00000170458,ENSG00000172936,ENSG00000175104,ENSG00000184216,ENSG00000184304,ENSG00000196083,ENSG00000198001,ENSG00000239732	290475	9	0.881864	1148
ENSG00000123358	1134	4.4836	nuclear receptor subfamily 4 group A member 1	NR4A1	["GCMa(h)","MAZ(h)","Myogenin(h)","NF-kappaB-p65(h)","NURR1(h)","RXRalpha(h)","Runx1(h)","Tal-1(h)","VDR(h)"]	["MO000019619","MO000021495","MO000024984","MO000025375","MO000026306","MO000026717","MO000032489","MO000079319","MO000105384"]	16	NGFI-B(h),NGFI-B-isoform1(h),NGFI-B-isoform2(h),NGFI-B-isoform3(h)	5.63737	ENSG00000123358	290579	9	0.888311	1150
ENSG00000131378	433	6.83259	lipid raft linker 1,raftlin	RFTN1	["GCMa(h)","MAZ(h)","Myogenin(h)","NF-kappaB-p65(h)","NURR1(h)","RXRalpha(h)","Runx1(h)","Tal-1(h)","VDR(h)"]	["MO000019619","MO000021495","MO000024984","MO000025375","MO000026306","MO000026717","MO000032489","MO000079319","MO000105384"]	721	Raftlin(h)	7.24698	ENSG00000131378	286200	9	0.703727	1154
ENSG00000196924	567	6.52488	filamin A	FLNA	["GCMa(h)","MAZ(h)","Myogenin(h)","NF-kappaB-p65(h)","NURR1(h)","RXRalpha(h)","Runx1(h)","Tal-1(h)","VDR(h)"]	["MO000019619","MO000021495","MO000024984","MO000025375","MO000026306","MO000026717","MO000032489","MO000079319","MO000105384"]	592	ABP-280(h),ABP-280(h){pS2152},ABP-280-isoform1(h),ABP-280-isoform2(h)	6.54439	ENSG00000196924	286596	9	0.745342	1159
ENSG00000178726	1146	4.40847	thrombomodulin	THBD	["GCMa(h)","MAZ(h)","Myogenin(h)","NF-kappaB-p65(h)","NURR1(h)","RXRalpha(h)","Runx1(h)","Tal-1(h)","VDR(h)"]	["MO000019619","MO000021495","MO000024984","MO000025375","MO000026306","MO000026717","MO000032489","MO000079319","MO000105384"]	16	thrombomodulin(h)	5.63737	ENSG00000178726	290579	9	0.888311	1162
ENSG00000171388	690	6.23558	apelin	APLN	["GCMa(h)","MAZ(h)","Myogenin(h)","NF-kappaB-p65(h)","NURR1(h)","RXRalpha(h)","Runx1(h)","Tal-1(h)","VDR(h)"]	["MO000019619","MO000021495","MO000024984","MO000025375","MO000026306","MO000026717","MO000032489","MO000079319","MO000105384"]	497	Apelin(h)	6.73221	ENSG00000171388	287505	9	0.770345	1187
ENSG00000069482	643	6.29951	galanin and GMAP prepropeptide	GAL	["GCMa(h)","MAZ(h)","Myogenin(h)","NF-kappaB-p65(h)","NURR1(h)","RXRalpha(h)","Runx1(h)","Tal-1(h)","VDR(h)"]	["MO000019619","MO000021495","MO000024984","MO000025375","MO000026306","MO000026717","MO000032489","MO000079319","MO000105384"]	556	galanin(h)	6.73221	ENSG00000069482	287580	9	0.756935	1199
ENSG00000099194	482	6.77909	stearoyl-CoA desaturase	SCD	["GCMa(h)","MAZ(h)","Myogenin(h)","NF-kappaB-p65(h)","NURR1(h)","RXRalpha(h)","Runx1(h)","Tal-1(h)","VDR(h)"]	["MO000019619","MO000021495","MO000024984","MO000025375","MO000026306","MO000026717","MO000032489","MO000079319","MO000105384"]	720	acyl-CoA desaturase 1(h)	7.25144	ENSG00000099194	286272	9	0.70374	1202
ENSG00000125249	552	6.58893	RAP2A,member of RAS oncogene family	RAP2A	["GCMa(h)","MAZ(h)","Myogenin(h)","NF-kappaB-p65(h)","NURR1(h)","RXRalpha(h)","Runx1(h)","Tal-1(h)","VDR(h)"]	["MO000019619","MO000021495","MO000024984","MO000025375","MO000026306","MO000026717","MO000032489","MO000079319","MO000105384"]	652	Rap2A(h)	7.25144	ENSG00000125249	286274	9	0.72834	1204
ENSG00000186431	1200	4.23196	Fc fragment of IgA receptor	FCAR	["GCMa(h)","MAZ(h)","Myogenin(h)","NF-kappaB-p65(h)","NURR1(h)","RXRalpha(h)","Runx1(h)","Tal-1(h)","VDR(h)"]	["MO000019619","MO000021495","MO000024984","MO000025375","MO000026306","MO000026717","MO000032489","MO000079319","MO000105384"]	12	CD89(h),CD89-L10(h),CD89-U09(h),CD89-U10(h),CD89-U11(h),CD89-U13(h),CD89-isoform-A.1(h),CD89-isoform-A.2(h),CD89-isoform-A.3(h),CD89-isoform-B(h),CD89-isoform-U02(h),Cd89-isoform-B-delta-S2(h)	5.69968	ENSG00000186431	290582	9	0.891331	1212
ENSG00000141068	207	7.63261	BRCA1 associated protein,GTPase,HRas proto-oncogene,KRAS proto-oncogene,NRAS proto-oncogene,Raf-1 proto-oncogene,SOS Ras/Rac guanine nucleotide exchange factor 1,casein kinase 2 alpha 1,casein kinase 2 alpha 2,casein kinase 2 beta,epidermal growth factor,epidermal growth factor receptor,growth factor receptor bound protein 2,kinase suppressor of ras 1,mitogen-activated protein kinase 1,mitogen-ac…	BRAP,CSNK2A1,CSNK2A2,CSNK2B,EGF,EGFR,GRB2,HRAS,KRAS,KSR1,MAP2K2,MAPK1,MAPK3,MAPK4,MAPK6,MAPK7,NRAS,PPP2CA,PPP2R1A,PPP2R1B,PPP2R5A,PPP2R5B,PPP2R5C,PPP2R5D,RAF1,SOS1,YWHAZ	["GCMa(h)","MAZ(h)","Myogenin(h)","NF-kappaB-p65(h)","NURR1(h)","RXRalpha(h)","Runx1(h)","Tal-1(h)","VDR(h)"]	["MO000019619","MO000021495","MO000024984","MO000025375","MO000026306","MO000026717","MO000032489","MO000079319","MO000105384"]	1007	EGF-ECD:(EGFR-p170{pY1016}{pY1092}{pY1110}{pY1172}{pY1197})2:Grb-2:Sos1{pY}:Ras-C{farC}{metC}:GTP:(14-3-3zeta)2:Raf-1{pS259}{pS621}:KSR{pS}:CKII-alpha:CKII-alpha2:(CKII-beta)2:MEK2:PP2ACalpha:PR65:B56:(14-3-3zeta)2,EGF-ECD:(EGFR-p170{pY1016}{pY1092}{pY1110}{pY1172}{pY1197})2:Grb-2:Sos1{pY}:Ras-C{farC}{metC}:GTP:Raf-1{pS621}:KSR:CKII-alpha:CKII-alpha2:(CKII-beta)2:MEK2,EGF-ECD:(EGFR-p170{pY1016}{p…	8.45605	ENSG00000066027,ENSG00000068971,ENSG00000069956,ENSG00000070770,ENSG00000078304,ENSG00000089234,ENSG00000100030,ENSG00000101266,ENSG00000102882,ENSG00000105568,ENSG00000112640,ENSG00000113575,ENSG00000115904,ENSG00000126934,ENSG00000132155,ENSG00000133703,ENSG00000137713,ENSG00000138798,ENSG00000141068,ENSG00000141639,ENSG00000146648,ENSG00000164924,ENSG00000166484,ENSG00000174775,ENSG00000177885…	287237	9	0.770536	1214
ENSG00000169136	238	7.48229	activating transcription factor 5	ATF5	["GCMa(h)","MAZ(h)","Myogenin(h)","NF-kappaB-p65(h)","NURR1(h)","RXRalpha(h)","Runx1(h)","Tal-1(h)","VDR(h)"]	["MO000019619","MO000021495","MO000024984","MO000025375","MO000026306","MO000026717","MO000032489","MO000079319","MO000105384"]	982	ATF-5(h)	7.85819	ENSG00000169136	285065	9	0.637044	1220
ENSG00000137757	540	6.7027	caspase 5	CASP5	["GCMa(h)","MAZ(h)","Myogenin(h)","NF-kappaB-p65(h)","NURR1(h)","RXRalpha(h)","Runx1(h)","Tal-1(h)","VDR(h)"]	["MO000019619","MO000021495","MO000024984","MO000025375","MO000026306","MO000026717","MO000032489","MO000079319","MO000105384"]	688	Caspase-5(h),Caspase-5-isoform1(h)	7.21286	ENSG00000137757	286529	9	0.710919	1228
ENSG00000128918	858	5.64248	aldehyde dehydrogenase 1 family member A2	ALDH1A2	["GCMa(h)","MAZ(h)","Myogenin(h)","NF-kappaB-p65(h)","NURR1(h)","RXRalpha(h)","Runx1(h)","Tal-1(h)","VDR(h)"]	["MO000019619","MO000021495","MO000024984","MO000025375","MO000026306","MO000026717","MO000032489","MO000079319","MO000105384"]	372	retinal dehydrogenase 2(h),retinal dehydrogenase 2-isoform1(h),retinal dehydrogenase 2-isoform2(h),retinal dehydrogenase 2-isoform3(h),retinal dehydrogenase 2-isoform4(h)	5.76263	ENSG00000128918	290493	9	0.882325	1230
ENSG00000105397	691	6.83089	Janus kinase 1,LCK proto-oncogene,Src family tyrosine kinase,interferon alpha 1,interferon alpha 13,interferon alpha 2,interferon alpha 4,interferon alpha 5,interferon alpha 6,interferon alpha 8,interferon alpha and beta receptor subunit 1,interferon alpha and beta receptor subunit 2,interferon beta 1,interferon regulatory factor 9,interleukin 10,interleukin 10 receptor subunit alpha,interleukin …	IFNA1,IFNA13,IFNA2,IFNA4,IFNA5,IFNA6,IFNA8,IFNAR1,IFNAR2,IFNB1,IL10,IL10RA,IL10RB,IL22,IL22RA1,IRF9,JAK1,LCK,PTPRC,RACK1,STAT1,STAT2,TYK2,ZAP70	["GCMa(h)","MAZ(h)","Myogenin(h)","NF-kappaB-p65(h)","NURR1(h)","RXRalpha(h)","Runx1(h)","Tal-1(h)","VDR(h)"]	["MO000019619","MO000021495","MO000024984","MO000025375","MO000026306","MO000026717","MO000032489","MO000079319","MO000105384"]	803	(IL-10:IL-10R1:Jak1:IL-10R2:Tyk2)2,(IL-10:IL-10R1{pY446}{pY496}:Jak1{pY}:IL-10R2:Tyk2{pY})2,CD45:IFNalpha:IFNAR1:Tyk2:IFNAR2c:Jak1:STAT2:IRF-9,CD45:IFNalpha:IFNAR1{pY466}:IFNAR2c{pY}:Jak1{pY1034}{pY1035}:Tyk2{pY1054}{pY1055}:STAT2:IRF-9,CD45:IFNalpha:IFNAR1{pY466}:IFNAR2c{pY}:Jak1{pY1034}{pY1035}:Tyk2{pY1054}{pY1055}:STAT2{pY690}:IRF-9,CD45:IFNalpha:IFNAR1{pY466}:IFNAR2c{pY}:Jak1{pY1034}{pY1035}:…	7.41759	ENSG00000081237,ENSG00000105397,ENSG00000110324,ENSG00000115085,ENSG00000115415,ENSG00000120235,ENSG00000120242,ENSG00000127318,ENSG00000136634,ENSG00000142166,ENSG00000142677,ENSG00000147873,ENSG00000159110,ENSG00000162434,ENSG00000170581,ENSG00000171855,ENSG00000182866,ENSG00000188379,ENSG00000197919,ENSG00000204628,ENSG00000213928,ENSG00000233816,ENSG00000236637,ENSG00000243646	290635	9	0.888311	1237
ENSG00000159110	434	6.83089	Janus kinase 1,LCK proto-oncogene,Src family tyrosine kinase,interferon alpha 1,interferon alpha 13,interferon alpha 2,interferon alpha 4,interferon alpha 5,interferon alpha 6,interferon alpha 8,interferon alpha and beta receptor subunit 1,interferon alpha and beta receptor subunit 2,interferon beta 1,interferon regulatory factor 9,protein tyrosine phosphatase receptor type C,receptor for activat…	IFNA1,IFNA13,IFNA2,IFNA4,IFNA5,IFNA6,IFNA8,IFNAR1,IFNAR2,IFNB1,IRF9,JAK1,LCK,PTPRC,RACK1,STAT1,STAT2,TYK2,ZAP70	["GCMa(h)","MAZ(h)","Myogenin(h)","NF-kappaB-p65(h)","NURR1(h)","RXRalpha(h)","Runx1(h)","Tal-1(h)","VDR(h)"]	["MO000019619","MO000021495","MO000024984","MO000025375","MO000026306","MO000026717","MO000032489","MO000079319","MO000105384"]	803	CD45:IFNalpha:IFNAR1:Tyk2:IFNAR2c:Jak1:STAT2:IRF-9,CD45:IFNalpha:IFNAR1{pY466}:IFNAR2c{pY}:Jak1{pY1034}{pY1035}:Tyk2{pY1054}{pY1055}:STAT2:IRF-9,CD45:IFNalpha:IFNAR1{pY466}:IFNAR2c{pY}:Jak1{pY1034}{pY1035}:Tyk2{pY1054}{pY1055}:STAT2{pY690}:IRF-9,CD45:IFNalpha:IFNAR1{pY466}:IFNAR2c{pY}:Jak1{pY1034}{pY1035}:Tyk2{pY1054}{pY1055}:STAT2{pY690}:IRF-9:STAT1alpha:RACK1,IFNAR2(h),IFNAR2-isoform1(h),IFNAR2…	7.41759	ENSG00000081237,ENSG00000105397,ENSG00000115085,ENSG00000115415,ENSG00000120235,ENSG00000120242,ENSG00000142166,ENSG00000147873,ENSG00000159110,ENSG00000162434,ENSG00000170581,ENSG00000171855,ENSG00000182866,ENSG00000188379,ENSG00000197919,ENSG00000204628,ENSG00000213928,ENSG00000233816,ENSG00000236637	290579	9	0.888311	1237
ENSG00000142156	243	7.45416	collagen type VI alpha 1 chain	COL6A1	["GCMa(h)","MAZ(h)","Myogenin(h)","NF-kappaB-p65(h)","NURR1(h)","RXRalpha(h)","Runx1(h)","Tal-1(h)","VDR(h)"]	["MO000019619","MO000021495","MO000024984","MO000025375","MO000026306","MO000026717","MO000032489","MO000079319","MO000105384"]	1001	Collagen alpha-1(VI) chain(h)	7.89264	ENSG00000142156	284142	9	0.62379	1244
ENSG00000103811	358	7.13807	cathepsin H	CTSH	["GCMa(h)","MAZ(h)","Myogenin(h)","NF-kappaB-p65(h)","NURR1(h)","RXRalpha(h)","Runx1(h)","Tal-1(h)","VDR(h)"]	["MO000019619","MO000021495","MO000024984","MO000025375","MO000026306","MO000026717","MO000032489","MO000079319","MO000105384"]	892	cathepsin H(h)	7.80132	ENSG00000103811	284584	9	0.648722	1250
ENSG00000176014	179	7.94038	tubulin alpha 1a,tubulin alpha 1b,tubulin alpha 1c,tubulin alpha 3c,tubulin beta 2A class IIa,tubulin beta 4B class IVb,tubulin beta 6 class V,tubulin beta class I,tubulin gamma 1,tubulin gamma 2	TUBA1A,TUBA1B,TUBA1C,TUBA3C,TUBB,TUBB2A,TUBB4B,TUBB6,TUBG1,TUBG2	["GCMa(h)","MAZ(h)","Myogenin(h)","NF-kappaB-p65(h)","NURR1(h)","RXRalpha(h)","Runx1(h)","Tal-1(h)","VDR(h)"]	["MO000019619","MO000021495","MO000024984","MO000025375","MO000026306","MO000026717","MO000032489","MO000079319","MO000105384"]	1073	beta-tubulin 6(h),tubulin(h){ace}	8.12968	ENSG00000037042,ENSG00000123416,ENSG00000131462,ENSG00000137267,ENSG00000167552,ENSG00000167553,ENSG00000176014,ENSG00000188229,ENSG00000196230,ENSG00000198033	283473	9	0.607784	1252
ENSG00000259207	337	7.20757	C-terminal Src kinase,SRC proto-oncogene,calcium and integrin binding 1,fibrinogen alpha chain,fibrinogen beta chain,fibrinogen gamma chain,integrin subunit alpha 1,integrin subunit alpha 2b,integrin subunit alpha 3,integrin subunit alpha 4,integrin subunit alpha 5,integrin subunit alpha 6,integrin subunit alpha 8,integrin subunit alpha 9,integrin subunit alpha L,integrin subunit alpha V,integrin…	CIB1,CSK,FGA,FGB,FGG,ITGA1,ITGA2B,ITGA3,ITGA4,ITGA5,ITGA6,ITGA8,ITGA9,ITGAL,ITGAV,ITGB1,ITGB2,ITGB3,ITGB4,ITGB5,ITGB6,SRC,SYK,TLN1,TLN2	["GCMa(h)","MAZ(h)","Myogenin(h)","NF-kappaB-p65(h)","NURR1(h)","RXRalpha(h)","Runx1(h)","Tal-1(h)","VDR(h)"]	["MO000019619","MO000021495","MO000024984","MO000025375","MO000026306","MO000026717","MO000032489","MO000079319","MO000105384"]	929	CD51(h):beta3-integrin(h),Fibrinogen:(alpha IIb beta3)2:(Src)2,Fibrinogen:(alpha IIb beta3)2:(Src)2:(CIB)2:(Ca)2:(talin)2,Fibrinogen:(alpha IIb beta3)2:(Src{pY419})2:(CIB)2:(Ca)2:(talin)2,Fibrinogen:(alpha IIb beta3)2:(Src{pY419})2:(CIB)2:(Ca)2:(talin)2:(Syk)2,Fibrinogen:(alpha IIb beta3)2:(Src{pY419})2:(CIB)2:(Ca)2:(talin)2:(Syk{pY})2,Fibrinogen:(alpha IIb beta3)2:(Src{pY529})2,alpha IIb beta3:C…	7.71429	ENSG00000005844,ENSG00000005884,ENSG00000005961,ENSG00000077943,ENSG00000082781,ENSG00000091409,ENSG00000103653,ENSG00000115221,ENSG00000115232,ENSG00000132470,ENSG00000137076,ENSG00000138448,ENSG00000144668,ENSG00000150093,ENSG00000160255,ENSG00000161638,ENSG00000165025,ENSG00000171557,ENSG00000171560,ENSG00000171564,ENSG00000171914,ENSG00000185043,ENSG00000197122,ENSG00000213949,ENSG00000259207	290579	9	0.888311	1266
ENSG00000091879	955	5.38645	angiopoietin 2	ANGPT2	["GCMa(h)","MAZ(h)","Myogenin(h)","NF-kappaB-p65(h)","NURR1(h)","RXRalpha(h)","Runx1(h)","Tal-1(h)","VDR(h)"]	["MO000019619","MO000021495","MO000024984","MO000025375","MO000026306","MO000026717","MO000032489","MO000079319","MO000105384"]	314	ANG-2(h),ANG-2-isoform1(h),ANG-2-isoform2(h),ANG-2-isoform3(h)	5.63737	ENSG00000091879	290579	9	0.888289	1269
ENSG00000177272	902	5.50176	potassium voltage-gated channel subfamily A member 3	KCNA3	["GCMa(h)","MAZ(h)","Myogenin(h)","NF-kappaB-p65(h)","NURR1(h)","RXRalpha(h)","Runx1(h)","Tal-1(h)","VDR(h)"]	["MO000019619","MO000021495","MO000024984","MO000025375","MO000026306","MO000026717","MO000032489","MO000079319","MO000105384"]	368	Kv1.3(h)	5.69374	ENSG00000177272	290475	9	0.88188	1270
ENSG00000143669	903	5.49796	lysosomal trafficking regulator	LYST	["GCMa(h)","MAZ(h)","Myogenin(h)","NF-kappaB-p65(h)","NURR1(h)","RXRalpha(h)","Runx1(h)","Tal-1(h)","VDR(h)"]	["MO000019619","MO000021495","MO000024984","MO000025375","MO000026306","MO000026717","MO000032489","MO000079319","MO000105384"]	379	LYST(h),LYST-isoform1(h),LYST-isoform2(h),LYST-isoform3(h)	5.76263	ENSG00000143669	290494	9	0.882314	1282
ENSG00000150630	1268	3.76287	vascular endothelial growth factor C	VEGFC	["GCMa(h)","MAZ(h)","Myogenin(h)","NF-kappaB-p65(h)","NURR1(h)","RXRalpha(h)","Runx1(h)","Tal-1(h)","VDR(h)"]	["MO000019619","MO000021495","MO000024984","MO000025375","MO000026306","MO000026717","MO000032489","MO000079319","MO000105384"]	16	VRP(h)	5.63737	ENSG00000150630	290579	9	0.888311	1284
ENSG00000163430	190	7.75221	follistatin like 1	FSTL1	["GCMa(h)","MAZ(h)","Myogenin(h)","NF-kappaB-p65(h)","NURR1(h)","RXRalpha(h)","Runx1(h)","Tal-1(h)","VDR(h)"]	["MO000019619","MO000021495","MO000024984","MO000025375","MO000026306","MO000026717","MO000032489","MO000079319","MO000105384"]	1104	FSTL1(h),FSTL1-isoform1(h),FSTL1-isoform2(h)	8.35715	ENSG00000163430	281774	9	0.599558	1294
ENSG00000152818	1282	3.70334	utrophin	UTRN	["GCMa(h)","MAZ(h)","Myogenin(h)","NF-kappaB-p65(h)","NURR1(h)","RXRalpha(h)","Runx1(h)","Tal-1(h)","VDR(h)"]	["MO000019619","MO000021495","MO000024984","MO000025375","MO000026306","MO000026717","MO000032489","MO000079319","MO000105384"]	16	Utrophin(h),Utrophin-Up140(h),Utrophin-Up71(h),Utrophin-isoform1(h),Utrophin-isoform2(h)	5.63737	ENSG00000152818	290579	9	0.888311	1298
ENSG00000184584	876	5.53335	stimulator of interferon response cGAMP interactor 1	STING1	["GCMa(h)","MAZ(h)","Myogenin(h)","NF-kappaB-p65(h)","NURR1(h)","RXRalpha(h)","Runx1(h)","Tal-1(h)","VDR(h)"]	["MO000019619","MO000021495","MO000024984","MO000025375","MO000026306","MO000026717","MO000032489","MO000079319","MO000105384"]	427	STING(h)	5.68929	ENSG00000184584	290498	9	0.881836	1303
ENSG00000167244	1293	3.64162	insulin like growth factor 2	IGF2	["GCMa(h)","MAZ(h)","Myogenin(h)","NF-kappaB-p65(h)","NURR1(h)","RXRalpha(h)","Runx1(h)","Tal-1(h)","VDR(h)"]	["MO000019619","MO000021495","MO000024984","MO000025375","MO000026306","MO000026717","MO000032489","MO000079319","MO000105384"]	16	IGF-2(h),IGF-2-isoform1(h),IGF-2-isoform2(h),IGF-2-isoform3(h)	5.63737	ENSG00000167244	290579	9	0.888311	1309
ENSG00000160294	135	8.22934	minichromosome maintenance complex component 3 associated protein	MCM3AP	["GCMa(h)","MAZ(h)","Myogenin(h)","NF-kappaB-p65(h)","NURR1(h)","RXRalpha(h)","Runx1(h)","Tal-1(h)","VDR(h)"]	["MO000019619","MO000021495","MO000024984","MO000025375","MO000026306","MO000026717","MO000032489","MO000079319","MO000105384"]	1181	MCM3-AP(h),MCM3-AP-GANP(h)	8.75276	ENSG00000160294	278032	9	0.541448	1316
ENSG00000065833	376	7.07098	malic enzyme 1	ME1	["GCMa(h)","MAZ(h)","Myogenin(h)","NF-kappaB-p65(h)","NURR1(h)","RXRalpha(h)","Runx1(h)","Tal-1(h)","VDR(h)"]	["MO000019619","MO000021495","MO000024984","MO000025375","MO000026306","MO000026717","MO000032489","MO000079319","MO000105384"]	943	NADP-dependent malic enzyme(h),NADP-dependent malic enzyme-isoform2(h)	7.83594	ENSG00000065833	284630	9	0.648117	1319
ENSG00000136859	25	9.35674	angiopoietin like 2	ANGPTL2	["GCMa(h)","MAZ(h)","Myogenin(h)","NF-kappaB-p65(h)","NURR1(h)","RXRalpha(h)","Runx1(h)","Tal-1(h)","VDR(h)"]	["MO000019619","MO000021495","MO000024984","MO000025375","MO000026306","MO000026717","MO000032489","MO000079319","MO000105384"]	1303	ANGPTL2-isoform1(h)	10.3467	ENSG00000136859	269177	9	0.430288	1328
ENSG00000188157	1312	3.49637	agrin	AGRN	["GCMa(h)","MAZ(h)","Myogenin(h)","NF-kappaB-p65(h)","NURR1(h)","RXRalpha(h)","Runx1(h)","Tal-1(h)","VDR(h)"]	["MO000019619","MO000021495","MO000024984","MO000025375","MO000026306","MO000026717","MO000032489","MO000079319","MO000105384"]	16	agrin(h),agrin-isoform1(h),agrin-isoform2(h),agrin-isoform3(h),agrin-isoform4(h),agrin-isoform5(h),agrin-isoform6(h),agrin-isoform7(h)	5.63737	ENSG00000188157	290579	9	0.888311	1328
ENSG00000146094	496	6.72808	docking protein 3	DOK3	["GCMa(h)","MAZ(h)","Myogenin(h)","NF-kappaB-p65(h)","NURR1(h)","RXRalpha(h)","Runx1(h)","Tal-1(h)","VDR(h)"]	["MO000019619","MO000021495","MO000024984","MO000025375","MO000026306","MO000026717","MO000032489","MO000079319","MO000105384"]	843	DOK3(h),DOK3-isoform1(h),DOK3-isoform2(h),DOK3-isoform3(h),DOK3-isoform4(h)	7.30781	ENSG00000146094	286262	9	0.703585	1339
ENSG00000101017	1324	3.4016	CD40 molecule	CD40	["GCMa(h)","MAZ(h)","Myogenin(h)","NF-kappaB-p65(h)","NURR1(h)","RXRalpha(h)","Runx1(h)","Tal-1(h)","VDR(h)"]	["MO000019619","MO000021495","MO000024984","MO000025375","MO000026306","MO000026717","MO000032489","MO000079319","MO000105384"]	16	cd40(h),cd40-isoform1(h),cd40-isoform2(h)	5.63737	ENSG00000101017	290579	9	0.888311	1340
ENSG00000113916	1012	5.23197	BCL6 transcription repressor	BCL6	["GCMa(h)","MAZ(h)","Myogenin(h)","NF-kappaB-p65(h)","NURR1(h)","RXRalpha(h)","Runx1(h)","Tal-1(h)","VDR(h)"]	["MO000019619","MO000021495","MO000024984","MO000025375","MO000026306","MO000026717","MO000032489","MO000079319","MO000105384"]	330	BCL-6(h),BCL-6-isoform1(h),BCL-6-isoform2(h)	5.63737	ENSG00000113916	290579	9	0.888241	1342
ENSG00000131788	1018	6.23632	melanocyte inducing transcription factor,protein inhibitor of activated STAT 3	MITF,PIAS3	["GCMa(h)","MAZ(h)","Myogenin(h)","NF-kappaB-p65(h)","NURR1(h)","RXRalpha(h)","Runx1(h)","Tal-1(h)","VDR(h)"]	["MO000019619","MO000021495","MO000024984","MO000025375","MO000026306","MO000026717","MO000032489","MO000079319","MO000105384"]	424	PIAS3(h),PIAS3:MiTF{pS73}	5.67653	ENSG00000131788,ENSG00000187098	290610	9	0.888159	1354
ENSG00000092964	270	7.36773	dihydropyrimidinase like 2	DPYSL2	["GCMa(h)","MAZ(h)","Myogenin(h)","NF-kappaB-p65(h)","NURR1(h)","RXRalpha(h)","Runx1(h)","Tal-1(h)","VDR(h)"]	["MO000019619","MO000021495","MO000024984","MO000025375","MO000026306","MO000026717","MO000032489","MO000079319","MO000105384"]	1085	CRMP2(h),CRMP2-isoform1(h),CRMP2-isoform1(h){pS522},CRMP2-isoform1(h){pT509}{pT514},CRMP2-isoform2(h)	8.12968	ENSG00000092964	283677	9	0.607582	1355
ENSG00000100365	486	6.74617	Rac family small GTPase 1,cytochrome b-245 alpha chain,cytochrome b-245 beta chain,neutrophil cytosolic factor 1,neutrophil cytosolic factor 2,neutrophil cytosolic factor 4,synaptotagmin like 1	CYBA,CYBB,NCF1,NCF2,NCF4,RAC1,SYTL1	["GCMa(h)","MAZ(h)","Myogenin(h)","NF-kappaB-p65(h)","NURR1(h)","RXRalpha(h)","Runx1(h)","Tal-1(h)","VDR(h)"]	["MO000019619","MO000021495","MO000024984","MO000025375","MO000026306","MO000026717","MO000032489","MO000079319","MO000105384"]	884	p40phox{p}:p67phox:p47phox{p},p40phox{p}:p67phox:p47phox{p}:Cytochrome b-558:Rac1:GTP:JFC1:phosphatidylinositide lipids	7.8132	ENSG00000051523,ENSG00000100365,ENSG00000116701,ENSG00000136238,ENSG00000142765,ENSG00000158517,ENSG00000165168	284483	9	0.648836	1370
ENSG00000116701	486	6.74617	Rac family small GTPase 1,cytochrome b-245 alpha chain,cytochrome b-245 beta chain,neutrophil cytosolic factor 1,neutrophil cytosolic factor 2,neutrophil cytosolic factor 4,synaptotagmin like 1	CYBA,CYBB,NCF1,NCF2,NCF4,RAC1,SYTL1	["GCMa(h)","MAZ(h)","Myogenin(h)","NF-kappaB-p65(h)","NURR1(h)","RXRalpha(h)","Runx1(h)","Tal-1(h)","VDR(h)"]	["MO000019619","MO000021495","MO000024984","MO000025375","MO000026306","MO000026717","MO000032489","MO000079319","MO000105384"]	886	p40phox{p}:p67phox:p47phox{p},p40phox{p}:p67phox:p47phox{p}:Cytochrome b-558:Rac1:GTP:JFC1:phosphatidylinositide lipids,p67phox(h),p67phox-isoform1(h),p67phox-isoform2(h),p67phox-isoform3(h),p67phox-isoform4(h)	7.8132	ENSG00000051523,ENSG00000100365,ENSG00000116701,ENSG00000136238,ENSG00000142765,ENSG00000158517,ENSG00000165168	284483	9	0.648836	1372
ENSG00000175832	84	8.55995	ETS variant transcription factor 4	ETV4	["GCMa(h)","MAZ(h)","Myogenin(h)","NF-kappaB-p65(h)","NURR1(h)","RXRalpha(h)","Runx1(h)","Tal-1(h)","VDR(h)"]	["MO000019619","MO000021495","MO000024984","MO000025375","MO000026306","MO000026717","MO000032489","MO000079319","MO000105384"]	1299	ETV4(h),ETV4-isoform1(h),ETV4-isoform2(h),ETV4-isoform3(h)	10.3105	ENSG00000175832	269469	9	0.430316	1383
ENSG00000139289	775	6.04495	pleckstrin homology like domain family A member 1	PHLDA1	["GCMa(h)","MAZ(h)","Myogenin(h)","NF-kappaB-p65(h)","NURR1(h)","RXRalpha(h)","Runx1(h)","Tal-1(h)","VDR(h)"]	["MO000019619","MO000021495","MO000024984","MO000025375","MO000026306","MO000026717","MO000032489","MO000079319","MO000105384"]	611	PHRIP(h)	6.7055	ENSG00000139289	287199	9	0.742552	1386
ENSG00000120708	73	8.90945	transforming growth factor beta induced	TGFBI	["GCMa(h)","MAZ(h)","Myogenin(h)","NF-kappaB-p65(h)","NURR1(h)","RXRalpha(h)","Runx1(h)","Tal-1(h)","VDR(h)"]	["MO000019619","MO000021495","MO000024984","MO000025375","MO000026306","MO000026717","MO000032489","MO000079319","MO000105384"]	1314	BIGH3(h)	10.3416	ENSG00000120708	269183	9	0.42989	1387
ENSG00000147065	396	6.96017	moesin	MSN	["GCMa(h)","MAZ(h)","Myogenin(h)","NF-kappaB-p65(h)","NURR1(h)","RXRalpha(h)","Runx1(h)","Tal-1(h)","VDR(h)"]	["MO000019619","MO000021495","MO000024984","MO000025375","MO000026306","MO000026717","MO000032489","MO000079319","MO000105384"]	995	moesin(h),moesin(h){pT558}	7.83001	ENSG00000147065	283707	9	0.62446	1391
ENSG00000154127	663	6.24441	ubiquitin associated and SH3 domain containing B	UBASH3B	["GCMa(h)","MAZ(h)","Myogenin(h)","NF-kappaB-p65(h)","NURR1(h)","RXRalpha(h)","Runx1(h)","Tal-1(h)","VDR(h)"]	["MO000019619","MO000021495","MO000024984","MO000025375","MO000026306","MO000026717","MO000032489","MO000079319","MO000105384"]	740	STS1(h)	7.2122	ENSG00000154127	286298	9	0.703683	1403
ENSG00000067225	1078	4.88525	pyruvate kinase M1/2	PKM	["GCMa(h)","MAZ(h)","Myogenin(h)","NF-kappaB-p65(h)","NURR1(h)","RXRalpha(h)","Runx1(h)","Tal-1(h)","VDR(h)"]	["MO000019619","MO000021495","MO000024984","MO000025375","MO000026306","MO000026717","MO000032489","MO000079319","MO000105384"]	337	PKM(h),PKM-isoform-M1(h),PKM-isoform-M2(h),PKM-isoform3(h)	5.63737	ENSG00000067225	290590	9	0.888131	1415
ENSG00000162772	404	6.93001	activating transcription factor 3	ATF3	["GCMa(h)","MAZ(h)","Myogenin(h)","NF-kappaB-p65(h)","NURR1(h)","RXRalpha(h)","Runx1(h)","Tal-1(h)","VDR(h)"]	["MO000019619","MO000021495","MO000024984","MO000025375","MO000026306","MO000026717","MO000032489","MO000079319","MO000105384"]	1012	ATF-3(h),ATF-3-isoform1(h),ATF-3-isoform2(h),ATF-3-isoform3(h),ATF-3-isoform4(h),ATF-3-isoform5(h)	8.29583	ENSG00000162772	284040	9	0.629469	1416
ENSG00000118523	1413	2.06316	cellular communication network factor 2	CCN2	["GCMa(h)","MAZ(h)","Myogenin(h)","NF-kappaB-p65(h)","NURR1(h)","RXRalpha(h)","Runx1(h)","Tal-1(h)","VDR(h)"]	["MO000019619","MO000021495","MO000024984","MO000025375","MO000026306","MO000026717","MO000032489","MO000079319","MO000105384"]	16	CTGF(h),CTGF-isoform1(h),CTGF-isoform2(h)	5.63737	ENSG00000118523	290579	9	0.888311	1429
ENSG00000158055	331	7.2105	grainyhead like transcription factor 3	GRHL3	["GCMa(h)","MAZ(h)","Myogenin(h)","NF-kappaB-p65(h)","NURR1(h)","RXRalpha(h)","Runx1(h)","Tal-1(h)","VDR(h)"]	["MO000019619","MO000021495","MO000024984","MO000025375","MO000026306","MO000026717","MO000032489","MO000079319","MO000105384"]	1103	GRH-L3(h),GRH-L3-isoform1(h),GRH-L3-isoform2(h),GRH-L3-isoform3(h),GRH-L3-isoform4(h),GRH-L3-isoform5(h)	8.41154	ENSG00000158055	281555	9	0.599698	1434
ENSG00000141968	119	8.43084	Bruton tyrosine kinase,C-type lectin domain containing 7A,FYN binding protein 1,GRB2 related adaptor protein 2,Janus kinase 2,NCK adaptor protein 1,linker for activation of T cells,lymphocyte cytosolic protein 2,prolactin,prolactin receptor,spleen associated tyrosine kinase,tec protein tyrosine kinase,vav guanine nucleotide exchange factor 1	BTK,CLEC7A,FYB1,GRAP2,JAK2,LAT,LCP2,NCK1,PRL,PRLR,SYK,TEC,VAV1	["GCMa(h)","MAZ(h)","Myogenin(h)","NF-kappaB-p65(h)","NURR1(h)","RXRalpha(h)","Runx1(h)","Tal-1(h)","VDR(h)"]	["MO000019619","MO000021495","MO000024984","MO000025375","MO000026306","MO000026717","MO000032489","MO000079319","MO000105384"]	1317	Btk:SLP-65{pY}:VAV1:Nck-1,Jak2(h){pY}:VAV1(h),LAT{p}:Grap2:SLP-76{p}:SLAP-130:Nck-1:VAV1,VAV1(h),VAV1(h){pY},VAV1(h){p},VAV1-isoform1(h),VAV1-isoform2(h),VAV1{pY}:SLP-76{p}:Nck-1,beta-glucan:(Dectin1{pY})2:Syk{pY352}{pY525}{pY526}:SLP-76{pY}:VAV1:PIP3,beta-glucan:(Dectin1{pY})2:Syk{pY352}{pY525}{pY526}:SLP-76{pY}:VAV1{pY160}{pY174}:PIP3,prlr(h):tec(h):VAV1(h),prolactin:(PRLR)2:tec:VAV1	10.9958	ENSG00000010671,ENSG00000043462,ENSG00000082074,ENSG00000096968,ENSG00000100351,ENSG00000113494,ENSG00000135605,ENSG00000141968,ENSG00000158092,ENSG00000165025,ENSG00000172179,ENSG00000172243,ENSG00000213658	290579	9	0.888311	1436
ENSG00000077150	743	6.10947	NF-kB subunit,RELB proto-oncogene,S-phase kinase associated protein 1,beta-transducin repeat containing E3 ubiquitin protein ligase,component of inhibitor of nuclear factor kappa B kinase complex,cullin 1,mitogen-activated protein kinase kinase kinase 14,nuclear factor kappa B subunit 2,ring-box 1	BTRC,CHUK,CUL1,MAP3K14,NFKB2,RBX1,RELB,SKP1	["GCMa(h)","MAZ(h)","Myogenin(h)","NF-kappaB-p65(h)","NURR1(h)","RXRalpha(h)","Runx1(h)","Tal-1(h)","VDR(h)"]	["MO000019619","MO000021495","MO000024984","MO000025375","MO000026306","MO000026717","MO000032489","MO000079319","MO000105384"]	694	NF-kappaB-p100(h),NF-kappaB-p100-isoform4(h),NF-kappaB-p100-p100(h),NF-kappaB2-p100:RelB:NIK:(IKK-alpha{pS176}{pS180})2,NF-kappaB2-p49(h),RelB(h):NF-kappaB2-p52(h),RelB:NF-kappaB2-p100{pS866}{pS870},RelB:NF-kappaB2-p100{pS866}{pS870}:NIK:(IKK-alpha{pS176}{pS180})2,RelB:NF-kappaB2-p100{pS866}{pS870}:beta-TrCP1:Skp1:Cul-1{nedd}:Roc1	7.19506	ENSG00000006062,ENSG00000055130,ENSG00000077150,ENSG00000100387,ENSG00000104856,ENSG00000113558,ENSG00000166167,ENSG00000213341	286400	9	0.71066	1437
ENSG00000198355	204	7.6751	Pim-3 proto-oncogene,serine/threonine kinase	PIM3	["GCMa(h)","MAZ(h)","Myogenin(h)","NF-kappaB-p65(h)","NURR1(h)","RXRalpha(h)","Runx1(h)","Tal-1(h)","VDR(h)"]	["MO000019619","MO000021495","MO000024984","MO000025375","MO000026306","MO000026717","MO000032489","MO000079319","MO000105384"]	1238	pim3(h)	9.34232	ENSG00000198355	276453	9	0.513085	1442
ENSG00000148926	479	6.82153	adrenomedullin	ADM	["GCMa(h)","MAZ(h)","Myogenin(h)","NF-kappaB-p65(h)","NURR1(h)","RXRalpha(h)","Runx1(h)","Tal-1(h)","VDR(h)"]	["MO000019619","MO000021495","MO000024984","MO000025375","MO000026306","MO000026717","MO000032489","MO000079319","MO000105384"]	965	Adrenomedullin(h),adrenomedullin(h)	7.88638	ENSG00000148926	284439	9	0.65731	1444
ENSG00000143333	42	9.10887	regulator of G protein signaling 16	RGS16	["GCMa(h)","MAZ(h)","Myogenin(h)","NF-kappaB-p65(h)","NURR1(h)","RXRalpha(h)","Runx1(h)","Tal-1(h)","VDR(h)"]	["MO000019619","MO000021495","MO000024984","MO000025375","MO000026306","MO000026717","MO000032489","MO000079319","MO000105384"]	1413	RGS16(h)	11.8681	ENSG00000143333	238271	9	0.318881	1455
ENSG00000172016	222	7.55738	regenerating family member 3 alpha	REG3A	["GCMa(h)","MAZ(h)","Myogenin(h)","NF-kappaB-p65(h)","NURR1(h)","RXRalpha(h)","Runx1(h)","Tal-1(h)","VDR(h)"]	["MO000019619","MO000021495","MO000024984","MO000025375","MO000026306","MO000026717","MO000032489","MO000079319","MO000105384"]	1237	PAP1(h)	9.51264	ENSG00000172016	274256	9	0.514777	1459
ENSG00000061938	152	8.09917	tyrosine kinase non receptor 2	TNK2	["GCMa(h)","MAZ(h)","Myogenin(h)","NF-kappaB-p65(h)","NURR1(h)","RXRalpha(h)","Runx1(h)","Tal-1(h)","VDR(h)"]	["MO000019619","MO000021495","MO000024984","MO000025375","MO000026306","MO000026717","MO000032489","MO000079319","MO000105384"]	1315	ACK-1(h),ACK-1(h){pY},ACK-1-isoform1(h),ACK-1-isoform2(h),ACK-1-isoform3(h)	10.4179	ENSG00000061938	283536	9	0.633603	1467
ENSG00000142871	356	7.19154	cellular communication network factor 1	CCN1	["GCMa(h)","MAZ(h)","Myogenin(h)","NF-kappaB-p65(h)","NURR1(h)","RXRalpha(h)","Runx1(h)","Tal-1(h)","VDR(h)"]	["MO000019619","MO000021495","MO000024984","MO000025375","MO000026306","MO000026717","MO000032489","MO000079319","MO000105384"]	1119	CCN1(h)	8.10209	ENSG00000142871	280268	9	0.584775	1475
ENSG00000104415	137	8.17646	cellular communication network factor 4	CCN4	["GCMa(h)","MAZ(h)","Myogenin(h)","NF-kappaB-p65(h)","NURR1(h)","RXRalpha(h)","Runx1(h)","Tal-1(h)","VDR(h)"]	["MO000019619","MO000021495","MO000024984","MO000025375","MO000026306","MO000026717","MO000032489","MO000079319","MO000105384"]	1342	CCN4(h),CCN4-isoform1(h),CCN4-isoform2(h),CCN4-isoform3(h),CCN4-isoform4(h),CCN4-isoform5(h)	10.9752	ENSG00000104415	249397	9	0.385006	1479
ENSG00000136286	232	7.49338	myosin IG	MYO1G	["GCMa(h)","MAZ(h)","Myogenin(h)","NF-kappaB-p65(h)","NURR1(h)","RXRalpha(h)","Runx1(h)","Tal-1(h)","VDR(h)"]	["MO000019619","MO000021495","MO000024984","MO000025375","MO000026306","MO000026717","MO000032489","MO000079319","MO000105384"]	1249	MYO1G(h),MYO1G-isoform1(h),MYO1G-isoform2(h),MYO1G-isoform3(h),MYO1G-isoform4(h)	9.67912	ENSG00000136286	274273	9	0.515687	1481
ENSG00000122641	302	7.34261	activin A receptor type 1B,activin A receptor type 2A,inhibin subunit beta A	ACVR1B,ACVR2A,INHBA	["GCMa(h)","MAZ(h)","Myogenin(h)","NF-kappaB-p65(h)","NURR1(h)","RXRalpha(h)","Runx1(h)","Tal-1(h)","VDR(h)"]	["MO000019619","MO000021495","MO000024984","MO000025375","MO000026306","MO000026717","MO000032489","MO000079319","MO000105384"]	1184	activin A(h),activin A:(ActR-II)2,activin A:(ActR-II:ActR-IB)2,activin A:(ActR-II:ActR-IB{pS}{pT})2,activinA(h),inhibin beta A(h)	8.8121	ENSG00000121989,ENSG00000122641,ENSG00000135503	290579	9	0.888311	1486
ENSG00000118503	522	6.70503	TNF alpha induced protein 3	TNFAIP3	["GCMa(h)","MAZ(h)","Myogenin(h)","NF-kappaB-p65(h)","NURR1(h)","RXRalpha(h)","Runx1(h)","Tal-1(h)","VDR(h)"]	["MO000019619","MO000021495","MO000024984","MO000025375","MO000026306","MO000026717","MO000032489","MO000079319","MO000105384"]	967	A20(h)	7.83967	ENSG00000118503	290475	9	0.881841	1489
ENSG00000152904	645	6.27516	geranylgeranyl diphosphate synthase 1	GGPS1	["GCMa(h)","MAZ(h)","Myogenin(h)","NF-kappaB-p65(h)","NURR1(h)","RXRalpha(h)","Runx1(h)","Tal-1(h)","VDR(h)"]	["MO000019619","MO000021495","MO000024984","MO000025375","MO000026306","MO000026717","MO000032489","MO000079319","MO000105384"]	844	geranylgeranyl pyrophosphate synthetase(h),geranylgeranyl pyrophosphate synthetase-isoform1(h),geranylgeranyl pyrophosphate synthetase-isoform2(h)	7.2989	ENSG00000152904	286237	9	0.703689	1489
ENSG00000168081	722	6.1924	prepronociceptin	PNOC	["GCMa(h)","MAZ(h)","Myogenin(h)","NF-kappaB-p65(h)","NURR1(h)","RXRalpha(h)","Runx1(h)","Tal-1(h)","VDR(h)"]	["MO000019619","MO000021495","MO000024984","MO000025375","MO000026306","MO000026717","MO000032489","MO000079319","MO000105384"]	778	Nociceptin(h),Nociceptin-isoform1(h),Nociceptin-isoform2(h)	6.83803	ENSG00000168081	286373	9	0.703443	1500
ENSG00000090376	324	7.22003	interleukin 1 receptor associated kinase 3	IRAK3	["GCMa(h)","MAZ(h)","Myogenin(h)","NF-kappaB-p65(h)","NURR1(h)","RXRalpha(h)","Runx1(h)","Tal-1(h)","VDR(h)"]	["MO000019619","MO000021495","MO000024984","MO000025375","MO000026306","MO000026717","MO000032489","MO000079319","MO000105384"]	1177	IRAK-M(h),IRAK-M-isoform1(h),IRAK-M-isoform2(h)	8.87802	ENSG00000090376	279196	9	0.559014	1501
ENSG00000116670	261	7.40535	anaphase promoting complex subunit 1,anaphase promoting complex subunit 10,anaphase promoting complex subunit 11,anaphase promoting complex subunit 2,anaphase promoting complex subunit 4,anaphase promoting complex subunit 5,anaphase promoting complex subunit 7,cell division cycle 16,cell division cycle 23,cell division cycle 26,cell division cycle 27,fizzy and cell division cycle 20 related 1,mit…	ANAPC1,ANAPC10,ANAPC11,ANAPC2,ANAPC4,ANAPC5,ANAPC7,CDC16,CDC23,CDC26,CDC27,FZR1,MAD2L2	["GCMa(h)","MAZ(h)","Myogenin(h)","NF-kappaB-p65(h)","NURR1(h)","RXRalpha(h)","Runx1(h)","Tal-1(h)","VDR(h)"]	["MO000019619","MO000021495","MO000024984","MO000025375","MO000026306","MO000026717","MO000032489","MO000079319","MO000105384"]	1240	MAD2B(h),cyclosome{p}n:Fzr:MAD2B	9.27199	ENSG00000004897,ENSG00000053900,ENSG00000089053,ENSG00000094880,ENSG00000105325,ENSG00000116670,ENSG00000130177,ENSG00000141552,ENSG00000153107,ENSG00000164162,ENSG00000176248,ENSG00000176386,ENSG00000196510	284101	9	0.606448	1501
ENSG00000176170	318	7.26757	sphingosine kinase 1	SPHK1	["GCMa(h)","MAZ(h)","Myogenin(h)","NF-kappaB-p65(h)","NURR1(h)","RXRalpha(h)","Runx1(h)","Tal-1(h)","VDR(h)"]	["MO000019619","MO000021495","MO000024984","MO000025375","MO000026306","MO000026717","MO000032489","MO000079319","MO000105384"]	1183	SK1(h),SK1(h){pS225},SK1(h){p},SK1-isoform1(h),SK1-isoform2(h),SK1-isoform3(h)	9.27199	ENSG00000176170	286310	9	0.70361	1501
ENSG00000180447	369	7.10044	growth arrest specific 1	GAS1	["GCMa(h)","MAZ(h)","Myogenin(h)","NF-kappaB-p65(h)","NURR1(h)","RXRalpha(h)","Runx1(h)","Tal-1(h)","VDR(h)"]	["MO000019619","MO000021495","MO000024984","MO000025375","MO000026306","MO000026717","MO000032489","MO000079319","MO000105384"]	1135	Gas1(h)	7.83627	ENSG00000180447	279706	9	0.574928	1504
ENSG00000213694	757	6.0808	sphingosine-1-phosphate receptor 3	S1PR3	["GCMa(h)","MAZ(h)","Myogenin(h)","NF-kappaB-p65(h)","NURR1(h)","RXRalpha(h)","Runx1(h)","Tal-1(h)","VDR(h)"]	["MO000019619","MO000021495","MO000024984","MO000025375","MO000026306","MO000026717","MO000032489","MO000079319","MO000105384"]	751	edg3(h)	7.24179	ENSG00000213694	286394	9	0.703489	1508
ENSG00000123342	174	7.94651	matrix metallopeptidase 19	MMP19	["GCMa(h)","MAZ(h)","Myogenin(h)","NF-kappaB-p65(h)","NURR1(h)","RXRalpha(h)","Runx1(h)","Tal-1(h)","VDR(h)"]	["MO000019619","MO000021495","MO000024984","MO000025375","MO000026306","MO000026717","MO000032489","MO000079319","MO000105384"]	1336	MMP19(h),MMP19-isoform1(h),MMP19-isoform2(h),MMP19-isoform3(h),MMP19-isoform4(h)	10.9919	ENSG00000123342	248362	9	0.385093	1510
ENSG00000132274	654	6.26332	tripartite motif containing 22	TRIM22	["GCMa(h)","MAZ(h)","Myogenin(h)","NF-kappaB-p65(h)","NURR1(h)","RXRalpha(h)","Runx1(h)","Tal-1(h)","VDR(h)"]	["MO000019619","MO000021495","MO000024984","MO000025375","MO000026306","MO000026717","MO000032489","MO000079319","MO000105384"]	862	TRIM22(h),TRIM22-isoform1(h),TRIM22-isoform2(h)	7.80825	ENSG00000132274	284702	9	0.669461	1516
ENSG00000130758	1065	5.04745	huntingtin,huntingtin associated protein 1,mitogen-activated protein kinase kinase kinase 10,neuronal differentiation 1	HAP1,HTT,MAP3K10,NEUROD1	["GCMa(h)","MAZ(h)","Myogenin(h)","NF-kappaB-p65(h)","NURR1(h)","RXRalpha(h)","Runx1(h)","Tal-1(h)","VDR(h)"]	["MO000019619","MO000021495","MO000024984","MO000025375","MO000026306","MO000026717","MO000032489","MO000079319","MO000105384"]	460	MLK2(h),MLK2(h):HTT(h),MLK2:HTT:hap1,MLK2:HTT:hap1:NeuroD	6.62638	ENSG00000130758,ENSG00000162992,ENSG00000173805,ENSG00000197386	287267	9	0.85663	1525
ENSG00000074590	596	6.44322	NUAK family kinase 1	NUAK1	["GCMa(h)","MAZ(h)","Myogenin(h)","NF-kappaB-p65(h)","NURR1(h)","RXRalpha(h)","Runx1(h)","Tal-1(h)","VDR(h)"]	["MO000019619","MO000021495","MO000024984","MO000025375","MO000026306","MO000026717","MO000032489","MO000079319","MO000105384"]	935	nuak1(h),nuak1-isoform1(h),nuak1-isoform1(h){pT211},nuak1-isoform2(h)	7.80479	ENSG00000074590	285067	9	0.648174	1531
ENSG00000106683	959	5.38021	LIM domain kinase 1,p21 (RAC1) activated kinase 1	LIMK1,PAK1	["GCMa(h)","MAZ(h)","Myogenin(h)","NF-kappaB-p65(h)","NURR1(h)","RXRalpha(h)","Runx1(h)","Tal-1(h)","VDR(h)"]	["MO000019619","MO000021495","MO000024984","MO000025375","MO000026306","MO000026717","MO000032489","MO000079319","MO000105384"]	572	limk1(h),limk1(h):PAK1(h),limk1(h){pT508},limk1(h){p},limk1-isoform1(h),limk1-isoform2(h),limk1-isoform3(h),limk1-isoform4(h)	6.54439	ENSG00000106683,ENSG00000149269	286333	9	0.745739	1531
ENSG00000173535	375	7.07182	TNF receptor superfamily member 10c	TNFRSF10C	["GCMa(h)","MAZ(h)","Myogenin(h)","NF-kappaB-p65(h)","NURR1(h)","RXRalpha(h)","Runx1(h)","Tal-1(h)","VDR(h)"]	["MO000019619","MO000021495","MO000024984","MO000025375","MO000026306","MO000026717","MO000032489","MO000079319","MO000105384"]	1157	DcR1(h)	8.65187	ENSG00000173535	280560	9	0.558564	1532
ENSG00000204516	706	6.20613	MHC class I polypeptide-related sequence B	MICB	["GCMa(h)","MAZ(h)","Myogenin(h)","NF-kappaB-p65(h)","NURR1(h)","RXRalpha(h)","Runx1(h)","Tal-1(h)","VDR(h)"]	["MO000019619","MO000021495","MO000024984","MO000025375","MO000026306","MO000026717","MO000032489","MO000079319","MO000105384"]	827	MICB-isoform1(h),micb(h),micb-isoform2(h),micb-isoform3(h)	7.2989	ENSG00000204516	286220	9	0.703704	1533
ENSG00000117090	764	6.05974	signaling lymphocytic activation molecule family member 1	SLAMF1	["GCMa(h)","MAZ(h)","Myogenin(h)","NF-kappaB-p65(h)","NURR1(h)","RXRalpha(h)","Runx1(h)","Tal-1(h)","VDR(h)"]	["MO000019619","MO000021495","MO000024984","MO000025375","MO000026306","MO000026717","MO000032489","MO000079319","MO000105384"]	771	SLAM(h),SLAM-isoform1(h),SLAM-isoform2(h),SLAM-isoform3(h),SLAM-isoform4(h)	7.19506	ENSG00000117090	286914	9	0.703236	1535
ENSG00000119729	938	5.42554	ras homolog family member Q	RHOQ	["GCMa(h)","MAZ(h)","Myogenin(h)","NF-kappaB-p65(h)","NURR1(h)","RXRalpha(h)","Runx1(h)","Tal-1(h)","VDR(h)"]	["MO000019619","MO000021495","MO000024984","MO000025375","MO000026306","MO000026717","MO000032489","MO000079319","MO000105384"]	600	TC10(h)	6.73913	ENSG00000119729	287114	9	0.743357	1538
ENSG00000154133	815	5.72714	roundabout guidance receptor 4	ROBO4	["GCMa(h)","MAZ(h)","Myogenin(h)","NF-kappaB-p65(h)","NURR1(h)","RXRalpha(h)","Runx1(h)","Tal-1(h)","VDR(h)"]	["MO000019619","MO000021495","MO000024984","MO000025375","MO000026306","MO000026717","MO000032489","MO000079319","MO000105384"]	728	ROBO4(h),ROBO4-isoform1(h),ROBO4-isoform2(h),ROBO4-isoform3(h)	7.23132	ENSG00000154133	286262	9	0.703688	1543
ENSG00000165280	362	7.10959	3-hydroxy-3-methylglutaryl-CoA reductase,NPL4 homolog,autocrine motility factor receptor,insulin induced gene 1,ubiquitin conjugating enzyme E2 G2,ubiquitin recognition factor,ubiquitin recognition factor in ER associated degradation 1,valosin containing protein	AMFR,HMGCR,INSIG1,NPLOC4,UBE2G2,UFD1,VCP	["GCMa(h)","MAZ(h)","Myogenin(h)","NF-kappaB-p65(h)","NURR1(h)","RXRalpha(h)","Runx1(h)","Tal-1(h)","VDR(h)"]	["MO000019619","MO000021495","MO000024984","MO000025375","MO000026306","MO000026717","MO000032489","MO000079319","MO000105384"]	1188	3-hydroxy-3-methylglutaryl-coenzyme A reductase:insig-1:Gp78:(vcp)6:Ufd1:NPL4,Gp78:(vcp)6:Ufd1:NPL4,UBE2G2{ub(n+1)}:3-hydroxy-3-methylglutaryl-coenzyme A reductase:insig-1:Gp78:(vcp)6:Ufd1:NPL4,insig-1:Gp78:(vcp)6:Ufd1:NPL4,vcp(h),vcp(h){pY805},vcp(h){pY}	8.8299	ENSG00000070010,ENSG00000113161,ENSG00000159461,ENSG00000165280,ENSG00000182446,ENSG00000184787,ENSG00000186480	286205	9	0.703796	1550
ENSG00000198909	1041	5.11779	mitogen-activated protein kinase 8,mitogen-activated protein kinase kinase 4,mitogen-activated protein kinase kinase kinase 3,sperm associated antigen 9	MAP2K4,MAP3K3,MAPK8,SPAG9	["GCMa(h)","MAZ(h)","Myogenin(h)","NF-kappaB-p65(h)","NURR1(h)","RXRalpha(h)","Runx1(h)","Tal-1(h)","VDR(h)"]	["MO000019619","MO000021495","MO000024984","MO000025375","MO000026306","MO000026717","MO000032489","MO000079319","MO000105384"]	518	JLP:MEKK3:MKK4:JNK1,JLP:MEKK3:MKK4{pS221}{pT225}:JNK1,MEKK3(h),MEKK3-isoform1(h),MEKK3-isoform2(h)	6.66264	ENSG00000008294,ENSG00000065559,ENSG00000107643,ENSG00000198909	287771	9	0.856058	1559
ENSG00000153317	549	6.59685	ArfGAP with SH3 domain,ankyrin repeat and PH domain 1	ASAP1	["GCMa(h)","MAZ(h)","Myogenin(h)","NF-kappaB-p65(h)","NURR1(h)","RXRalpha(h)","Runx1(h)","Tal-1(h)","VDR(h)"]	["MO000019619","MO000021495","MO000024984","MO000025375","MO000026306","MO000026717","MO000032489","MO000079319","MO000105384"]	1019	DEF-1(h),DEF-1-isoform1(h),DEF-1-isoform2(h)	7.8989	ENSG00000153317	283569	9	0.616401	1568
ENSG00000141527	143	8.15831	caspase recruitment domain family member 14	CARD14	["GCMa(h)","MAZ(h)","Myogenin(h)","NF-kappaB-p65(h)","NURR1(h)","RXRalpha(h)","Runx1(h)","Tal-1(h)","VDR(h)"]	["MO000019619","MO000021495","MO000024984","MO000025375","MO000026306","MO000026717","MO000032489","MO000079319","MO000105384"]	1427	CARD14(h),CARD14-isoform1(h),CARD14-isoform2(h),CARD14-isoform3(h)	11.9189	ENSG00000141527	237637	9	0.310018	1570
ENSG00000115386	1086	4.87287	regenerating family member 1 alpha	REG1A	["GCMa(h)","MAZ(h)","Myogenin(h)","NF-kappaB-p65(h)","NURR1(h)","RXRalpha(h)","Runx1(h)","Tal-1(h)","VDR(h)"]	["MO000019619","MO000021495","MO000024984","MO000025375","MO000026306","MO000026717","MO000032489","MO000079319","MO000105384"]	489	lithostathine1alpha(h)	6.73221	ENSG00000115386	287151	9	0.770443	1575
ENSG00000131037	278	7.34644	EPS8 like 1	EPS8L1	["GCMa(h)","MAZ(h)","Myogenin(h)","NF-kappaB-p65(h)","NURR1(h)","RXRalpha(h)","Runx1(h)","Tal-1(h)","VDR(h)"]	["MO000019619","MO000021495","MO000024984","MO000025375","MO000026306","MO000026717","MO000032489","MO000079319","MO000105384"]	1312	EPS8R1(h),EPS8R1-isoform1(h),EPS8R1-isoform2(h),EPS8R1-isoform3(h),EPS8R1-isoform4(h)	10.4357	ENSG00000131037	269222	9	0.43014	1590
ENSG00000100401	812	5.73467	Ran GTPase activating protein 1	RANGAP1	["GCMa(h)","MAZ(h)","Myogenin(h)","NF-kappaB-p65(h)","NURR1(h)","RXRalpha(h)","Runx1(h)","Tal-1(h)","VDR(h)"]	["MO000019619","MO000021495","MO000024984","MO000025375","MO000026306","MO000026717","MO000032489","MO000079319","MO000105384"]	783	RanGAP1(h)	7.62751	ENSG00000100401	284136	9	0.698397	1595
ENSG00000143546	357	7.17585	S100 calcium binding protein A8	S100A8	["GCMa(h)","MAZ(h)","Myogenin(h)","NF-kappaB-p65(h)","NURR1(h)","RXRalpha(h)","Runx1(h)","Tal-1(h)","VDR(h)"]	["MO000019619","MO000021495","MO000024984","MO000025375","MO000026306","MO000026717","MO000032489","MO000079319","MO000105384"]	1241	MRP-8(h)	9.00209	ENSG00000143546	274268	9	0.489113	1598
ENSG00000140464	244	7.40781	PML nuclear body scaffold,SMAD family member 3,transforming growth factor beta receptor 1,transforming growth factor beta receptor 2,zinc finger FYVE-type containing 9	PML,SMAD3,TGFBR1,TGFBR2,ZFYVE9	["GCMa(h)","MAZ(h)","Myogenin(h)","NF-kappaB-p65(h)","NURR1(h)","RXRalpha(h)","Runx1(h)","Tal-1(h)","VDR(h)"]	["MO000019619","MO000021495","MO000024984","MO000025375","MO000026306","MO000026717","MO000032489","MO000079319","MO000105384"]	1356	(TGFbeta1-CTF:TGFbetaR-II{pS213}{pS409}:TGFbetaR-I{pS}{pT})2:PtdIns(3)P:SARA:SMAD3:cPML,(TGFbeta1-CTF:TGFbetaR-II{pS213}{pS409}:TGFbetaR-I{pS}{pT}{sumoK})2:PtdIns(3)P:SARA:SMAD3:cPML,PML(h),PML(h){sumo2},PML(h){sumo},PML-1(h),PML-11(h),PML-12(h),PML-13(h),PML-14(h),PML-2(h),PML-3(h),PML-4(h),PML-5(h),PML-6(h),PML-7(h),PML-8(h)	11.0172	ENSG00000106799,ENSG00000140464,ENSG00000157077,ENSG00000163513,ENSG00000166949	287430	9	0.76216	1600
ENSG00000114019	850	5.65998	angiomotin like 2	AMOTL2	["GCMa(h)","MAZ(h)","Myogenin(h)","NF-kappaB-p65(h)","NURR1(h)","RXRalpha(h)","Runx1(h)","Tal-1(h)","VDR(h)"]	["MO000019619","MO000021495","MO000024984","MO000025375","MO000026306","MO000026717","MO000032489","MO000079319","MO000105384"]	756	amotl2(h),amotl2-isoform1(h),amotl2-isoform2(h),amotl2-isoform3(h),amotl2-isoform4(h)	7.2277	ENSG00000114019	286349	9	0.70346	1606
ENSG00000124216	354	7.20132	snail family transcriptional repressor 1	SNAI1	["GCMa(h)","MAZ(h)","Myogenin(h)","NF-kappaB-p65(h)","NURR1(h)","RXRalpha(h)","Runx1(h)","Tal-1(h)","VDR(h)"]	["MO000019619","MO000021495","MO000024984","MO000025375","MO000026306","MO000026717","MO000032489","MO000079319","MO000105384"]	1262	SNAI1(h)	9.79122	ENSG00000124216	290579	9	0.888311	1616
ENSG00000127947	837	5.69569	protein tyrosine phosphatase non-receptor type 12	PTPN12	["GCMa(h)","MAZ(h)","Myogenin(h)","NF-kappaB-p65(h)","NURR1(h)","RXRalpha(h)","Runx1(h)","Tal-1(h)","VDR(h)"]	["MO000019619","MO000021495","MO000024984","MO000025375","MO000026306","MO000026717","MO000032489","MO000079319","MO000105384"]	779	PTP-PEST(h),PTP-PEST-isoform2(h),PTP-PEST-isoform3(h)	7.19506	ENSG00000127947	287122	9	0.70253	1616
ENSG00000136854	1099	4.66295	syntaxin binding protein 1	STXBP1	["GCMa(h)","MAZ(h)","Myogenin(h)","NF-kappaB-p65(h)","NURR1(h)","RXRalpha(h)","Runx1(h)","Tal-1(h)","VDR(h)"]	["MO000019619","MO000021495","MO000024984","MO000025375","MO000026306","MO000026717","MO000032489","MO000079319","MO000105384"]	519	Unc18A(h),Unc18A-isoform1(h),Unc18A-isoform2(h)	6.67583	ENSG00000136854	287525	9	0.767324	1618
ENSG00000141582	759	6.07717	chromobox 4	CBX4	["GCMa(h)","MAZ(h)","Myogenin(h)","NF-kappaB-p65(h)","NURR1(h)","RXRalpha(h)","Runx1(h)","Tal-1(h)","VDR(h)"]	["MO000019619","MO000021495","MO000024984","MO000025375","MO000026306","MO000026717","MO000032489","MO000079319","MO000105384"]	859	Pc2(h),Pc2-isoform1(h),Pc2-isoform1(h){met(2)K191},Pc2-isoform2(h)	7.77363	ENSG00000141582	287290	9	0.767774	1618
ENSG00000143545	1254	3.92831	RAB13,member RAS oncogene family	RAB13	["GCMa(h)","MAZ(h)","Myogenin(h)","NF-kappaB-p65(h)","NURR1(h)","RXRalpha(h)","Runx1(h)","Tal-1(h)","VDR(h)"]	["MO000019619","MO000021495","MO000024984","MO000025375","MO000026306","MO000026717","MO000032489","MO000079319","MO000105384"]	380	rab13(h)	5.7	ENSG00000143545	290507	9	0.881861	1634
ENSG00000249751	892	5.51859	endothelial cell surface expressed chemotaxis and apoptosis regulator	ECSCR	["GCMa(h)","MAZ(h)","Myogenin(h)","NF-kappaB-p65(h)","NURR1(h)","RXRalpha(h)","Runx1(h)","Tal-1(h)","VDR(h)"]	["MO000019619","MO000021495","MO000024984","MO000025375","MO000026306","MO000026717","MO000032489","MO000079319","MO000105384"]	742	ECSCR(h),ECSCR(h){gly}	7.19506	ENSG00000249751	286317	9	0.703636	1634
ENSG00000169554	834	5.69777	zinc finger E-box binding homeobox 2	ZEB2	["GCMa(h)","MAZ(h)","Myogenin(h)","NF-kappaB-p65(h)","NURR1(h)","RXRalpha(h)","Runx1(h)","Tal-1(h)","VDR(h)"]	["MO000019619","MO000021495","MO000024984","MO000025375","MO000026306","MO000026717","MO000032489","MO000079319","MO000105384"]	801	ZEB2(h),ZEB2-isoform1(h),ZEB2-isoform2(h)	7.52143	ENSG00000169554	285642	9	0.695751	1635
ENSG00000169429	1087	7.37136	C-X-C motif chemokine ligand 8,C-X-C motif chemokine receptor 1,C-X-C motif chemokine receptor 2,G protein subunit alpha i2	CXCL8,CXCR1,CXCR2,GNAI2	["GCMa(h)","MAZ(h)","Myogenin(h)","NF-kappaB-p65(h)","NURR1(h)","RXRalpha(h)","Runx1(h)","Tal-1(h)","VDR(h)"]	["MO000019619","MO000021495","MO000024984","MO000025375","MO000026306","MO000026717","MO000032489","MO000079319","MO000105384"]	560	(IL-8(h))2,CXCR1(h):IL-8(h),IL-8(h),IL-8(h):CXCR1(h),IL-8(h):CXCR1(h):G-alpha-i2(h),IL-8(h):CXCR2(h),IL-8(h):CXCR2(h):G-alpha-i2(h),IL-8-isoform1(h),IL-8:CXCR1{p}	6.67583	ENSG00000114353,ENSG00000163464,ENSG00000169429,ENSG00000180871	290579	9	0.888311	1645
ENSG00000006210	778	6.01418	C-X3-C motif chemokine ligand 1,C-X3-C motif chemokine receptor 1	CX3CL1,CX3CR1	["GCMa(h)","MAZ(h)","Myogenin(h)","NF-kappaB-p65(h)","NURR1(h)","RXRalpha(h)","Runx1(h)","Tal-1(h)","VDR(h)"]	["MO000019619","MO000021495","MO000024984","MO000025375","MO000026306","MO000026717","MO000032489","MO000079319","MO000105384"]	868	CX3CR1-isoform1(h):fractalkine(h),fractalkine(h)	7.72528	ENSG00000006210,ENSG00000168329	290475	9	0.881838	1646
ENSG00000135312	382	7.03601	5-hydroxytryptamine receptor 1B	HTR1B	["GCMa(h)","MAZ(h)","Myogenin(h)","NF-kappaB-p65(h)","NURR1(h)","RXRalpha(h)","Runx1(h)","Tal-1(h)","VDR(h)"]	["MO000019619","MO000021495","MO000024984","MO000025375","MO000026306","MO000026717","MO000032489","MO000079319","MO000105384"]	1284	5-HT-1B(h)	10.2343	ENSG00000135312	270754	9	0.447747	1666
ENSG00000163162	644	6.28505	ring finger protein 149	RNF149	["GCMa(h)","MAZ(h)","Myogenin(h)","NF-kappaB-p65(h)","NURR1(h)","RXRalpha(h)","Runx1(h)","Tal-1(h)","VDR(h)"]	["MO000019619","MO000021495","MO000024984","MO000025375","MO000026306","MO000026717","MO000032489","MO000079319","MO000105384"]	1023	RNF149(h)	8.32501	ENSG00000163162	282916	9	0.610567	1667
ENSG00000077942	986	5.30814	fibulin 1	FBLN1	["GCMa(h)","MAZ(h)","Myogenin(h)","NF-kappaB-p65(h)","NURR1(h)","RXRalpha(h)","Runx1(h)","Tal-1(h)","VDR(h)"]	["MO000019619","MO000021495","MO000024984","MO000025375","MO000026306","MO000026717","MO000032489","MO000079319","MO000105384"]	686	Fibulin 1(h),Fibulin 1-A(h),Fibulin 1-B(h),Fibulin 1-C(h),Fibulin 1-D(h)	6.86582	ENSG00000077942	285485	9	0.713015	1672
ENSG00000109610	1307	3.58733	superoxide dismutase 3	SOD3	["GCMa(h)","MAZ(h)","Myogenin(h)","NF-kappaB-p65(h)","NURR1(h)","RXRalpha(h)","Runx1(h)","Tal-1(h)","VDR(h)"]	["MO000019619","MO000021495","MO000024984","MO000025375","MO000026306","MO000026717","MO000032489","MO000079319","MO000105384"]	369	SOD3(h)	5.69374	ENSG00000109610	290475	9	0.88188	1676
ENSG00000142178	803	5.82273	salt inducible kinase 1	SIK1	["GCMa(h)","MAZ(h)","Myogenin(h)","NF-kappaB-p65(h)","NURR1(h)","RXRalpha(h)","Runx1(h)","Tal-1(h)","VDR(h)"]	["MO000019619","MO000021495","MO000024984","MO000025375","MO000026306","MO000026717","MO000032489","MO000079319","MO000105384"]	875	SIK(h)	7.8033	ENSG00000142178	284685	9	0.657097	1678
ENSG00000146070	1311	3.55624	phospholipase A2 group VII	PLA2G7	["GCMa(h)","MAZ(h)","Myogenin(h)","NF-kappaB-p65(h)","NURR1(h)","RXRalpha(h)","Runx1(h)","Tal-1(h)","VDR(h)"]	["MO000019619","MO000021495","MO000024984","MO000025375","MO000026306","MO000026717","MO000032489","MO000079319","MO000105384"]	367	platelet-activating factor acetylhydrolase(h)	5.7	ENSG00000146070	290476	9	0.881886	1678
ENSG00000004468	831	5.7098	CD38 molecule	CD38	["GCMa(h)","MAZ(h)","Myogenin(h)","NF-kappaB-p65(h)","NURR1(h)","RXRalpha(h)","Runx1(h)","Tal-1(h)","VDR(h)"]	["MO000019619","MO000021495","MO000024984","MO000025375","MO000026306","MO000026717","MO000032489","MO000079319","MO000105384"]	852	ADP-ribosyl cyclase 1-isoform1(h),ADP-ribosyl cyclase 1-isoform2(h),CD38(h)	7.28852	ENSG00000004468	286536	9	0.702238	1683
ENSG00000090339	871	5.53725	intercellular adhesion molecule 1	ICAM1	["GCMa(h)","MAZ(h)","Myogenin(h)","NF-kappaB-p65(h)","NURR1(h)","RXRalpha(h)","Runx1(h)","Tal-1(h)","VDR(h)"]	["MO000019619","MO000021495","MO000024984","MO000025375","MO000026306","MO000026717","MO000032489","MO000079319","MO000105384"]	817	icam1(h)	7.4522	ENSG00000090339	290579	9	0.888311	1688
ENSG00000163220	888	5.5265	S100 calcium binding protein A9	S100A9	["GCMa(h)","MAZ(h)","Myogenin(h)","NF-kappaB-p65(h)","NURR1(h)","RXRalpha(h)","Runx1(h)","Tal-1(h)","VDR(h)"]	["MO000019619","MO000021495","MO000024984","MO000025375","MO000026306","MO000026717","MO000032489","MO000079319","MO000105384"]	802	MRP-14(h)	7.47396	ENSG00000163220	285638	9	0.69485	1690
ENSG00000119699	283	7.34637	SMAD family member 7,SMAD specific E3 ubiquitin protein ligase 1,TGF-beta activated kinase 1 (MAP3K7) binding protein 2,TNF receptor associated factor 6,fibronectin 1,latent transforming growth factor beta binding protein 1,latent transforming growth factor beta binding protein 2,latent transforming growth factor beta binding protein 3,latent transforming growth factor beta binding protein 4,left…	FN1,LAP3,LEFTY2,LTBP1,LTBP2,LTBP3,LTBP4,MAP2K3,MAP3K7,MAPK11,MAPK12,MAPK13,MAPK14,SMAD7,SMURF1,TAB2,TDP2,TGFB2,TGFB3,TGFBR1,TGFBR2,TRAF6	["GCMa(h)","MAZ(h)","Myogenin(h)","NF-kappaB-p65(h)","NURR1(h)","RXRalpha(h)","Runx1(h)","Tal-1(h)","VDR(h)"]	["MO000019619","MO000021495","MO000024984","MO000025375","MO000026306","MO000026717","MO000032489","MO000079319","MO000105384"]	1409	(LAP:TGFbeta)2,(TGFbeta)2,(TGFbeta1-CTF:TGFbetaR-II{pS213}{pS409}:TGFbetaR-I:traf6:tab2:TAK1)2,(TGFbeta1-CTF:TGFbetaR-II{pS213}{pS409}:TGFbetaR-I:traf6:tab2:TAK1:TDP2)2,(TGFbeta1-CTF:TGFbetaR-II{pS213}{pS409}:TGFbetaR-I:traf6{ub{K63}(n)}:tab2:TAK1{ub{K63}(n)}:TDP2{ub{K63}(n)})2,(TGFbeta1-CTF:TGFbetaR-II{pS213}{pS409}:TGFbetaR-I{pS}{pT}:traf6:SMAD7:TAK1:MKK3:p38)2,(TGFbeta1-CTF:TGFbetaR-II{pS213}{…	11.4054	ENSG00000002549,ENSG00000034152,ENSG00000049323,ENSG00000055208,ENSG00000090006,ENSG00000092969,ENSG00000101665,ENSG00000106799,ENSG00000111802,ENSG00000112062,ENSG00000115414,ENSG00000119681,ENSG00000119699,ENSG00000135341,ENSG00000143768,ENSG00000156711,ENSG00000163513,ENSG00000168056,ENSG00000175104,ENSG00000185386,ENSG00000188130,ENSG00000198742	290579	9	0.888311	1692
ENSG00000149968	547	6.64856	matrix metallopeptidase 3	MMP3	["GCMa(h)","MAZ(h)","Myogenin(h)","NF-kappaB-p65(h)","NURR1(h)","RXRalpha(h)","Runx1(h)","Tal-1(h)","VDR(h)"]	["MO000019619","MO000021495","MO000024984","MO000025375","MO000026306","MO000026717","MO000032489","MO000079319","MO000105384"]	1145	SL-1(h)	8.76924	ENSG00000149968	290579	9	0.888311	1692
ENSG00000173221	1040	5.13374	glutaredoxin	GLRX	["GCMa(h)","MAZ(h)","Myogenin(h)","NF-kappaB-p65(h)","NURR1(h)","RXRalpha(h)","Runx1(h)","Tal-1(h)","VDR(h)"]	["MO000019619","MO000021495","MO000024984","MO000025375","MO000026306","MO000026717","MO000032489","MO000079319","MO000105384"]	653	Grx(h)	7.25769	ENSG00000173221	286558	9	0.728082	1693
ENSG00000023902	1143	4.42194	pleckstrin homology domain containing O1	PLEKHO1	["GCMa(h)","MAZ(h)","Myogenin(h)","NF-kappaB-p65(h)","NURR1(h)","RXRalpha(h)","Runx1(h)","Tal-1(h)","VDR(h)"]	["MO000019619","MO000021495","MO000024984","MO000025375","MO000026306","MO000026717","MO000032489","MO000079319","MO000105384"]	555	CKIP1(h),CKIP1-isoform1(h),CKIP1-isoform2(h)	7.56204	ENSG00000023902	283757	9	0.757036	1698
ENSG00000073849	889	5.52149	6-sialyltransferase 1,ST6 beta-galactoside alpha-2	ST6GAL1	["GCMa(h)","MAZ(h)","Myogenin(h)","NF-kappaB-p65(h)","NURR1(h)","RXRalpha(h)","Runx1(h)","Tal-1(h)","VDR(h)"]	["MO000019619","MO000021495","MO000024984","MO000025375","MO000026306","MO000026717","MO000032489","MO000079319","MO000105384"]	824	SIAT1(h),SIAT1-isoform1(h),SIAT1-isoform2(h)	7.30781	ENSG00000073849	286163	9	0.703864	1713
ENSG00000159216	926	5.43799	RUNX family transcription factor 1	RUNX1	["GCMa(h)","MAZ(h)","Myogenin(h)","NF-kappaB-p65(h)","NURR1(h)","RXRalpha(h)","Runx1(h)","Tal-1(h)","VDR(h)"]	["MO000019619","MO000021495","MO000024984","MO000025375","MO000026306","MO000026717","MO000032489","MO000079319","MO000105384"]	794	AML-1E(h),AML-1FA(h),AML-1FB(h),AML-1FC(h),AML-1G(h),AML-1H(h),AML-1I(h),Runx1(h),Runx1DeltaN(h),Runx1a(h),Runx1b(h),Runx1c(h)	7.62924	ENSG00000159216	285624	9	0.749721	1720
ENSG00000170581	922	6.83089	Janus kinase 1,LCK proto-oncogene,Src family tyrosine kinase,interferon alpha 1,interferon alpha 13,interferon alpha 2,interferon alpha 4,interferon alpha 5,interferon alpha 6,interferon alpha 8,interferon alpha and beta receptor subunit 1,interferon alpha and beta receptor subunit 2,interferon beta 1,interferon regulatory factor 9,protein tyrosine phosphatase receptor type C,receptor for activat…	IFNA1,IFNA13,IFNA2,IFNA4,IFNA5,IFNA6,IFNA8,IFNAR1,IFNAR2,IFNB1,IRF9,JAK1,LCK,PTPRC,RACK1,STAT1,STAT2,TYK2,ZAP70	["GCMa(h)","MAZ(h)","Myogenin(h)","NF-kappaB-p65(h)","NURR1(h)","RXRalpha(h)","Runx1(h)","Tal-1(h)","VDR(h)"]	["MO000019619","MO000021495","MO000024984","MO000025375","MO000026306","MO000026717","MO000032489","MO000079319","MO000105384"]	803	CD45:IFNalpha:IFNAR1:Tyk2:IFNAR2c:Jak1:STAT2:IRF-9,CD45:IFNalpha:IFNAR1{pY466}:IFNAR2c{pY}:Jak1{pY1034}{pY1035}:Tyk2{pY1054}{pY1055}:STAT2:IRF-9,CD45:IFNalpha:IFNAR1{pY466}:IFNAR2c{pY}:Jak1{pY1034}{pY1035}:Tyk2{pY1054}{pY1055}:STAT2{pY690}:IRF-9,CD45:IFNalpha:IFNAR1{pY466}:IFNAR2c{pY}:Jak1{pY1034}{pY1035}:Tyk2{pY1054}{pY1055}:STAT2{pY690}:IRF-9:STAT1alpha:RACK1,IFNAR2c:Jak1:STAT2,IFNAR2c:Jak1:STA…	7.41759	ENSG00000081237,ENSG00000105397,ENSG00000115085,ENSG00000115415,ENSG00000120235,ENSG00000120242,ENSG00000142166,ENSG00000147873,ENSG00000159110,ENSG00000162434,ENSG00000170581,ENSG00000171855,ENSG00000182866,ENSG00000188379,ENSG00000197919,ENSG00000204628,ENSG00000213928,ENSG00000233816,ENSG00000236637	290579	9	0.888311	1725
ENSG00000136869	997	6.9262	CD14 molecule,MYD88 innate immune signal transduction adaptor,TIR domain containing adaptor protein,interleukin 1 receptor associated kinase 1,interleukin 1 receptor associated kinase 2,lipopolysaccharide binding protein,lymphocyte antigen 96,toll like receptor 4	CD14,IRAK1,IRAK2,LBP,LY96,MYD88,TIRAP,TLR4	["GCMa(h)","MAZ(h)","Myogenin(h)","NF-kappaB-p65(h)","NURR1(h)","RXRalpha(h)","Runx1(h)","Tal-1(h)","VDR(h)"]	["MO000019619","MO000021495","MO000024984","MO000025375","MO000026306","MO000026717","MO000032489","MO000079319","MO000105384"]	732	LPS:lbp:CD14:TLR4:MD-2:MyD88,LPS:lbp:CD14:TLR4:MD-2:MyD88:IRAK-1{pS376}{pT387},LPS:lbp:CD14:TLR4:MD-2:TIRAP,LPS:lbp:CD14:TLR4:MD-2:TIRAP:IRAK-2,TLR4(h),TLR4-isoform1(h),TLR4-isoform2(h),TLR4-isoform3(h),TLR4:MD-2:MyD88,TLR4:MD-2:TIRAP	7.19506	ENSG00000129988,ENSG00000134070,ENSG00000136869,ENSG00000150455,ENSG00000154589,ENSG00000170458,ENSG00000172936,ENSG00000184216	290579	9	0.888311	1729
ENSG00000196352	1123	4.50151	CD55 molecule (Cromer blood group)	CD55	["GCMa(h)","MAZ(h)","Myogenin(h)","NF-kappaB-p65(h)","NURR1(h)","RXRalpha(h)","Runx1(h)","Tal-1(h)","VDR(h)"]	["MO000019619","MO000021495","MO000024984","MO000025375","MO000026306","MO000026717","MO000032489","MO000079319","MO000105384"]	609	DAF(h),DAF-isoform1(h),DAF-isoform2(h),DAF-isoform3(h),DAF-isoform4(h),DAF-isoform5(h),DAF-isoform6(h),DAF-isoform7(h)	6.68622	ENSG00000196352	287136	9	0.743167	1732
ENSG00000161638	788	7.20757	integrin subunit alpha 1,integrin subunit alpha 2b,integrin subunit alpha 3,integrin subunit alpha 4,integrin subunit alpha 5,integrin subunit alpha 6,integrin subunit alpha 8,integrin subunit alpha 9,integrin subunit alpha L,integrin subunit alpha V,integrin subunit beta 1,integrin subunit beta 2,integrin subunit beta 3,integrin subunit beta 4,integrin subunit beta 5,integrin subunit beta 6	ITGA1,ITGA2B,ITGA3,ITGA4,ITGA5,ITGA6,ITGA8,ITGA9,ITGAL,ITGAV,ITGB1,ITGB2,ITGB3,ITGB4,ITGB5,ITGB6	["GCMa(h)","MAZ(h)","Myogenin(h)","NF-kappaB-p65(h)","NURR1(h)","RXRalpha(h)","Runx1(h)","Tal-1(h)","VDR(h)"]	["MO000019619","MO000021495","MO000024984","MO000025375","MO000026306","MO000026717","MO000032489","MO000079319","MO000105384"]	945	alpha5-integrin(h),alpha5-integrin(h):beta1-integrin(h),integrins	7.19506	ENSG00000005844,ENSG00000005884,ENSG00000005961,ENSG00000077943,ENSG00000082781,ENSG00000091409,ENSG00000115221,ENSG00000115232,ENSG00000132470,ENSG00000138448,ENSG00000144668,ENSG00000150093,ENSG00000160255,ENSG00000161638,ENSG00000213949,ENSG00000259207	290579	9	0.888311	1733
ENSG00000182492	732	6.15668	biglycan	BGN	["GCMa(h)","MAZ(h)","Myogenin(h)","NF-kappaB-p65(h)","NURR1(h)","RXRalpha(h)","Runx1(h)","Tal-1(h)","VDR(h)"]	["MO000019619","MO000021495","MO000024984","MO000025375","MO000026306","MO000026717","MO000032489","MO000079319","MO000105384"]	1002	Biglycan(h)	7.83001	ENSG00000182492	284020	9	0.623731	1734
ENSG00000198964	913	5.47082	sphingomyelin synthase 1	SGMS1	["GCMa(h)","MAZ(h)","Myogenin(h)","NF-kappaB-p65(h)","NURR1(h)","RXRalpha(h)","Runx1(h)","Tal-1(h)","VDR(h)"]	["MO000019619","MO000021495","MO000024984","MO000025375","MO000026306","MO000026717","MO000032489","MO000079319","MO000105384"]	822	SMS1(h),SMS1-isoform1(h),SMS1-isoform2(h)	7.2989	ENSG00000198964	286157	9	0.703908	1735
ENSG00000107968	308	7.34144	NF-kB subunit,RELA proto-oncogene,mitogen-activated protein kinase kinase kinase 8,nuclear factor kappa B subunit 1	MAP3K8,NFKB1,RELA	["GCMa(h)","MAZ(h)","Myogenin(h)","NF-kappaB-p65(h)","NURR1(h)","RXRalpha(h)","Runx1(h)","Tal-1(h)","VDR(h)"]	["MO000019619","MO000021495","MO000024984","MO000025375","MO000026306","MO000026717","MO000032489","MO000079319","MO000105384"]	1428	Cot(h),Cot(h){p},Cot-52kDa(h),Cot-58kDa(h),NF-kappaB1-p50(h):NF-kappaB-p105(h):NF-kappaB-p65-isoform1(h):Cot(h)	11.8681	ENSG00000107968,ENSG00000109320,ENSG00000173039	290579	9	0.888311	1736
ENSG00000106018	790	5.85754	vasoactive intestinal peptide receptor 2	VIPR2	["GCMa(h)","MAZ(h)","Myogenin(h)","NF-kappaB-p65(h)","NURR1(h)","RXRalpha(h)","Runx1(h)","Tal-1(h)","VDR(h)"]	["MO000019619","MO000021495","MO000024984","MO000025375","MO000026306","MO000026717","MO000032489","MO000079319","MO000105384"]	956	VPAC2(h),VPAC2-isoform1(h),VPAC2-isoform2(h)	7.8989	ENSG00000106018	286052	9	0.647707	1746
ENSG00000111341	393	6.96658	matrix Gla protein	MGP	["GCMa(h)","MAZ(h)","Myogenin(h)","NF-kappaB-p65(h)","NURR1(h)","RXRalpha(h)","Runx1(h)","Tal-1(h)","VDR(h)"]	["MO000019619","MO000021495","MO000024984","MO000025375","MO000026306","MO000026717","MO000032489","MO000079319","MO000105384"]	1357	MGP(h),MGP-isoform1(h),MGP-isoform2(h)	11.0018	ENSG00000111341	264988	9	0.384595	1750
ENSG00000135899	1188	4.24896	SP110 nuclear body protein	SP110	["GCMa(h)","MAZ(h)","Myogenin(h)","NF-kappaB-p65(h)","NURR1(h)","RXRalpha(h)","Runx1(h)","Tal-1(h)","VDR(h)"]	["MO000019619","MO000021495","MO000024984","MO000025375","MO000026306","MO000026717","MO000032489","MO000079319","MO000105384"]	563	Sp110(h),Sp110-isoform1(h),Sp110-isoform2(h),Sp110-isoform3(h),Sp110-isoform4(h),Sp110-isoform5(h),Sp110-isoform6(h),Sp110-isoform7(h)	6.15042	ENSG00000135899	287460	9	0.762392	1751
ENSG00000188906	752	6.10158	leucine rich repeat kinase 2	LRRK2	["GCMa(h)","MAZ(h)","Myogenin(h)","NF-kappaB-p65(h)","NURR1(h)","RXRalpha(h)","Runx1(h)","Tal-1(h)","VDR(h)"]	["MO000019619","MO000021495","MO000024984","MO000025375","MO000026306","MO000026717","MO000032489","MO000079319","MO000105384"]	1000	LRRK2(h),LRRK2(h){p}	7.85394	ENSG00000188906	286353	9	0.703238	1752
ENSG00000186480	555	7.10959	3-hydroxy-3-methylglutaryl-CoA reductase,NPL4 homolog,autocrine motility factor receptor,insulin induced gene 1,ubiquitin conjugating enzyme E2 G2,ubiquitin recognition factor,ubiquitin recognition factor in ER associated degradation 1,valosin containing protein	AMFR,HMGCR,INSIG1,NPLOC4,UBE2G2,UFD1,VCP	["GCMa(h)","MAZ(h)","Myogenin(h)","NF-kappaB-p65(h)","NURR1(h)","RXRalpha(h)","Runx1(h)","Tal-1(h)","VDR(h)"]	["MO000019619","MO000021495","MO000024984","MO000025375","MO000026306","MO000026717","MO000032489","MO000079319","MO000105384"]	1199	3-hydroxy-3-methylglutaryl-coenzyme A reductase:insig-1:Gp78:(vcp)6:Ufd1:NPL4,UBE2G2{ub(n+1)}:3-hydroxy-3-methylglutaryl-coenzyme A reductase:insig-1:Gp78:(vcp)6:Ufd1:NPL4,insig-1(h),insig-1-isoform1(h),insig-1-isoform1(h){ubK156}{ubK158},insig-1-isoform2(h),insig-1:Gp78:(vcp)6:Ufd1:NPL4	9.47968	ENSG00000070010,ENSG00000113161,ENSG00000159461,ENSG00000165280,ENSG00000182446,ENSG00000184787,ENSG00000186480	286200	9	0.70382	1754
ENSG00000000938	422	6.89658	FGR proto-oncogene,Src family tyrosine kinase	FGR	["GCMa(h)","MAZ(h)","Myogenin(h)","NF-kappaB-p65(h)","NURR1(h)","RXRalpha(h)","Runx1(h)","Tal-1(h)","VDR(h)"]	["MO000019619","MO000021495","MO000024984","MO000025375","MO000026306","MO000026717","MO000032489","MO000079319","MO000105384"]	1351	Fgr(h)	10.9088	ENSG00000000938	266387	9	0.384263	1773
ENSG00000163491	1272	3.71416	NIMA related kinase 10,Raf-1 proto-oncogene,mitogen-activated protein kinase kinase 1,serine/threonine kinase	MAP2K1,NEK10,RAF1	["GCMa(h)","MAZ(h)","Myogenin(h)","NF-kappaB-p65(h)","NURR1(h)","RXRalpha(h)","Runx1(h)","Tal-1(h)","VDR(h)"]	["MO000019619","MO000021495","MO000024984","MO000025375","MO000026306","MO000026717","MO000032489","MO000079319","MO000105384"]	501	nek10(h),nek10-isoform1(h),nek10-isoform2(h),nek10-isoform3(h),nek10-isoform4(h),nek10-isoform5(h),nek10-isoform6(h),nek10-isoform7(h),nek10:Raf-1:MEK1,nek10:Raf-1{pS338}:MEK1{pS218}{pS222}	6.71539	ENSG00000132155,ENSG00000163491,ENSG00000169032	287189	9	0.770386	1773
ENSG00000012779	388	6.97775	arachidonate 5-lipoxygenase	ALOX5	["GCMa(h)","MAZ(h)","Myogenin(h)","NF-kappaB-p65(h)","NURR1(h)","RXRalpha(h)","Runx1(h)","Tal-1(h)","VDR(h)"]	["MO000019619","MO000021495","MO000024984","MO000025375","MO000026306","MO000026717","MO000032489","MO000079319","MO000105384"]	1400	arachidonate 5-lipoxygenase(h),arachidonate 5-lipoxygenase-isoform2(h),arachidonate 5-lipoxygenase-isoform3(h),arachidonate 5-lipoxygenase-isoform4(h),arachidonate 5-lipoxygenase-isoform5(h)	11.2925	ENSG00000012779	243690	9	0.351613	1788
ENSG00000125538	1074	6.9262	MYD88 innate immune signal transduction adaptor,interleukin 1 beta,interleukin 1 receptor accessory protein,interleukin 1 receptor associated kinase 1,interleukin 1 receptor associated kinase 2,interleukin 1 receptor associated kinase 4,interleukin 1 receptor type 1,toll interacting protein	IL1B,IL1R1,IL1RAP,IRAK1,IRAK2,IRAK4,MYD88,TOLLIP	["GCMa(h)","MAZ(h)","Myogenin(h)","NF-kappaB-p65(h)","NURR1(h)","RXRalpha(h)","Runx1(h)","Tal-1(h)","VDR(h)"]	["MO000019619","MO000021495","MO000024984","MO000025375","MO000026306","MO000026717","MO000032489","MO000079319","MO000105384"]	739	IL-1beta(h),IL-1beta-p17:IL-1RI:IL-1RAcP:MyD88,IL-1beta-p17:IL-1RI:IL-1RAcP:MyD88:tollip:IRAK-1{pS376}{pT387}:IRAK-4:IRAK-2	7.19506	ENSG00000078902,ENSG00000115594,ENSG00000125538,ENSG00000134070,ENSG00000172936,ENSG00000184216,ENSG00000196083,ENSG00000198001	290579	9	0.888311	1798
ENSG00000196083	1059	6.9262	MYD88 innate immune signal transduction adaptor,interleukin 1 beta,interleukin 1 receptor accessory protein,interleukin 1 receptor associated kinase 1,interleukin 1 receptor associated kinase 2,interleukin 1 receptor associated kinase 4,interleukin 1 receptor type 1,toll interacting protein	IL1B,IL1R1,IL1RAP,IRAK1,IRAK2,IRAK4,MYD88,TOLLIP	["GCMa(h)","MAZ(h)","Myogenin(h)","NF-kappaB-p65(h)","NURR1(h)","RXRalpha(h)","Runx1(h)","Tal-1(h)","VDR(h)"]	["MO000019619","MO000021495","MO000024984","MO000025375","MO000026306","MO000026717","MO000032489","MO000079319","MO000105384"]	739	IL-1RAcP(h),IL-1RAcP-isoform1(h),IL-1RAcP-isoform2(h),IL-1RAcP-isoform3(h),IL-1RAcP-isoform4(h),IL-1beta-p17:IL-1RI:IL-1RAcP:MyD88,IL-1beta-p17:IL-1RI:IL-1RAcP:MyD88:tollip:IRAK-1{pS376}{pT387}:IRAK-4:IRAK-2	7.19506	ENSG00000078902,ENSG00000115594,ENSG00000125538,ENSG00000134070,ENSG00000172936,ENSG00000184216,ENSG00000196083,ENSG00000198001	290482	9	0.881828	1798
ENSG00000105928	633	6.32098	gasdermin E	GSDME	["GCMa(h)","MAZ(h)","Myogenin(h)","NF-kappaB-p65(h)","NURR1(h)","RXRalpha(h)","Runx1(h)","Tal-1(h)","VDR(h)"]	["MO000019619","MO000021495","MO000024984","MO000025375","MO000026306","MO000026717","MO000032489","MO000079319","MO000105384"]	1167	ICERE1(h),ICERE1-Short(h),ICERE1-isoform3(h),ICERE1-isoformL(h)	7.8989	ENSG00000105928	278690	9	0.565794	1800
ENSG00000071054	1154	4.39168	mitogen-activated protein kinase kinase kinase kinase 4	MAP4K4	["GCMa(h)","MAZ(h)","Myogenin(h)","NF-kappaB-p65(h)","NURR1(h)","RXRalpha(h)","Runx1(h)","Tal-1(h)","VDR(h)"]	["MO000019619","MO000021495","MO000024984","MO000025375","MO000026306","MO000026717","MO000032489","MO000079319","MO000105384"]	648	MAP4K4(h),MAP4K4-isoform1(h),MAP4K4-isoform2(h),MAP4K4-isoform3(h),MAP4K4-isoform4(h),MAP4K4-isoform5(h),MAP4K4-isoform6(h)	7.23779	ENSG00000071054	286310	9	0.7289	1802
ENSG00000187961	521	6.70648	kelch like family member 17	KLHL17	["GCMa(h)","MAZ(h)","Myogenin(h)","NF-kappaB-p65(h)","NURR1(h)","RXRalpha(h)","Runx1(h)","Tal-1(h)","VDR(h)"]	["MO000019619","MO000021495","MO000024984","MO000025375","MO000026306","MO000026717","MO000032489","MO000079319","MO000105384"]	1286	Actinfilin(h)	10.2897	ENSG00000187961	270033	9	0.438551	1807
ENSG00000134460	1110	4.55094	interleukin 2 receptor subunit alpha	IL2RA	["GCMa(h)","MAZ(h)","Myogenin(h)","NF-kappaB-p65(h)","NURR1(h)","RXRalpha(h)","Runx1(h)","Tal-1(h)","VDR(h)"]	["MO000019619","MO000021495","MO000024984","MO000025375","MO000026306","MO000026717","MO000032489","MO000079319","MO000105384"]	699	il-2Ralpha(h)	6.73221	ENSG00000134460	286674	9	0.710296	1809
ENSG00000120910	398	6.94991	alpha,beta,calmodulin 1,calmodulin 2,calmodulin 3,dynamin 1,protein phosphatase 3 catalytic subunit alpha,protein phosphatase 3 catalytic subunit beta,protein phosphatase 3 catalytic subunit gamma,protein phosphatase 3 regulatory subunit B	CALM1,CALM2,CALM3,DNM1,PPP3CA,PPP3CB,PPP3CC,PPP3R1,PPP3R2	["GCMa(h)","MAZ(h)","Myogenin(h)","NF-kappaB-p65(h)","NURR1(h)","RXRalpha(h)","Runx1(h)","Tal-1(h)","VDR(h)"]	["MO000019619","MO000021495","MO000024984","MO000025375","MO000026306","MO000026717","MO000032489","MO000079319","MO000105384"]	1412	CnAgamma(h),CnAgamma-isoform2(h),CnAgamma-isoform3(h),CnAgamma-xbb2(h),calcineurin:calmodulin:Ca,calcineurin:dynamin1{p}	11.8444	ENSG00000106976,ENSG00000107758,ENSG00000120910,ENSG00000138814,ENSG00000143933,ENSG00000160014,ENSG00000188386,ENSG00000198668,ENSG00000221823	290613	9	0.890696	1810
ENSG00000167552	739	7.94038	BCL2 like 11,tubulin alpha 1a,tubulin alpha 1b,tubulin alpha 1c,tubulin alpha 3c,tubulin alpha 4a,tubulin beta 2A class IIa,tubulin beta 4B class IVb,tubulin beta 6 class V,tubulin beta class I,tubulin gamma 1,tubulin gamma 2	BCL2L11,TUBA1A,TUBA1B,TUBA1C,TUBA3C,TUBA4A,TUBB,TUBB2A,TUBB4B,TUBB6,TUBG1,TUBG2	["GCMa(h)","MAZ(h)","Myogenin(h)","NF-kappaB-p65(h)","NURR1(h)","RXRalpha(h)","Runx1(h)","Tal-1(h)","VDR(h)"]	["MO000019619","MO000021495","MO000024984","MO000025375","MO000026306","MO000026717","MO000032489","MO000079319","MO000105384"]	1073	alpha-tubulin 1A(h),alpha-tubulin 1A-isoform2(h),alpha-tubulin 1A:BimEL,alpha-tubulin(h){ace},tubulin(h){ace}	8.12968	ENSG00000037042,ENSG00000123416,ENSG00000127824,ENSG00000131462,ENSG00000137267,ENSG00000153094,ENSG00000167552,ENSG00000167553,ENSG00000176014,ENSG00000188229,ENSG00000196230,ENSG00000198033	283473	9	0.607784	1812
ENSG00000184304	1181	6.9262	MYD88 innate immune signal transduction adaptor,TGF-beta activated kinase 1 (MAP3K7) binding protein 1,TGF-beta activated kinase 1 (MAP3K7) binding protein 2,TNF receptor associated factor 6,interleukin 1 receptor associated kinase 1,interleukin 1 receptor associated kinase 2,interleukin 1 receptor associated kinase 4,mitogen-activated protein kinase kinase kinase 7,protein kinase D1,toll like re…	IRAK1,IRAK2,IRAK4,MAP3K7,MYD88,PRKD1,TAB1,TAB2,TLR9,TRAF6	["GCMa(h)","MAZ(h)","Myogenin(h)","NF-kappaB-p65(h)","NURR1(h)","RXRalpha(h)","Runx1(h)","Tal-1(h)","VDR(h)"]	["MO000019619","MO000021495","MO000024984","MO000025375","MO000026306","MO000026717","MO000032489","MO000079319","MO000105384"]	636	CpG DNA:(TLR9:MyD88)2:IRAK-4{p}:IRAK-1{pT209}{pS376}:IRAK-2:PKD1,CpG DNA:(TLR9:MyD88)2:IRAK-4{p}:IRAK-1{pT209}{pS376}:IRAK-2:PKD1{pS738}{pS742}{pS910},CpG DNA:(TLR9:MyD88)2:IRAK-4{p}:IRAK-1{pT209}{pS376}{pT387}:IRAK-2:PKD1{pS738}{pS742}{pS910},CpG DNA:(TLR9:MyD88)2:IRAK-4{p}:IRAK-1{pT209}{pS376}{pT387}:IRAK-2:PKD1{pS738}{pS742}{pS910}:traf6,CpG DNA:(TLR9:MyD88)2:IRAK-4{p}:IRAK-1{pT209}{pS376}{pT3…	7.19506	ENSG00000055208,ENSG00000100324,ENSG00000134070,ENSG00000135341,ENSG00000172936,ENSG00000175104,ENSG00000184216,ENSG00000184304,ENSG00000198001,ENSG00000239732	290481	9	0.881701	1812
ENSG00000188130	510	7.34637	SMAD family member 7,TNF receptor associated factor 6,left-right determination factor 2,mitogen-activated protein kinase 11,mitogen-activated protein kinase 12,mitogen-activated protein kinase 13,mitogen-activated protein kinase 14,mitogen-activated protein kinase kinase 3,mitogen-activated protein kinase kinase kinase 7,transforming growth factor beta 2,transforming growth factor beta 3,transfor…	LEFTY2,MAP2K3,MAP3K7,MAPK11,MAPK12,MAPK13,MAPK14,SMAD7,TGFB2,TGFB3,TGFBR1,TGFBR2,TRAF6	["GCMa(h)","MAZ(h)","Myogenin(h)","NF-kappaB-p65(h)","NURR1(h)","RXRalpha(h)","Runx1(h)","Tal-1(h)","VDR(h)"]	["MO000019619","MO000021495","MO000024984","MO000025375","MO000026306","MO000026717","MO000032489","MO000079319","MO000105384"]	1349	(TGFbeta1-CTF:TGFbetaR-II{pS213}{pS409}:TGFbetaR-I{pS}{pT}:traf6:SMAD7:TAK1:MKK3:p38)2,(TGFbeta1-CTF:TGFbetaR-II{pS213}{pS409}:TGFbetaR-I{pS}{pT}:traf6{ub{K63}(n)}:SMAD7:TAK1{pT184}{pT187}{ub{K63}(n)}:MKK3:p38)2,(TGFbeta1-CTF:TGFbetaR-II{pS213}{pS409}:TGFbetaR-I{pS}{pT}:traf6{ub{K63}(n)}:SMAD7:TAK1{pT184}{pT187}{ub{K63}(n)}:MKK3{p}:p38{pT180}{pY182})2,(TGFbeta1-CTF:TGFbetaR-II{pS213}{pS409}:TGFbe…	10.9325	ENSG00000034152,ENSG00000092969,ENSG00000101665,ENSG00000106799,ENSG00000112062,ENSG00000119699,ENSG00000135341,ENSG00000143768,ENSG00000156711,ENSG00000163513,ENSG00000175104,ENSG00000185386,ENSG00000188130	290579	9	0.888311	1815
ENSG00000187323	1039	5.14126	DCC netrin 1 receptor	DCC	["GCMa(h)","MAZ(h)","Myogenin(h)","NF-kappaB-p65(h)","NURR1(h)","RXRalpha(h)","Runx1(h)","Tal-1(h)","VDR(h)"]	["MO000019619","MO000021495","MO000024984","MO000025375","MO000026306","MO000026717","MO000032489","MO000079319","MO000105384"]	777	dcc(h)	7.25144	ENSG00000187323	286412	9	0.702866	1816
ENSG00000135744	666	6.24091	G protein subunit alpha q,G protein subunit beta 1,G protein subunit beta 1 like,G protein subunit beta 2,G protein subunit beta 3,G protein subunit beta 4,G protein subunit beta 5,G protein subunit gamma 2,G protein subunit gamma 3,G protein subunit gamma 5,G protein subunit gamma transducin 1,Raf-1 proto-oncogene,angiotensin II receptor type 1,angiotensin II receptor type 2,angiotensinogen,arre…	AGT,AGTR1,AGTR2,ARRB2,CDK4,GNAQ,GNB1,GNB1L,GNB2,GNB3,GNB4,GNB5,GNG2,GNG3,GNG5,GNGT1,MAP2K1,MAPK1,MTUS1,PRKAA2,PRKAB1,PRKAG1,PTPN6,RAF1	["GCMa(h)","MAZ(h)","Myogenin(h)","NF-kappaB-p65(h)","NURR1(h)","RXRalpha(h)","Runx1(h)","Tal-1(h)","VDR(h)"]	["MO000019619","MO000021495","MO000024984","MO000025375","MO000026306","MO000026717","MO000032489","MO000079319","MO000105384"]	1156	(angiotensin II)2:(AT1A)2,(angiotensin II)2:(AT1A)2:Gq:GDP,(angiotensin II)2:(AT1A{p})2,(angiotensin II)2:(AT1A{p})2:beta-arrestin2:Raf-1:MEK1:ERK2,(angiotensin II)2:(AT1A{p})2:beta-arrestin2:Raf-1:MEK1{pS218}{pS222}:ERK2{pT185}{pY187},(angiotensin II)2:(AT2 receptor)2,(angiotensin II)2:(AT2 receptor)2:(ATIP-isoform3)2,(angiotensin II)2:(AT2 receptor)2:(ATIP-isoform3)2:SHP-1,(angiotensin II)2:(AT…	8.23353	ENSG00000069966,ENSG00000078369,ENSG00000100030,ENSG00000111664,ENSG00000111679,ENSG00000111725,ENSG00000114450,ENSG00000127928,ENSG00000129422,ENSG00000132155,ENSG00000135446,ENSG00000135744,ENSG00000141480,ENSG00000144891,ENSG00000156052,ENSG00000162188,ENSG00000162409,ENSG00000169032,ENSG00000172354,ENSG00000174021,ENSG00000180772,ENSG00000181929,ENSG00000185838,ENSG00000186469	290485	9	0.881575	1822
ENSG00000117020	1111	4.52888	AKT serine/threonine kinase 3	AKT3	["GCMa(h)","MAZ(h)","Myogenin(h)","NF-kappaB-p65(h)","NURR1(h)","RXRalpha(h)","Runx1(h)","Tal-1(h)","VDR(h)"]	["MO000019619","MO000021495","MO000024984","MO000025375","MO000026306","MO000026717","MO000032489","MO000079319","MO000105384"]	716	AKT-3(h),AKT-3(h){pS472},AKT-3(h){pT305}{pS472},AKT-3-isoform1(h),AKT-3-isoform2(h)	7.22019	ENSG00000117020	286287	9	0.703809	1827
ENSG00000132718	1176	4.32986	synaptotagmin 11	SYT11	["GCMa(h)","MAZ(h)","Myogenin(h)","NF-kappaB-p65(h)","NURR1(h)","RXRalpha(h)","Runx1(h)","Tal-1(h)","VDR(h)"]	["MO000019619","MO000021495","MO000024984","MO000025375","MO000026306","MO000026717","MO000032489","MO000079319","MO000105384"]	655	synaptotagmin-11(h)	6.70471	ENSG00000132718	286284	9	0.723621	1831
ENSG00000125735	1131	4.48798	TNF superfamily member 14	TNFSF14	["GCMa(h)","MAZ(h)","Myogenin(h)","NF-kappaB-p65(h)","NURR1(h)","RXRalpha(h)","Runx1(h)","Tal-1(h)","VDR(h)"]	["MO000019619","MO000021495","MO000024984","MO000025375","MO000026306","MO000026717","MO000032489","MO000079319","MO000105384"]	702	LIGHT(h),LIGHT-isoform1(h),LIGHT-isoform2(h)	7.25737	ENSG00000125735	286594	9	0.710248	1833
ENSG00000123143	1332	3.30474	protein kinase N1	PKN1	["GCMa(h)","MAZ(h)","Myogenin(h)","NF-kappaB-p65(h)","NURR1(h)","RXRalpha(h)","Runx1(h)","Tal-1(h)","VDR(h)"]	["MO000019619","MO000021495","MO000024984","MO000025375","MO000026306","MO000026717","MO000032489","MO000079319","MO000105384"]	515	PRK1(h),PRK1-isoform1(h),PRK1-isoform2(h),PRK1-isoform3(h)	5.75012	ENSG00000123143	287323	9	0.769386	1847
ENSG00000058085	553	6.57642	laminin subunit gamma 2	LAMC2	["GCMa(h)","MAZ(h)","Myogenin(h)","NF-kappaB-p65(h)","NURR1(h)","RXRalpha(h)","Runx1(h)","Tal-1(h)","VDR(h)"]	["MO000019619","MO000021495","MO000024984","MO000025375","MO000026306","MO000026717","MO000032489","MO000079319","MO000105384"]	1306	LAMC2(h),LAMC2-Short(h)	10.3105	ENSG00000058085	269240	9	0.430146	1859
ENSG00000147162	1248	3.95369	O-linked N-acetylglucosamine (GlcNAc) transferase	OGT	["GCMa(h)","MAZ(h)","Myogenin(h)","NF-kappaB-p65(h)","NURR1(h)","RXRalpha(h)","Runx1(h)","Tal-1(h)","VDR(h)"]	["MO000019619","MO000021495","MO000024984","MO000025375","MO000026306","MO000026717","MO000032489","MO000079319","MO000105384"]	621	OGT(h),OGT(h){ub},OGT-isoform1(h),OGT-isoform2(h),OGT-isoform3(h),OGT-isoform4(h)	7.19506	ENSG00000147162	286315	9	0.730829	1869
ENSG00000134324	606	6.41643	lipin 1	LPIN1	["GCMa(h)","MAZ(h)","Myogenin(h)","NF-kappaB-p65(h)","NURR1(h)","RXRalpha(h)","Runx1(h)","Tal-1(h)","VDR(h)"]	["MO000019619","MO000021495","MO000024984","MO000025375","MO000026306","MO000026717","MO000032489","MO000079319","MO000105384"]	1268	lipin1(h),lipin1(h){pS106},lipin1-isoform1(h),lipin1-isoform2(h),lipin1-isoform3(h),lipin1-isoform4(h),lipin1-isoform5(h),lipin1-isoform6(h),lipin1-isoform7(h)	9.93528	ENSG00000134324	272538	9	0.463563	1874
ENSG00000070190	969	5.36034	dual adaptor of phosphotyrosine and 3-phosphoinositides 1	DAPP1	["GCMa(h)","MAZ(h)","Myogenin(h)","NF-kappaB-p65(h)","NURR1(h)","RXRalpha(h)","Runx1(h)","Tal-1(h)","VDR(h)"]	["MO000019619","MO000021495","MO000024984","MO000025375","MO000026306","MO000026717","MO000032489","MO000079319","MO000105384"]	909	BAM32(h),BAM32-isoform1(h),BAM32-isoform2(h)	7.80019	ENSG00000070190	284548	9	0.648613	1878
ENSG00000100644	524	6.70461	MDM2 proto-oncogene,OS9 endoplasmic reticulum lectin,cell division cycle 34,cullin 2,egl-9 family hypoxia inducible factor 1,elongin B,elongin C,heat shock protein 90 alpha family class A member 1,heat shock protein 90 alpha family class B member 1,hypoxia inducible factor 1 subunit alpha,hypoxia inducible factor 1 subunit alpha inhibitor,receptor for activated C kinase 1,ring-box 1,spermidine/sp…	CDC34,CUL2,EGLN1,ELOB,ELOC,HIF1A,HIF1AN,HSP90AA1,HSP90AB1,MDM2,OS9,RACK1,RBX1,SAT1,TP53,UBE2A,UBE2B,UBE2C,UBE2D1,UBE2D2,UBE2D3,UBE2D4,UBE2E1,UBE2E2,UBE2G1,UBE2G2,UBE2H,UBE2I,UBE2K,UBE2L3,UBE2L6,UBE2M,UBE2N,UBE2R2,UBE2S,UBE2V1,UBE2V2	["GCMa(h)","MAZ(h)","Myogenin(h)","NF-kappaB-p65(h)","NURR1(h)","RXRalpha(h)","Runx1(h)","Tal-1(h)","VDR(h)"]	["MO000019619","MO000021495","MO000024984","MO000025375","MO000026306","MO000026717","MO000032489","MO000079319","MO000105384"]	1360	HIF-1alpha(h),HIF-1alpha(h):FIH-1(h),HIF-1alpha(h):p53(h),HIF-1alpha(h){hydP},HIF-1alpha(h){p},HIF-1alpha(h){ub(n)},HIF-1alpha-isoform1(h),HIF-1alpha-isoform1(h){ace},HIF-1alpha-isoform2(h),HIF-1alpha-isoform3(h),HIF-1alpha:(RACK1{pS146})2,HIF-1alpha:(RACK1{pS146})2:SSAT,HIF-1alpha:(RACK1{pS146})2:SSAT:EloC:EloB:Cul-2:Roc1:E2,HIF-1alpha:os-9:PHD2,HIF-1alpha{hydP}:p53:mdm2,Hsp90:HIF-1alpha	11.2747	ENSG00000072401,ENSG00000077721,ENSG00000078140,ENSG00000078967,ENSG00000080824,ENSG00000096384,ENSG00000099804,ENSG00000100387,ENSG00000100644,ENSG00000103275,ENSG00000103363,ENSG00000107341,ENSG00000108094,ENSG00000108106,ENSG00000109332,ENSG00000119048,ENSG00000130066,ENSG00000130725,ENSG00000131508,ENSG00000132388,ENSG00000135506,ENSG00000135679,ENSG00000135766,ENSG00000141510,ENSG00000154582…	290579	9	0.888311	1884
ENSG00000037280	808	5.78638	fms related receptor tyrosine kinase 4	FLT4	["GCMa(h)","MAZ(h)","Myogenin(h)","NF-kappaB-p65(h)","NURR1(h)","RXRalpha(h)","Runx1(h)","Tal-1(h)","VDR(h)"]	["MO000019619","MO000021495","MO000024984","MO000025375","MO000026306","MO000026717","MO000032489","MO000079319","MO000105384"]	1079	VEGFR-3(h),VEGFR-3-isoform1(h),VEGFR-3-isoform2(h),VEGFR-3-isoform3(h)	8.12968	ENSG00000037280	283708	9	0.607646	1887
ENSG00000112115	822	5.71205	TGF-beta activated kinase 1 (MAP3K7) binding protein 2,TNF receptor associated factor 6,TRAF3 interacting protein 2,interleukin 17 receptor A,interleukin 17 receptor C,interleukin 17A,interleukin 17F,mitogen-activated protein kinase kinase kinase 7	IL17A,IL17F,IL17RA,IL17RC,MAP3K7,TAB2,TRAF3IP2,TRAF6	["GCMa(h)","MAZ(h)","Myogenin(h)","NF-kappaB-p65(h)","NURR1(h)","RXRalpha(h)","Runx1(h)","Tal-1(h)","VDR(h)"]	["MO000019619","MO000021495","MO000024984","MO000025375","MO000026306","MO000026717","MO000032489","MO000079319","MO000105384"]	1065	CIKS:IL-17RC:(IL-17RA)2:IL-17A:IL-17F,IL-17A(h),IL-17A(h):IL-17F(h),IL-17F(h):IL-17A(h),IL-17RC:(IL-17RA)2:IL-17A:IL-17F,TAK1:tab2:traf6{ub{K63}(n)}:CIKS:IL-17RC:(IL-17RA{ub{K63}(n)})2:IL-17A:IL-17F,traf6:CIKS:IL-17RC:(IL-17RA)2:IL-17A:IL-17F,traf6{ub{K63}(n)}:CIKS:IL-17RC:(IL-17RA{ub{K63}(n)})2:IL-17A:IL-17F	8.12968	ENSG00000055208,ENSG00000056972,ENSG00000112115,ENSG00000112116,ENSG00000135341,ENSG00000163702,ENSG00000175104,ENSG00000177663	290579	9	0.888311	1887
ENSG00000100034	873	5.53384	Mg2+/Mn2+ dependent 1F,protein phosphatase	PPM1F	["GCMa(h)","MAZ(h)","Myogenin(h)","NF-kappaB-p65(h)","NURR1(h)","RXRalpha(h)","Runx1(h)","Tal-1(h)","VDR(h)"]	["MO000019619","MO000021495","MO000024984","MO000025375","MO000026306","MO000026717","MO000032489","MO000079319","MO000105384"]	1026	CaMKPase(h),CaMKPase-isoform1(h),CaMKPase-isoform2(h)	7.88945	ENSG00000100034	280998	9	0.609468	1899
ENSG00000102265	586	6.45015	TIMP metallopeptidase inhibitor 1	TIMP1	["GCMa(h)","MAZ(h)","Myogenin(h)","NF-kappaB-p65(h)","NURR1(h)","RXRalpha(h)","Runx1(h)","Tal-1(h)","VDR(h)"]	["MO000019619","MO000021495","MO000024984","MO000025375","MO000026306","MO000026717","MO000032489","MO000079319","MO000105384"]	1313	TIMP-1(h)	10.3746	ENSG00000102265	286288	9	0.703724	1899
ENSG00000163453	793	5.85284	insulin like growth factor binding protein 7	IGFBP7	["GCMa(h)","MAZ(h)","Myogenin(h)","NF-kappaB-p65(h)","NURR1(h)","RXRalpha(h)","Runx1(h)","Tal-1(h)","VDR(h)"]	["MO000019619","MO000021495","MO000024984","MO000025375","MO000026306","MO000026717","MO000032489","MO000079319","MO000105384"]	1111	IGFBP-7(h),IGFBP-7-isoform1(h),IGFBP-7-isoform2(h)	8.35879	ENSG00000163453	284886	9	0.647539	1904
ENSG00000034677	1259	3.77367	RBR E3 ubiquitin protein ligase,ring finger protein 19A	RNF19A	["GCMa(h)","MAZ(h)","Myogenin(h)","NF-kappaB-p65(h)","NURR1(h)","RXRalpha(h)","Runx1(h)","Tal-1(h)","VDR(h)"]	["MO000019619","MO000021495","MO000024984","MO000025375","MO000026306","MO000026717","MO000032489","MO000079319","MO000105384"]	659	dorfin(h),dorfin-isoform1(h),dorfin-isoform2(h),dorfin-isoform3(h)	6.66594	ENSG00000034677	286331	9	0.723602	1918
ENSG00000143384	725	6.18461	BCL2 family member,MCL1 apoptosis regulator	MCL1	["GCMa(h)","MAZ(h)","Myogenin(h)","NF-kappaB-p65(h)","NURR1(h)","RXRalpha(h)","Runx1(h)","Tal-1(h)","VDR(h)"]	["MO000019619","MO000021495","MO000024984","MO000025375","MO000026306","MO000026717","MO000032489","MO000079319","MO000105384"]	1199	Mcl-1(h),Mcl-1(h){ub},Mcl-1L(h),Mcl-1L(h){ub},Mcl-1L(h){ub}n,Mcl-1S(h)	9.47968	ENSG00000143384	285455	9	0.647126	1924
ENSG00000196954	781	5.95309	caspase 4	CASP4	["GCMa(h)","MAZ(h)","Myogenin(h)","NF-kappaB-p65(h)","NURR1(h)","RXRalpha(h)","Runx1(h)","Tal-1(h)","VDR(h)"]	["MO000019619","MO000021495","MO000024984","MO000025375","MO000026306","MO000026717","MO000032489","MO000079319","MO000105384"]	1143	Caspase-4(h),Caspase-4-isoform1(h),Caspase-4-isoform2(h),Caspase-4-isoform3(h),Caspase-4-isoform4(h),Caspase-4-isoform5(h)	8.76375	ENSG00000196954	290475	9	0.88178	1924
ENSG00000106366	1054	5.07043	serpin family E member 1	SERPINE1	["GCMa(h)","MAZ(h)","Myogenin(h)","NF-kappaB-p65(h)","NURR1(h)","RXRalpha(h)","Runx1(h)","Tal-1(h)","VDR(h)"]	["MO000019619","MO000021495","MO000024984","MO000025375","MO000026306","MO000026717","MO000032489","MO000079319","MO000105384"]	876	PAI1(h),PAI1-isoform1(h),PAI1-isoform2(h)	7.77363	ENSG00000106366	285055	9	0.657062	1930
ENSG00000169884	805	5.78776	Wnt family member 10B	WNT10B	["GCMa(h)","MAZ(h)","Myogenin(h)","NF-kappaB-p65(h)","NURR1(h)","RXRalpha(h)","Runx1(h)","Tal-1(h)","VDR(h)"]	["MO000019619","MO000021495","MO000024984","MO000025375","MO000026306","MO000026717","MO000032489","MO000079319","MO000105384"]	1126	Wnt-10b(h),Wnt-10b-isoform1(h),Wnt-10b-isoform2(h)	8.22735	ENSG00000169884	279155	9	0.585022	1931
ENSG00000131370	796	5.83108	SH3 domain binding protein 5	SH3BP5	["GCMa(h)","MAZ(h)","Myogenin(h)","NF-kappaB-p65(h)","NURR1(h)","RXRalpha(h)","Runx1(h)","Tal-1(h)","VDR(h)"]	["MO000019619","MO000021495","MO000024984","MO000025375","MO000026306","MO000026717","MO000032489","MO000079319","MO000105384"]	1136	SAB(h),SAB-isoform1(h),SAB-isoform2(h)	8.80913	ENSG00000131370	280238	9	0.566711	1932
ENSG00000048052	710	6.20081	histone deacetylase 9	HDAC9	["GCMa(h)","MAZ(h)","Myogenin(h)","NF-kappaB-p65(h)","NURR1(h)","RXRalpha(h)","Runx1(h)","Tal-1(h)","VDR(h)"]	["MO000019619","MO000021495","MO000024984","MO000025375","MO000026306","MO000026717","MO000032489","MO000079319","MO000105384"]	1233	HDAC9(h),HDAC9-isoform1(h),HDAC9-isoform10(h),HDAC9-isoform11(h),HDAC9-isoform2(h),HDAC9-isoform3(h),HDAC9-isoform4(h),HDAC9-isoform5(h),HDAC9-isoform6(h),HDAC9-isoform7(h),HDAC9-isoform8(h),HDAC9-isoform9(h)	9.13946	ENSG00000048052	279245	9	0.52105	1943
ENSG00000140564	1076	4.89914	furin,paired basic amino acid cleaving enzyme	FURIN	["GCMa(h)","MAZ(h)","Myogenin(h)","NF-kappaB-p65(h)","NURR1(h)","RXRalpha(h)","Runx1(h)","Tal-1(h)","VDR(h)"]	["MO000019619","MO000021495","MO000024984","MO000025375","MO000026306","MO000026717","MO000032489","MO000079319","MO000105384"]	874	PACE(h)	7.78462	ENSG00000140564	290843	9	0.881301	1950
ENSG00000186318	1046	5.11452	beta-secretase 1	BACE1	["GCMa(h)","MAZ(h)","Myogenin(h)","NF-kappaB-p65(h)","NURR1(h)","RXRalpha(h)","Runx1(h)","Tal-1(h)","VDR(h)"]	["MO000019619","MO000021495","MO000024984","MO000025375","MO000026306","MO000026717","MO000032489","MO000079319","MO000105384"]	906	Asp2(h),Asp2-A(h),Asp2-B(h),Asp2-C(h),Asp2-D(h),Asp2-isoform5(h),Asp2-isoform6(h)	7.77363	ENSG00000186318	285001	9	0.648635	1952
ENSG00000143507	1303	3.59139	dual specificity phosphatase 10	DUSP10	["GCMa(h)","MAZ(h)","Myogenin(h)","NF-kappaB-p65(h)","NURR1(h)","RXRalpha(h)","Runx1(h)","Tal-1(h)","VDR(h)"]	["MO000019619","MO000021495","MO000024984","MO000025375","MO000026306","MO000026717","MO000032489","MO000079319","MO000105384"]	651	MKP-5(h),MKP-5-isoform1(h),MKP-5-isoform2(h)	7.22968	ENSG00000143507	287350	9	0.770242	1954
ENSG00000213859	603	6.42152	potassium channel tetramerization domain containing 11	KCTD11	["GCMa(h)","MAZ(h)","Myogenin(h)","NF-kappaB-p65(h)","NURR1(h)","RXRalpha(h)","Runx1(h)","Tal-1(h)","VDR(h)"]	["MO000019619","MO000021495","MO000024984","MO000025375","MO000026306","MO000026717","MO000032489","MO000079319","MO000105384"]	1352	KCTD11(h),KCTD11-isoform1(h),KCTD11-isoform2(h)	10.8659	ENSG00000213859	267100	9	0.392602	1955
ENSG00000161940	840	5.69264	BCL6B transcription repressor	BCL6B	["GCMa(h)","MAZ(h)","Myogenin(h)","NF-kappaB-p65(h)","NURR1(h)","RXRalpha(h)","Runx1(h)","Tal-1(h)","VDR(h)"]	["MO000019619","MO000021495","MO000024984","MO000025375","MO000026306","MO000026717","MO000032489","MO000079319","MO000105384"]	1122	BCL-6B(h),BCL6B(h)	8.079	ENSG00000161940	281054	9	0.578614	1962
ENSG00000049768	1034	5.14174	forkhead box P3	FOXP3	["GCMa(h)","MAZ(h)","Myogenin(h)","NF-kappaB-p65(h)","NURR1(h)","RXRalpha(h)","Runx1(h)","Tal-1(h)","VDR(h)"]	["MO000019619","MO000021495","MO000024984","MO000025375","MO000026306","MO000026717","MO000032489","MO000079319","MO000105384"]	930	FOXP3(h),FOXP3-isoform1(h),FOXP3-isoform2(h),FOXP3-isoform3(h),FOXP3-isoform4(h)	7.25737	ENSG00000049768	285120	9	0.648403	1964
ENSG00000128791	571	6.52297	twisted gastrulation BMP signaling modulator 1	TWSG1	["GCMa(h)","MAZ(h)","Myogenin(h)","NF-kappaB-p65(h)","NURR1(h)","RXRalpha(h)","Runx1(h)","Tal-1(h)","VDR(h)"]	["MO000019619","MO000021495","MO000024984","MO000025375","MO000026306","MO000026717","MO000032489","MO000079319","MO000105384"]	1399	twsg1(h),twsg1-isoform1(h),twsg1-isoform2(h)	11.4	ENSG00000128791	241921	9	0.351754	1970
ENSG00000159388	774	6.04823	BTG anti-proliferation factor 2	BTG2	["GCMa(h)","MAZ(h)","Myogenin(h)","NF-kappaB-p65(h)","NURR1(h)","RXRalpha(h)","Runx1(h)","Tal-1(h)","VDR(h)"]	["MO000019619","MO000021495","MO000024984","MO000025375","MO000026306","MO000026717","MO000032489","MO000079319","MO000105384"]	1197	PC3(h)	8.75276	ENSG00000159388	279883	9	0.528078	1971
ENSG00000123080	991	5.2948	cyclin dependent kinase inhibitor 2C	CDKN2C	["GCMa(h)","MAZ(h)","Myogenin(h)","NF-kappaB-p65(h)","NURR1(h)","RXRalpha(h)","Runx1(h)","Tal-1(h)","VDR(h)"]	["MO000019619","MO000021495","MO000024984","MO000025375","MO000026306","MO000026717","MO000032489","MO000079319","MO000105384"]	987	p18INK4c(h)	7.25144	ENSG00000123080	283389	9	0.629627	1978
ENSG00000156587	770	6.70461	cell division cycle 34,cullin 2,elongin B,elongin C,hypoxia inducible factor 1 subunit alpha,receptor for activated C kinase 1,ring-box 1,spermidine/spermine N1-acetyltransferase 1,ubiqiutin conjugating enzyme,ubiquitin conjugating enzyme E2 A,ubiquitin conjugating enzyme E2 B,ubiquitin conjugating enzyme E2 C,ubiquitin conjugating enzyme E2 D1,ubiquitin conjugating enzyme E2 D2,ubiquitin conjuga…	CDC34,CUL2,ELOB,ELOC,HIF1A,RACK1,RBX1,SAT1,UBE2A,UBE2B,UBE2C,UBE2D1,UBE2D2,UBE2D3,UBE2D4,UBE2E1,UBE2E2,UBE2G1,UBE2G2,UBE2H,UBE2I,UBE2K,UBE2L3,UBE2L6,UBE2M,UBE2N,UBE2R2,UBE2S,UBE2V1,UBE2V2	["GCMa(h)","MAZ(h)","Myogenin(h)","NF-kappaB-p65(h)","NURR1(h)","RXRalpha(h)","Runx1(h)","Tal-1(h)","VDR(h)"]	["MO000019619","MO000021495","MO000024984","MO000025375","MO000026306","MO000026717","MO000032489","MO000079319","MO000105384"]	1208	EloC:EloB:Cul-2:Roc1:E2,HIF-1alpha:(RACK1{pS146})2:SSAT:EloC:EloB:Cul-2:Roc1:E2,UbcH8(h),UbcH8-isoform1(h),UbcH8-isoform2(h)	9.47968	ENSG00000072401,ENSG00000077721,ENSG00000078140,ENSG00000078967,ENSG00000099804,ENSG00000100387,ENSG00000100644,ENSG00000103275,ENSG00000103363,ENSG00000107341,ENSG00000108094,ENSG00000108106,ENSG00000109332,ENSG00000119048,ENSG00000130066,ENSG00000130725,ENSG00000131508,ENSG00000132388,ENSG00000154582,ENSG00000156587,ENSG00000169139,ENSG00000170142,ENSG00000175063,ENSG00000177889,ENSG00000182247…	284912	9	0.655679	1978
ENSG00000135424	1028	5.14675	integrin subunit alpha 7	ITGA7	["GCMa(h)","MAZ(h)","Myogenin(h)","NF-kappaB-p65(h)","NURR1(h)","RXRalpha(h)","Runx1(h)","Tal-1(h)","VDR(h)"]	["MO000019619","MO000021495","MO000024984","MO000025375","MO000026306","MO000026717","MO000032489","MO000079319","MO000105384"]	958	ITGA7(h),ITGA7-Alpha-7X1B(h),ITGA7-Alpha-7X1X2A(h),ITGA7-Alpha-7X2B(h),ITGA7-Alpha-7X2DB(h),ITGA7-isoform2(h)	7.84188	ENSG00000135424	285097	9	0.647657	1986
ENSG00000166923	842	5.68605	DAN family BMP antagonist,gremlin 1	GREM1	["GCMa(h)","MAZ(h)","Myogenin(h)","NF-kappaB-p65(h)","NURR1(h)","RXRalpha(h)","Runx1(h)","Tal-1(h)","VDR(h)"]	["MO000019619","MO000021495","MO000024984","MO000025375","MO000026306","MO000026717","MO000032489","MO000079319","MO000105384"]	1146	Drm(h),Drm-isoform1(h),Drm-isoform2(h)	8.75276	ENSG00000166923	280372	9	0.558838	1988
ENSG00000206561	617	6.3976	collagen like tail subunit of asymmetric acetylcholinesterase	COLQ	["GCMa(h)","MAZ(h)","Myogenin(h)","NF-kappaB-p65(h)","NURR1(h)","RXRalpha(h)","Runx1(h)","Tal-1(h)","VDR(h)"]	["MO000019619","MO000021495","MO000024984","MO000025375","MO000026306","MO000026717","MO000032489","MO000079319","MO000105384"]	1379	COLQ(h),COLQ-II(h),COLQ-III(h),COLQ-IV(h),COLQ-V(h),COLQ-VI(h),COLQ-VII(h),COLQ-VIII(h)	11.4564	ENSG00000206561	241338	9	0.352108	1996
ENSG00000152104	878	5.53178	protein tyrosine phosphatase non-receptor type 14	PTPN14	["GCMa(h)","MAZ(h)","Myogenin(h)","NF-kappaB-p65(h)","NURR1(h)","RXRalpha(h)","Runx1(h)","Tal-1(h)","VDR(h)"]	["MO000019619","MO000021495","MO000024984","MO000025375","MO000026306","MO000026717","MO000032489","MO000079319","MO000105384"]	1120	PTPN14(h)	8.16472	ENSG00000152104	286204	9	0.720802	1998
ENSG00000198300	1019	5.20098	paternally expressed 3	PEG3	["GCMa(h)","MAZ(h)","Myogenin(h)","NF-kappaB-p65(h)","NURR1(h)","RXRalpha(h)","Runx1(h)","Tal-1(h)","VDR(h)"]	["MO000019619","MO000021495","MO000024984","MO000025375","MO000026306","MO000026717","MO000032489","MO000079319","MO000105384"]	980	PEG3(h),PEG3-isoform1(h),PEG3-isoform2(h),PEG3-isoform3(h),PEG3-isoform4(h)	7.91902	ENSG00000198300	284869	9	0.637307	1999
ENSG00000101224	1390	2.69075	Raf-1 proto-oncogene,cell division cycle 25B,checkpoint kinase 1,mitogen-activated protein kinase 14,serine/threonine kinase	CDC25B,CHEK1,MAPK14,RAF1	["GCMa(h)","MAZ(h)","Myogenin(h)","NF-kappaB-p65(h)","NURR1(h)","RXRalpha(h)","Runx1(h)","Tal-1(h)","VDR(h)"]	["MO000019619","MO000021495","MO000024984","MO000025375","MO000026306","MO000026717","MO000032489","MO000079319","MO000105384"]	612	Cdc25B(h),Cdc25B(h):Chk1(h),Cdc25B(h):p38alpha(h),Cdc25B(h){p},Cdc25B-isoform1(h),Cdc25B-isoform2(h),Cdc25B-isoform3(h),Cdc25B-isoform4(h),Raf-1(h):Cdc25B(h)	6.69067	ENSG00000101224,ENSG00000112062,ENSG00000132155,ENSG00000149554	287298	9	0.742352	2002
ENSG00000125347	863	5.60522	MYD88 innate immune signal transduction adaptor,interferon regulatory factor 1,toll like receptor 9	IRF1,MYD88,TLR9	["GCMa(h)","MAZ(h)","Myogenin(h)","NF-kappaB-p65(h)","NURR1(h)","RXRalpha(h)","Runx1(h)","Tal-1(h)","VDR(h)"]	["MO000019619","MO000021495","MO000024984","MO000025375","MO000026306","MO000026717","MO000032489","MO000079319","MO000105384"]	1141	CpG DNA:(TLR9:MyD88)2:IRF-1,IRF-1(h)	8.97528	ENSG00000125347,ENSG00000172936,ENSG00000239732	290579	9	0.888284	2004
ENSG00000076706	600	6.44143	melanoma cell adhesion molecule	MCAM	["GCMa(h)","MAZ(h)","Myogenin(h)","NF-kappaB-p65(h)","NURR1(h)","RXRalpha(h)","Runx1(h)","Tal-1(h)","VDR(h)"]	["MO000019619","MO000021495","MO000024984","MO000025375","MO000026306","MO000026717","MO000032489","MO000079319","MO000105384"]	1407	mcam(h),mcam-isoform1(h),mcam-isoform2(h)	11.294	ENSG00000076706	243381	9	0.351516	2007
ENSG00000122420	880	5.52728	prostaglandin F receptor	PTGFR	["GCMa(h)","MAZ(h)","Myogenin(h)","NF-kappaB-p65(h)","NURR1(h)","RXRalpha(h)","Runx1(h)","Tal-1(h)","VDR(h)"]	["MO000019619","MO000021495","MO000024984","MO000025375","MO000026306","MO000026717","MO000032489","MO000079319","MO000105384"]	1134	FP(h),FP-isoform1(h),FP-isoform2(h),FP-isoform3(h),FP-isoform4(h),FP-isoform5(h),FP-isoform6(h),FP-isoform7(h)	8.22735	ENSG00000122420	279153	9	0.585021	2014
ENSG00000196136	1119	4.51736	serpin family A member 3	SERPINA3	["GCMa(h)","MAZ(h)","Myogenin(h)","NF-kappaB-p65(h)","NURR1(h)","RXRalpha(h)","Runx1(h)","Tal-1(h)","VDR(h)"]	["MO000019619","MO000021495","MO000024984","MO000025375","MO000026306","MO000026717","MO000032489","MO000079319","MO000105384"]	895	ACT(h),ACT-isoform1(h),ACT-isoform2(h),ACT-isoform3(h)	7.77363	ENSG00000196136	284992	9	0.648658	2014
ENSG00000126583	579	6.46565	protein kinase C alpha,protein kinase C beta,protein kinase C gamma	PRKCA,PRKCB,PRKCG	["GCMa(h)","MAZ(h)","Myogenin(h)","NF-kappaB-p65(h)","NURR1(h)","RXRalpha(h)","Runx1(h)","Tal-1(h)","VDR(h)"]	["MO000019619","MO000021495","MO000024984","MO000025375","MO000026306","MO000026717","MO000032489","MO000079319","MO000105384"]	1436	PKCgamma(h),PKCgamma(h){p},PKCgamma-isoform1(h),PKCgamma-isoform2(h),cPKC(h){p},cPKC{p}:Ca,cPKC{p}:Ca:DAG	11.8187	ENSG00000126583,ENSG00000154229,ENSG00000166501	288266	9	0.861683	2015
ENSG00000003402	1416	2.0271	CASP8 and FADD like apoptosis regulator,Fas associated via death domain,Fas cell surface death receptor,Fas ligand,caspase 8	CASP8,CFLAR,FADD,FAS,FASLG	["GCMa(h)","MAZ(h)","Myogenin(h)","NF-kappaB-p65(h)","NURR1(h)","RXRalpha(h)","Runx1(h)","Tal-1(h)","VDR(h)"]	["MO000019619","MO000021495","MO000024984","MO000025375","MO000026306","MO000026717","MO000032489","MO000079319","MO000105384"]	601	(Caspase-8-p43:Caspase-8-p10)2:(FADD:FasL:Fas)6:(c-FLIP-L-p43)2,(c-FLIP-L-p43:Caspase-8)2:(FasL:Fas:FADD)6,FLAME-1 delta(h),FLAME-1alpha(h),FLAME-1beta(h),I-FLICE-2(h),I-FLICE-3(h),I-FLICE-4(h),I-FLICE-5(h),MRIT alpha-2(h),Usurpin beta(h),Usurpin gamma(h),c-FLIP(h),c-FLIP-L(h),c-FLIP-S(h),c-FLIP-isoform13(h),c-FLIP-isoform14(h),c-FLIP-isoform15(h)	6.66228	ENSG00000003402,ENSG00000026103,ENSG00000064012,ENSG00000117560,ENSG00000168040	287347	9	0.839619	2017
ENSG00000145016	1082	4.87337	rubicon autophagy regulator	RUBCN	["GCMa(h)","MAZ(h)","Myogenin(h)","NF-kappaB-p65(h)","NURR1(h)","RXRalpha(h)","Runx1(h)","Tal-1(h)","VDR(h)"]	["MO000019619","MO000021495","MO000024984","MO000025375","MO000026306","MO000026717","MO000032489","MO000079319","MO000105384"]	941	RUBICON(h),RUBICON-isoform1(h),RUBICON-isoform2(h),RUBICON-isoform3(h)	7.23132	ENSG00000145016	285071	9	0.648043	2023
ENSG00000135074	769	6.05882	ADAM metallopeptidase domain 19	ADAM19	["GCMa(h)","MAZ(h)","Myogenin(h)","NF-kappaB-p65(h)","NURR1(h)","RXRalpha(h)","Runx1(h)","Tal-1(h)","VDR(h)"]	["MO000019619","MO000021495","MO000024984","MO000025375","MO000026306","MO000026717","MO000032489","MO000079319","MO000105384"]	1266	ADAM19-isoform2(h)	9.92721	ENSG00000135074	270957	9	0.463862	2035
ENSG00000184588	1069	4.99714	phosphodiesterase 4B	PDE4B	["GCMa(h)","MAZ(h)","Myogenin(h)","NF-kappaB-p65(h)","NURR1(h)","RXRalpha(h)","Runx1(h)","Tal-1(h)","VDR(h)"]	["MO000019619","MO000021495","MO000024984","MO000025375","MO000026306","MO000026717","MO000032489","MO000079319","MO000105384"]	976	PDE4B(h),PDE4B1(h),PDE4B2(h),PDE4B3(h),PDE4B5(h)	7.93154	ENSG00000184588	284856	9	0.637355	2045
ENSG00000206075	1025	5.16064	serpin family B member 5	SERPINB5	["GCMa(h)","MAZ(h)","Myogenin(h)","NF-kappaB-p65(h)","NURR1(h)","RXRalpha(h)","Runx1(h)","Tal-1(h)","VDR(h)"]	["MO000019619","MO000021495","MO000024984","MO000025375","MO000026306","MO000026717","MO000032489","MO000079319","MO000105384"]	1022	Maspin(h),Maspin-isoform1(h),Maspin-isoform2(h)	7.19506	ENSG00000206075	283574	9	0.61523	2047
ENSG00000115956	763	6.06177	pleckstrin	PLEK	["GCMa(h)","MAZ(h)","Myogenin(h)","NF-kappaB-p65(h)","NURR1(h)","RXRalpha(h)","Runx1(h)","Tal-1(h)","VDR(h)"]	["MO000019619","MO000021495","MO000024984","MO000025375","MO000026306","MO000026717","MO000032489","MO000079319","MO000105384"]	1285	PLEK(h)	10.3105	ENSG00000115956	271034	9	0.44761	2048
ENSG00000106100	1196	4.24813	caspase 9,nucleotide binding oligomerization domain containing 1	CASP9,NOD1	["GCMa(h)","MAZ(h)","Myogenin(h)","NF-kappaB-p65(h)","NURR1(h)","RXRalpha(h)","Runx1(h)","Tal-1(h)","VDR(h)"]	["MO000019619","MO000021495","MO000024984","MO000025375","MO000026306","MO000026717","MO000032489","MO000079319","MO000105384"]	854	CARD4(h),CARD4-isoform1(h),CARD4-isoform2(h),CARD4:proCaspase-9	7.19506	ENSG00000106100,ENSG00000132906	285254	9	0.677111	2050
ENSG00000127124	819	5.71519	HIVEP zinc finger 3	HIVEP3	["GCMa(h)","MAZ(h)","Myogenin(h)","NF-kappaB-p65(h)","NURR1(h)","RXRalpha(h)","Runx1(h)","Tal-1(h)","VDR(h)"]	["MO000019619","MO000021495","MO000024984","MO000025375","MO000026306","MO000026717","MO000032489","MO000079319","MO000105384"]	1234	HIV-EP3(h),HIV-EP3-isoform1(h),HIV-EP3-isoform2(h)	8.97231	ENSG00000127124	277311	9	0.521104	2053
ENSG00000137337	972	5.3583	mediator of DNA damage checkpoint 1	MDC1	["GCMa(h)","MAZ(h)","Myogenin(h)","NF-kappaB-p65(h)","NURR1(h)","RXRalpha(h)","Runx1(h)","Tal-1(h)","VDR(h)"]	["MO000019619","MO000021495","MO000024984","MO000025375","MO000026306","MO000026717","MO000032489","MO000079319","MO000105384"]	1091	NFBD1(h),NFBD1(h){met(2)K45},NFBD1(h){metK},NFBD1-isoform1(h),NFBD1-isoform2(h),NFBD1-isoform3(h),NFBD1-isoform4(h)	8.27372	ENSG00000137337	283741	9	0.607076	2063
ENSG00000111145	804	5.79687	ETS transcription factor ELK3	ELK3	["GCMa(h)","MAZ(h)","Myogenin(h)","NF-kappaB-p65(h)","NURR1(h)","RXRalpha(h)","Runx1(h)","Tal-1(h)","VDR(h)"]	["MO000019619","MO000021495","MO000024984","MO000025375","MO000026306","MO000026717","MO000032489","MO000079319","MO000105384"]	1265	ELK-3(h)	9.95663	ENSG00000111145	271226	9	0.463926	2069
ENSG00000105989	755	6.08108	Wnt family member 1,Wnt family member 2,Wnt family member 3,Wnt family member 3A,Wnt family member 5A,Wnt family member 5B,Wnt family member 7A,frizzled class receptor 1,frizzled class receptor 4,frizzled class receptor 5,frizzled class receptor 6,frizzled class receptor 7,frizzled class receptor 8	FZD1,FZD4,FZD5,FZD6,FZD7,FZD8,WNT1,WNT2,WNT3,WNT3A,WNT5A,WNT5B,WNT7A	["GCMa(h)","MAZ(h)","Myogenin(h)","NF-kappaB-p65(h)","NURR1(h)","RXRalpha(h)","Runx1(h)","Tal-1(h)","VDR(h)"]	["MO000019619","MO000021495","MO000024984","MO000025375","MO000026306","MO000026717","MO000032489","MO000079319","MO000105384"]	1316	Fz:Wnt,wnt2(h)	11.0524	ENSG00000105989,ENSG00000108379,ENSG00000111186,ENSG00000114251,ENSG00000125084,ENSG00000154342,ENSG00000154764,ENSG00000155760,ENSG00000157240,ENSG00000163251,ENSG00000164930,ENSG00000174804,ENSG00000177283	279203	9	0.58502	2071
ENSG00000139926	799	5.82924	FERM domain containing 6	FRMD6	["GCMa(h)","MAZ(h)","Myogenin(h)","NF-kappaB-p65(h)","NURR1(h)","RXRalpha(h)","Runx1(h)","Tal-1(h)","VDR(h)"]	["MO000019619","MO000021495","MO000024984","MO000025375","MO000026306","MO000026717","MO000032489","MO000079319","MO000105384"]	1278	Willin(h),Willin-isoform1(h),Willin-isoform2(h),Willin-isoform3(h)	9.86044	ENSG00000139926	275110	9	0.470776	2077
ENSG00000124788	845	5.67933	ataxin 1	ATXN1	["GCMa(h)","MAZ(h)","Myogenin(h)","NF-kappaB-p65(h)","NURR1(h)","RXRalpha(h)","Runx1(h)","Tal-1(h)","VDR(h)"]	["MO000019619","MO000021495","MO000024984","MO000025375","MO000026306","MO000026717","MO000032489","MO000079319","MO000105384"]	1260	Ataxin-1(h)	9.82583	ENSG00000124788	288294	9	0.781646	2105
ENSG00000113140	776	6.02503	secreted protein acidic and cysteine rich	SPARC	["GCMa(h)","MAZ(h)","Myogenin(h)","NF-kappaB-p65(h)","NURR1(h)","RXRalpha(h)","Runx1(h)","Tal-1(h)","VDR(h)"]	["MO000019619","MO000021495","MO000024984","MO000025375","MO000026306","MO000026717","MO000032489","MO000079319","MO000105384"]	1330	osteonectin(h)	11.0288	ENSG00000113140	290579	9	0.888311	2106
ENSG00000107317	758	6.07992	prostaglandin D2 synthase	PTGDS	["GCMa(h)","MAZ(h)","Myogenin(h)","NF-kappaB-p65(h)","NURR1(h)","RXRalpha(h)","Runx1(h)","Tal-1(h)","VDR(h)"]	["MO000019619","MO000021495","MO000024984","MO000025375","MO000026306","MO000026717","MO000032489","MO000079319","MO000105384"]	1359	PTGDS(h)	10.6867	ENSG00000107317	243998	9	0.367408	2117
ENSG00000182963	738	6.13009	gap junction protein gamma 1	GJC1	["GCMa(h)","MAZ(h)","Myogenin(h)","NF-kappaB-p65(h)","NURR1(h)","RXRalpha(h)","Runx1(h)","Tal-1(h)","VDR(h)"]	["MO000019619","MO000021495","MO000024984","MO000025375","MO000026306","MO000026717","MO000032489","MO000079319","MO000105384"]	1380	GJA7(h)	11.3374	ENSG00000182963	241391	9	0.351847	2118
ENSG00000130164	1219	4.0391	low density lipoprotein receptor	LDLR	["GCMa(h)","MAZ(h)","Myogenin(h)","NF-kappaB-p65(h)","NURR1(h)","RXRalpha(h)","Runx1(h)","Tal-1(h)","VDR(h)"]	["MO000019619","MO000021495","MO000024984","MO000025375","MO000026306","MO000026717","MO000032489","MO000079319","MO000105384"]	913	LDL receptor(h),LDL receptor(h){ub},LDL receptor-isoform1(h),LDL receptor-isoform2(h),LDL receptor-isoform3(h),LDL receptor-isoform4(h),LDL receptor-isoform5(h),LDL receptor-isoform6(h)	7.80627	ENSG00000130164	285119	9	0.648489	2132
ENSG00000172575	1287	3.68881	RAS guanyl releasing protein 1	RASGRP1	["GCMa(h)","MAZ(h)","Myogenin(h)","NF-kappaB-p65(h)","NURR1(h)","RXRalpha(h)","Runx1(h)","Tal-1(h)","VDR(h)"]	["MO000019619","MO000021495","MO000024984","MO000025375","MO000026306","MO000026717","MO000032489","MO000079319","MO000105384"]	851	RasGRP(h),RasGRP-isoform1(h),RasGRP-isoform2(h),RasGRP-isoform3(h),RasGRP-isoform4(h),RasGRP-isoform5(h)	7.29787	ENSG00000172575	286472	9	0.703045	2138
ENSG00000221866	866	5.58581	plexin A4	PLXNA4	["GCMa(h)","MAZ(h)","Myogenin(h)","NF-kappaB-p65(h)","NURR1(h)","RXRalpha(h)","Runx1(h)","Tal-1(h)","VDR(h)"]	["MO000019619","MO000021495","MO000024984","MO000025375","MO000026306","MO000026717","MO000032489","MO000079319","MO000105384"]	1282	PLXNA4(h),PLXNA4-isoform1(h),PLXNA4-isoform2(h),PLXNA4-isoform3(h),PLXNA4-isoform4(h)	10.015	ENSG00000221866	270901	9	0.464196	2148
ENSG00000128266	1243	3.97857	G protein subunit alpha z,G protein subunit beta 1,G protein subunit beta 1 like,G protein subunit beta 2,G protein subunit beta 3,G protein subunit beta 4,G protein subunit beta 5,G protein subunit gamma 2,G protein subunit gamma 3,G protein subunit gamma 5,G protein subunit gamma transducin 1	GNAZ,GNB1,GNB1L,GNB2,GNB3,GNB4,GNB5,GNG2,GNG3,GNG5,GNGT1	["GCMa(h)","MAZ(h)","Myogenin(h)","NF-kappaB-p65(h)","NURR1(h)","RXRalpha(h)","Runx1(h)","Tal-1(h)","VDR(h)"]	["MO000019619","MO000021495","MO000024984","MO000025375","MO000026306","MO000026717","MO000032489","MO000079319","MO000105384"]	912	G-alpha-z(h),Gz	7.80627	ENSG00000069966,ENSG00000078369,ENSG00000111664,ENSG00000114450,ENSG00000127928,ENSG00000128266,ENSG00000162188,ENSG00000172354,ENSG00000174021,ENSG00000185838,ENSG00000186469	285110	9	0.648521	2155
ENSG00000141756	1212	4.1147	FKBP prolyl isomerase 10	FKBP10	["GCMa(h)","MAZ(h)","Myogenin(h)","NF-kappaB-p65(h)","NURR1(h)","RXRalpha(h)","Runx1(h)","Tal-1(h)","VDR(h)"]	["MO000019619","MO000021495","MO000024984","MO000025375","MO000026306","MO000026717","MO000032489","MO000079319","MO000105384"]	955	FKBP10(h),FKBP10-isoform1(h),FKBP10-isoform2(h)	7.84188	ENSG00000141756	285022	9	0.647749	2167
ENSG00000173846	813	5.73243	polo like kinase 3	PLK3	["GCMa(h)","MAZ(h)","Myogenin(h)","NF-kappaB-p65(h)","NURR1(h)","RXRalpha(h)","Runx1(h)","Tal-1(h)","VDR(h)"]	["MO000019619","MO000021495","MO000024984","MO000025375","MO000026306","MO000026717","MO000032489","MO000079319","MO000105384"]	1354	plk3(h)	11.6319	ENSG00000173846	290676	9	0.88326	2167
ENSG00000099250	1255	3.89951	neuropilin 1	NRP1	["GCMa(h)","MAZ(h)","Myogenin(h)","NF-kappaB-p65(h)","NURR1(h)","RXRalpha(h)","Runx1(h)","Tal-1(h)","VDR(h)"]	["MO000019619","MO000021495","MO000024984","MO000025375","MO000026306","MO000026717","MO000032489","MO000079319","MO000105384"]	924	NP-1(h),NP-1-isoform1(h),NP-1-isoform2(h),NP-1-isoform3(h)	7.75346	ENSG00000099250	284941	9	0.648434	2179
ENSG00000182481	939	5.41616	TPX2 microtubule nucleation factor,importin 5,karyopherin subunit alpha 1,karyopherin subunit alpha 2,karyopherin subunit alpha 3,karyopherin subunit alpha 4,karyopherin subunit alpha 5,karyopherin subunit beta 1,kinesin family member 22,transportin 1	IPO5,KIF22,KPNA1,KPNA2,KPNA3,KPNA4,KPNA5,KPNB1,TNPO1,TPX2	["GCMa(h)","MAZ(h)","Myogenin(h)","NF-kappaB-p65(h)","NURR1(h)","RXRalpha(h)","Runx1(h)","Tal-1(h)","VDR(h)"]	["MO000019619","MO000021495","MO000024984","MO000025375","MO000026306","MO000026717","MO000032489","MO000079319","MO000105384"]	1246	SRP1alpha(h),importin-alpha:importin-beta,importin-alpha:importin-beta:tpx2:Kid	9.64188	ENSG00000065150,ENSG00000079616,ENSG00000083312,ENSG00000088325,ENSG00000102753,ENSG00000108424,ENSG00000114030,ENSG00000182481,ENSG00000186432,ENSG00000196911	290579	9	0.888188	2185
ENSG00000040933	992	5.28365	inositol polyphosphate-4-phosphatase type I A	INPP4A	["GCMa(h)","MAZ(h)","Myogenin(h)","NF-kappaB-p65(h)","NURR1(h)","RXRalpha(h)","Runx1(h)","Tal-1(h)","VDR(h)"]	["MO000019619","MO000021495","MO000024984","MO000025375","MO000026306","MO000026717","MO000032489","MO000079319","MO000105384"]	1195	4-bisphosphate 4-phosphatase(h),4-bisphosphate 4-phosphatase-isoform1(h),4-bisphosphate 4-phosphatase-isoform2(h),4-bisphosphate 4-phosphatase-isoform3(h),4-bisphosphate 4-phosphatase-isoform4(h),type I inositol-3	8.87217	ENSG00000040933	278142	9	0.530153	2187
ENSG00000102096	967	5.37989	Pim-2 proto-oncogene,serine/threonine kinase	PIM2	["GCMa(h)","MAZ(h)","Myogenin(h)","NF-kappaB-p65(h)","NURR1(h)","RXRalpha(h)","Runx1(h)","Tal-1(h)","VDR(h)"]	["MO000019619","MO000021495","MO000024984","MO000025375","MO000026306","MO000026717","MO000032489","MO000079319","MO000105384"]	1238	Pim-2(h)	9.34232	ENSG00000102096	283476	9	0.608007	2205
ENSG00000154217	1009	5.26929	phosphatidylinositol transfer protein cytoplasmic 1	PITPNC1	["GCMa(h)","MAZ(h)","Myogenin(h)","NF-kappaB-p65(h)","NURR1(h)","RXRalpha(h)","Runx1(h)","Tal-1(h)","VDR(h)"]	["MO000019619","MO000021495","MO000024984","MO000025375","MO000026306","MO000026717","MO000032489","MO000079319","MO000105384"]	1199	RDGBB-isoform1(h),RDGBB-isoform1(h){ub}	9.50385	ENSG00000154217	275066	9	0.526011	2208
ENSG00000108691	1347	2.89207	C-C motif chemokine ligand 2,C-C motif chemokine receptor 2,G protein subunit alpha q,G protein subunit beta 1,G protein subunit beta 1 like,G protein subunit beta 2,G protein subunit beta 3,G protein subunit beta 4,G protein subunit beta 5,G protein subunit gamma 2,G protein subunit gamma 3,G protein subunit gamma 5,G protein subunit gamma transducin 1	CCL2,CCR2,GNAQ,GNB1,GNB1L,GNB2,GNB3,GNB4,GNB5,GNG2,GNG3,GNG5,GNGT1	["GCMa(h)","MAZ(h)","Myogenin(h)","NF-kappaB-p65(h)","NURR1(h)","RXRalpha(h)","Runx1(h)","Tal-1(h)","VDR(h)"]	["MO000019619","MO000021495","MO000024984","MO000025375","MO000026306","MO000026717","MO000032489","MO000079319","MO000105384"]	872	(MCP-1)2,(MCP-1)2:CCR2,(MCP-1)2:CCR2:Gq:GDP,MCP-1(h),MCP-1:CCR2	7.71429	ENSG00000069966,ENSG00000078369,ENSG00000108691,ENSG00000111664,ENSG00000114450,ENSG00000121807,ENSG00000127928,ENSG00000156052,ENSG00000162188,ENSG00000172354,ENSG00000174021,ENSG00000185838,ENSG00000186469	290579	9	0.888262	2219
ENSG00000113532	847	5.67627	8-sialyltransferase 4,ST8 alpha-N-acetyl-neuraminide alpha-2	ST8SIA4	["GCMa(h)","MAZ(h)","Myogenin(h)","NF-kappaB-p65(h)","NURR1(h)","RXRalpha(h)","Runx1(h)","Tal-1(h)","VDR(h)"]	["MO000019619","MO000021495","MO000024984","MO000025375","MO000026306","MO000026717","MO000032489","MO000079319","MO000105384"]	1385	ST8SIA4(h),ST8SIA4-isoform1(h),ST8SIA4-isoform2(h)	11.3165	ENSG00000113532	241840	9	0.351821	2232
ENSG00000043462	916	8.43084	C-type lectin domain containing 7A,FYN binding protein 1,GRB2 related adaptor protein 2,IL2 inducible T cell kinase,NCK adaptor protein 1,linker for activation of T cells,lymphocyte cytosolic protein 2,spleen associated tyrosine kinase,vav guanine nucleotide exchange factor 1	CLEC7A,FYB1,GRAP2,ITK,LAT,LCP2,NCK1,SYK,VAV1	["GCMa(h)","MAZ(h)","Myogenin(h)","NF-kappaB-p65(h)","NURR1(h)","RXRalpha(h)","Runx1(h)","Tal-1(h)","VDR(h)"]	["MO000019619","MO000021495","MO000024984","MO000025375","MO000026306","MO000026717","MO000032489","MO000079319","MO000105384"]	1317	Itk(h):SLP-76(h),LAT{p}:Grap2:SLP-76{p}:SLAP-130:Nck-1:VAV1,SLP-76(h),SLP-76(h){p},VAV1{pY}:SLP-76{p}:Nck-1,beta-glucan:(Dectin1{pY})2:Syk{pY352}{pY525}{pY526}:SLP-76,beta-glucan:(Dectin1{pY})2:Syk{pY352}{pY525}{pY526}:SLP-76{pY},beta-glucan:(Dectin1{pY})2:Syk{pY352}{pY525}{pY526}:SLP-76{pY}:VAV1:PIP3,beta-glucan:(Dectin1{pY})2:Syk{pY352}{pY525}{pY526}:SLP-76{pY}:VAV1{pY160}{pY174}:PIP3	10.9958	ENSG00000043462,ENSG00000082074,ENSG00000100351,ENSG00000113263,ENSG00000141968,ENSG00000158092,ENSG00000165025,ENSG00000172243,ENSG00000213658	290579	9	0.888311	2233
ENSG00000106605	865	5.58756	biliverdin reductase A	BLVRA	["GCMa(h)","MAZ(h)","Myogenin(h)","NF-kappaB-p65(h)","NURR1(h)","RXRalpha(h)","Runx1(h)","Tal-1(h)","VDR(h)"]	["MO000019619","MO000021495","MO000024984","MO000025375","MO000026306","MO000026717","MO000032489","MO000079319","MO000105384"]	1381	BVR-A(h)	11.3374	ENSG00000106605	241455	9	0.351839	2246
ENSG00000117461	1239	3.99452	phosphoinositide-3-kinase regulatory subunit 3	PIK3R3	["GCMa(h)","MAZ(h)","Myogenin(h)","NF-kappaB-p65(h)","NURR1(h)","RXRalpha(h)","Runx1(h)","Tal-1(h)","VDR(h)"]	["MO000019619","MO000021495","MO000024984","MO000025375","MO000026306","MO000026717","MO000032489","MO000079319","MO000105384"]	1015	p55gamma(h),p55gamma-isoform1(h),p55gamma-isoform2(h),p55gamma-isoform3(h)	7.77363	ENSG00000117461	283496	9	0.616318	2254
ENSG00000112249	1138	4.46306	activating signal cointegrator 1 complex subunit 3	ASCC3	["GCMa(h)","MAZ(h)","Myogenin(h)","NF-kappaB-p65(h)","NURR1(h)","RXRalpha(h)","Runx1(h)","Tal-1(h)","VDR(h)"]	["MO000019619","MO000021495","MO000024984","MO000025375","MO000026306","MO000026717","MO000032489","MO000079319","MO000105384"]	1118	ASCC3(h),ASCC3-isoform1(h),ASCC3-isoform2(h),ASCC3-isoform3(h)	8.10209	ENSG00000112249	280208	9	0.584827	2256
ENSG00000112290	1187	4.27126	WASP family member 1	WASF1	["GCMa(h)","MAZ(h)","Myogenin(h)","NF-kappaB-p65(h)","NURR1(h)","RXRalpha(h)","Runx1(h)","Tal-1(h)","VDR(h)"]	["MO000019619","MO000021495","MO000024984","MO000025375","MO000026306","MO000026717","MO000032489","MO000079319","MO000105384"]	1072	WAVE-1(h)	8.1546	ENSG00000112290	283473	9	0.607822	2259
ENSG00000132530	1102	4.64984	XIAP associated factor 1	XAF1	["GCMa(h)","MAZ(h)","Myogenin(h)","NF-kappaB-p65(h)","NURR1(h)","RXRalpha(h)","Runx1(h)","Tal-1(h)","VDR(h)"]	["MO000019619","MO000021495","MO000024984","MO000025375","MO000026306","MO000026717","MO000032489","MO000079319","MO000105384"]	1159	XAF1(h),XAF1-isoform1(h),XAF1-isoform2(h),XAF1-isoform3(h),XAF1-isoform4(h),XAF1-isoform5(h),XAF1-isoform6(h),XAF1-isoform7(h)	7.62528	ENSG00000132530	279005	9	0.558211	2261
ENSG00000114423	1320	3.46262	Cbl proto-oncogene B	CBLB	["GCMa(h)","MAZ(h)","Myogenin(h)","NF-kappaB-p65(h)","NURR1(h)","RXRalpha(h)","Runx1(h)","Tal-1(h)","VDR(h)"]	["MO000019619","MO000021495","MO000024984","MO000025375","MO000026306","MO000026717","MO000032489","MO000079319","MO000105384"]	942	Cbl-b(h),Cbl-b-Truncated(h),Cbl-b-Truncated2(h)	7.21237	ENSG00000114423	290483	9	0.88168	2262
ENSG00000169902	985	5.3213	tyrosylprotein sulfotransferase 1	TPST1	["GCMa(h)","MAZ(h)","Myogenin(h)","NF-kappaB-p65(h)","NURR1(h)","RXRalpha(h)","Runx1(h)","Tal-1(h)","VDR(h)"]	["MO000019619","MO000021495","MO000024984","MO000025375","MO000026306","MO000026717","MO000032489","MO000079319","MO000105384"]	1291	TPST1(h)	10.4761	ENSG00000169902	269023	9	0.430782	2276
ENSG00000184205	1092	4.78641	TSPY like 2	TSPYL2	["GCMa(h)","MAZ(h)","Myogenin(h)","NF-kappaB-p65(h)","NURR1(h)","RXRalpha(h)","Runx1(h)","Tal-1(h)","VDR(h)"]	["MO000019619","MO000021495","MO000024984","MO000025375","MO000026306","MO000026717","MO000032489","MO000079319","MO000105384"]	1196	TSPYL2(h)	8.3739	ENSG00000184205	279179	9	0.5295	2288
ENSG00000111912	894	5.50591	nuclear receptor coactivator 7	NCOA7	["GCMa(h)","MAZ(h)","Myogenin(h)","NF-kappaB-p65(h)","NURR1(h)","RXRalpha(h)","Runx1(h)","Tal-1(h)","VDR(h)"]	["MO000019619","MO000021495","MO000024984","MO000025375","MO000026306","MO000026717","MO000032489","MO000079319","MO000105384"]	1398	ERAP140(h),ERAP140-isoform1(h),ERAP140-isoform2(h),ERAP140-isoform3(h),ERAP140-isoform4(h),ERAP140-isoform5(h),ERAP140-isoform6(h),ERAP140-isoform7(h)	11.3222	ENSG00000111912	241919	9	0.351769	2292
ENSG00000109670	1336	3.00773	F-box and WD repeat domain containing 7,S-phase kinase associated protein 1,cullin 1,parkin RBR E3 ubiquitin protein ligase,ring-box 1	CUL1,FBXW7,PRKN,RBX1,SKP1	["GCMa(h)","MAZ(h)","Myogenin(h)","NF-kappaB-p65(h)","NURR1(h)","RXRalpha(h)","Runx1(h)","Tal-1(h)","VDR(h)"]	["MO000019619","MO000021495","MO000024984","MO000025375","MO000026306","MO000026717","MO000032489","MO000079319","MO000105384"]	959	Fbw7(h),Fbw7-isoform1(h),Fbw7-isoform2(h),Fbw7-isoform3(h),Parkin:Cul-1:Fbw7,Roc1(h):Cul-1(h):Skp1(h):Fbw7-isoform1(h)	7.74626	ENSG00000055130,ENSG00000100387,ENSG00000109670,ENSG00000113558,ENSG00000185345	286577	9	0.723534	2295
ENSG00000127528	912	5.47561	Kruppel like factor 2	KLF2	["GCMa(h)","MAZ(h)","Myogenin(h)","NF-kappaB-p65(h)","NURR1(h)","RXRalpha(h)","Runx1(h)","Tal-1(h)","VDR(h)"]	["MO000019619","MO000021495","MO000024984","MO000025375","MO000026306","MO000026717","MO000032489","MO000079319","MO000105384"]	1387	KLF2(h)	11.3093	ENSG00000127528	242008	9	0.351786	2299
ENSG00000150457	1006	5.27799	large tumor suppressor kinase 2	LATS2	["GCMa(h)","MAZ(h)","Myogenin(h)","NF-kappaB-p65(h)","NURR1(h)","RXRalpha(h)","Runx1(h)","Tal-1(h)","VDR(h)"]	["MO000019619","MO000021495","MO000024984","MO000025375","MO000026306","MO000026717","MO000032489","MO000079319","MO000105384"]	1295	lats2(h),lats2(h){pS872}{pT1041}	10.3105	ENSG00000150457	290484	9	0.881591	2301
ENSG00000162739	1327	3.34405	SLAM family member 6	SLAMF6	["GCMa(h)","MAZ(h)","Myogenin(h)","NF-kappaB-p65(h)","NURR1(h)","RXRalpha(h)","Runx1(h)","Tal-1(h)","VDR(h)"]	["MO000019619","MO000021495","MO000024984","MO000025375","MO000026306","MO000026717","MO000032489","MO000079319","MO000105384"]	981	NTB-A(h),NTB-A-isoform1(h),NTB-A-isoform2(h),NTB-A-isoform3(h)	7.93154	ENSG00000162739	285057	9	0.637229	2308
ENSG00000123453	942	5.4085	sarcosine dehydrogenase	SARDH	["GCMa(h)","MAZ(h)","Myogenin(h)","NF-kappaB-p65(h)","NURR1(h)","RXRalpha(h)","Runx1(h)","Tal-1(h)","VDR(h)"]	["MO000019619","MO000021495","MO000024984","MO000025375","MO000026306","MO000026717","MO000032489","MO000079319","MO000105384"]	1371	mitochondrial(h),mitochondrial-isoform1(h),mitochondrial-isoform2(h),sarcosine dehydrogenase	11.9497	ENSG00000123453	239043	9	0.352934	2313
ENSG00000113319	1180	4.31689	Ras protein specific guanine nucleotide releasing factor 2	RASGRF2	["GCMa(h)","MAZ(h)","Myogenin(h)","NF-kappaB-p65(h)","NURR1(h)","RXRalpha(h)","Runx1(h)","Tal-1(h)","VDR(h)"]	["MO000019619","MO000021495","MO000024984","MO000025375","MO000026306","MO000026717","MO000032489","MO000079319","MO000105384"]	1139	GRF2(h)	8.78017	ENSG00000113319	280222	9	0.566267	2319
ENSG00000134824	907	5.49568	fatty acid desaturase 2	FADS2	["GCMa(h)","MAZ(h)","Myogenin(h)","NF-kappaB-p65(h)","NURR1(h)","RXRalpha(h)","Runx1(h)","Tal-1(h)","VDR(h)"]	["MO000019619","MO000021495","MO000024984","MO000025375","MO000026306","MO000026717","MO000032489","MO000079319","MO000105384"]	1433	D6D(h),D6D-isoform1(h),D6D-isoform2(h),D6D-isoform3(h),D6D-isoform4(h)	11.9037	ENSG00000134824	238168	9	0.30987	2340
ENSG00000140285	1173	4.34109	fibroblast growth factor 7	FGF7	["GCMa(h)","MAZ(h)","Myogenin(h)","NF-kappaB-p65(h)","NURR1(h)","RXRalpha(h)","Runx1(h)","Tal-1(h)","VDR(h)"]	["MO000019619","MO000021495","MO000024984","MO000025375","MO000026306","MO000026717","MO000032489","MO000079319","MO000105384"]	1171	FGF-7(h),FGF-7-isoform1(h),FGF-7-isoform2(h)	8.8655	ENSG00000140285	286258	9	0.703657	2344
ENSG00000164741	1147	4.40265	DLC1 Rho GTPase activating protein	DLC1	["GCMa(h)","MAZ(h)","Myogenin(h)","NF-kappaB-p65(h)","NURR1(h)","RXRalpha(h)","Runx1(h)","Tal-1(h)","VDR(h)"]	["MO000019619","MO000021495","MO000024984","MO000025375","MO000026306","MO000026717","MO000032489","MO000079319","MO000105384"]	1219	dlc1(h),dlc1-isoform1(h),dlc1-isoform2(h),dlc1-isoform3(h),dlc1-isoform4(h),dlc1-isoform5(h),dlc1-isoform6(h)	8.87802	ENSG00000164741	274475	9	0.522629	2366
ENSG00000077684	1215	4.0587	jade family PHD finger 1	JADE1	["GCMa(h)","MAZ(h)","Myogenin(h)","NF-kappaB-p65(h)","NURR1(h)","RXRalpha(h)","Runx1(h)","Tal-1(h)","VDR(h)"]	["MO000019619","MO000021495","MO000024984","MO000025375","MO000026306","MO000026717","MO000032489","MO000079319","MO000105384"]	1152	PHF17(h),PHF17-isoform1(h),PHF17-isoform2(h),PHF17-isoform3(h)	8.75276	ENSG00000077684	280351	9	0.558817	2367
ENSG00000103222	945	5.39079	ATP binding cassette subfamily C member 1	ABCC1	["GCMa(h)","MAZ(h)","Myogenin(h)","NF-kappaB-p65(h)","NURR1(h)","RXRalpha(h)","Runx1(h)","Tal-1(h)","VDR(h)"]	["MO000019619","MO000021495","MO000024984","MO000025375","MO000026306","MO000026717","MO000032489","MO000079319","MO000105384"]	1423	ABCC1(h),ABCC1-isoform1(h),ABCC1-isoform2(h),ABCC1-isoform3(h),ABCC1-isoform4(h),ABCC1-isoform5(h),ABCC1-isoform6(h),ABCC1-isoform7(h),ABCC1-isoform8(h),ABCC1-isoform9(h)	11.9809	ENSG00000103222	239363	9	0.318802	2368
ENSG00000151067	1353	2.84067	calcium voltage-gated channel subunit alpha1 C	CACNA1C	["GCMa(h)","MAZ(h)","Myogenin(h)","NF-kappaB-p65(h)","NURR1(h)","RXRalpha(h)","Runx1(h)","Tal-1(h)","VDR(h)"]	["MO000019619","MO000021495","MO000024984","MO000025375","MO000026306","MO000026717","MO000032489","MO000079319","MO000105384"]	1027	CACNL1A1-isoform1(h),CACNL1A1-isoform10(h),CACNL1A1-isoform11(h),CACNL1A1-isoform12(h),CACNL1A1-isoform13(h),CACNL1A1-isoform14(h),CACNL1A1-isoform15(h),CACNL1A1-isoform16(h),CACNL1A1-isoform17(h),CACNL1A1-isoform18(h),CACNL1A1-isoform19(h),CACNL1A1-isoform2(h),CACNL1A1-isoform20(h),CACNL1A1-isoform21(h),CACNL1A1-isoform22(h),CACNL1A1-isoform23(h),CACNL1A1-isoform24(h),CACNL1A1-isoform25(h),CACNL…	8.24243	ENSG00000151067	283270	9	0.60811	2380
ENSG00000181085	1095	4.66851	mitogen-activated protein kinase 15	MAPK15	["GCMa(h)","MAZ(h)","Myogenin(h)","NF-kappaB-p65(h)","NURR1(h)","RXRalpha(h)","Runx1(h)","Tal-1(h)","VDR(h)"]	["MO000019619","MO000021495","MO000024984","MO000025375","MO000026306","MO000026717","MO000032489","MO000079319","MO000105384"]	1290	ERK8(h),ERK8-isoform1(h),ERK8-isoform2(h),ERK8-isoform3(h)	10.5503	ENSG00000181085	268680	9	0.431568	2385
ENSG00000154734	1011	5.25015	ADAM metallopeptidase with thrombospondin type 1 motif 1	ADAMTS1	["GCMa(h)","MAZ(h)","Myogenin(h)","NF-kappaB-p65(h)","NURR1(h)","RXRalpha(h)","Runx1(h)","Tal-1(h)","VDR(h)"]	["MO000019619","MO000021495","MO000024984","MO000025375","MO000026306","MO000026717","MO000032489","MO000079319","MO000105384"]	1386	ADAMTS-1(h)	11.2863	ENSG00000154734	241784	9	0.351797	2397
ENSG00000100368	1227	4.01053	Janus kinase 2,LYN proto-oncogene,Src family tyrosine kinase,colony stimulating factor 2 receptor subunit alpha,colony stimulating factor 2 receptor subunit beta,dynamin 2,interleukin 3 receptor subunit alpha,interleukin 5,interleukin 5 receptor subunit alpha	CSF2RA,CSF2RB,DNM2,IL3RA,IL5,IL5RA,JAK2,LYN	["GCMa(h)","MAZ(h)","Myogenin(h)","NF-kappaB-p65(h)","NURR1(h)","RXRalpha(h)","Runx1(h)","Tal-1(h)","VDR(h)"]	["MO000019619","MO000021495","MO000024984","MO000025375","MO000026306","MO000026717","MO000032489","MO000079319","MO000105384"]	1175	((IL-5)2:IL-5Ralpha:Jak2:Lyn:dynamin2)2:(IL-5Rbeta-isoform1:Jak2)2:Lyn,((IL-5)2:IL-5Ralpha:Jak2{pY1007}{pY1008}:Lyn{pY397})2:(IL-5Rbeta-isoform1:Jak2{pY1007}{pY1008}:Lyn{pY397})2:dynamin2,((IL-5)2:IL-5Ralpha{pY}:Jak2{pY1007}{pY1008})2:(IL-5Rbeta-isoform1{pY593}{pY628}{pY711}{pY766}:Jak2{pY1007}{pY1008}:Lyn{pY397})2:dynamin2{pY},(IL-5Rbeta-isoform1:Jak2)2,IL-3Ralpha(h):IL-5Rbeta(h),IL-3Ralpha(h):I…	8.97528	ENSG00000079805,ENSG00000091181,ENSG00000096968,ENSG00000100368,ENSG00000113525,ENSG00000185291,ENSG00000198223,ENSG00000254087	290579	9	0.888315	2402
ENSG00000172602	1142	4.4498	Rho family GTPase 1	RND1	["GCMa(h)","MAZ(h)","Myogenin(h)","NF-kappaB-p65(h)","NURR1(h)","RXRalpha(h)","Runx1(h)","Tal-1(h)","VDR(h)"]	["MO000019619","MO000021495","MO000024984","MO000025375","MO000026306","MO000026717","MO000032489","MO000079319","MO000105384"]	1263	ARHS(h)	9.95236	ENSG00000172602	270896	9	0.464197	2405
ENSG00000149451	1161	4.36634	ADAM metallopeptidase domain 33	ADAM33	["GCMa(h)","MAZ(h)","Myogenin(h)","NF-kappaB-p65(h)","NURR1(h)","RXRalpha(h)","Runx1(h)","Tal-1(h)","VDR(h)"]	["MO000019619","MO000021495","MO000024984","MO000025375","MO000026306","MO000026717","MO000032489","MO000079319","MO000105384"]	1245	adam33(h),adam33-isoform1(h),adam33-isoform2(h),adam33-isoform3(h)	9.93407	ENSG00000149451	271940	9	0.486012	2406
ENSG00000111701	1024	5.1975	apolipoprotein B mRNA editing enzyme catalytic subunit 1	APOBEC1	["GCMa(h)","MAZ(h)","Myogenin(h)","NF-kappaB-p65(h)","NURR1(h)","RXRalpha(h)","Runx1(h)","Tal-1(h)","VDR(h)"]	["MO000019619","MO000021495","MO000024984","MO000025375","MO000026306","MO000026717","MO000032489","MO000079319","MO000105384"]	1388	APOBEC1(h)	11.3367	ENSG00000111701	241883	9	0.351785	2412
ENSG00000149428	1269	3.74121	hypoxia up-regulated 1	HYOU1	["GCMa(h)","MAZ(h)","Myogenin(h)","NF-kappaB-p65(h)","NURR1(h)","RXRalpha(h)","Runx1(h)","Tal-1(h)","VDR(h)"]	["MO000019619","MO000021495","MO000024984","MO000025375","MO000026306","MO000026717","MO000032489","MO000079319","MO000105384"]	1151	Orp150(h),Orp150-isoform1(h),Orp150-isoform2(h)	8.72967	ENSG00000149428	280425	9	0.558825	2420
ENSG00000066294	1165	4.36221	CD84 molecule	CD84	["GCMa(h)","MAZ(h)","Myogenin(h)","NF-kappaB-p65(h)","NURR1(h)","RXRalpha(h)","Runx1(h)","Tal-1(h)","VDR(h)"]	["MO000019619","MO000021495","MO000024984","MO000025375","MO000026306","MO000026717","MO000032489","MO000079319","MO000105384"]	1259	CD84(h),CD84-isoform1(h),CD84-isoform2(h),CD84-isoform3(h),CD84-isoform4(h),CD84-isoform5(h),CD84-isoform6(h),CD84-isoform7(h)	9.67912	ENSG00000066294	274274	9	0.515687	2424
ENSG00000163993	1057	5.06026	S100 calcium binding protein P	S100P	["GCMa(h)","MAZ(h)","Myogenin(h)","NF-kappaB-p65(h)","NURR1(h)","RXRalpha(h)","Runx1(h)","Tal-1(h)","VDR(h)"]	["MO000019619","MO000021495","MO000024984","MO000025375","MO000026306","MO000026717","MO000032489","MO000079319","MO000105384"]	1384	s100p(h)	11.3367	ENSG00000163993	281240	9	0.622899	2441
ENSG00000010818	1306	3.59099	HIVEP zinc finger 2	HIVEP2	["GCMa(h)","MAZ(h)","Myogenin(h)","NF-kappaB-p65(h)","NURR1(h)","RXRalpha(h)","Runx1(h)","Tal-1(h)","VDR(h)"]	["MO000019619","MO000021495","MO000024984","MO000025375","MO000026306","MO000026717","MO000032489","MO000079319","MO000105384"]	1144	HIV-EP2(h)	8.80467	ENSG00000010818	279415	9	0.558948	2450
ENSG00000103540	1263	3.76984	centriolar coiled-coil protein 110	CCP110	["GCMa(h)","MAZ(h)","Myogenin(h)","NF-kappaB-p65(h)","NURR1(h)","RXRalpha(h)","Runx1(h)","Tal-1(h)","VDR(h)"]	["MO000019619","MO000021495","MO000024984","MO000025375","MO000026306","MO000026717","MO000032489","MO000079319","MO000105384"]	1203	CCP110(h),CCP110(h){ub},CCP110-isoform1(h),CCP110-isoform2(h),CCP110-isoform2(h){ub}	9.47968	ENSG00000103540	275066	9	0.525856	2466
ENSG00000142303	1177	4.32707	ADAM metallopeptidase with thrombospondin type 1 motif 10	ADAMTS10	["GCMa(h)","MAZ(h)","Myogenin(h)","NF-kappaB-p65(h)","NURR1(h)","RXRalpha(h)","Runx1(h)","Tal-1(h)","VDR(h)"]	["MO000019619","MO000021495","MO000024984","MO000025375","MO000026306","MO000026717","MO000032489","MO000079319","MO000105384"]	1294	ADAMTS10(h),ADAMTS10-isoform1(h),ADAMTS10-isoform2(h)	10.3335	ENSG00000142303	268435	9	0.430499	2471
ENSG00000127946	1342	2.99304	huntingtin interacting protein 1,intraflagellar transport 57	HIP1,IFT57	["GCMa(h)","MAZ(h)","Myogenin(h)","NF-kappaB-p65(h)","NURR1(h)","RXRalpha(h)","Runx1(h)","Tal-1(h)","VDR(h)"]	["MO000019619","MO000021495","MO000024984","MO000025375","MO000026306","MO000026717","MO000032489","MO000079319","MO000105384"]	1180	Hip-1(h),Hip-1(h):Hippi(h),Hip-1-isoform1(h),Hip-1-isoform3(h),Hip-1-isoform4(h)	8.78757	ENSG00000114446,ENSG00000127946	287161	9	0.743417	2522
ENSG00000175426	1245	3.97727	proprotein convertase subtilisin/kexin type 1	PCSK1	["GCMa(h)","MAZ(h)","Myogenin(h)","NF-kappaB-p65(h)","NURR1(h)","RXRalpha(h)","Runx1(h)","Tal-1(h)","VDR(h)"]	["MO000019619","MO000021495","MO000024984","MO000025375","MO000026306","MO000026717","MO000032489","MO000079319","MO000105384"]	1296	PC1(h),PC1-isoform1(h),PC1-isoform2(h)	10.3105	ENSG00000175426	268677	9	0.430343	2541
ENSG00000152256	1434	1.18114	pyruvate dehydrogenase kinase 1	PDK1	["GCMa(h)","MAZ(h)","Myogenin(h)","NF-kappaB-p65(h)","NURR1(h)","RXRalpha(h)","Runx1(h)","Tal-1(h)","VDR(h)"]	["MO000019619","MO000021495","MO000024984","MO000025375","MO000026306","MO000026717","MO000032489","MO000079319","MO000105384"]	1123	mitochondrial(h),mitochondrial-isoform1(h),mitochondrial-isoform2(h),pyruvate dehydrogenase (lipoamide) kinase isozyme 1	8.11989	ENSG00000152256	280763	9	0.575392	2557
ENSG00000135046	1411	2.55885	annexin A1	ANXA1	["GCMa(h)","MAZ(h)","Myogenin(h)","NF-kappaB-p65(h)","NURR1(h)","RXRalpha(h)","Runx1(h)","Tal-1(h)","VDR(h)"]	["MO000019619","MO000021495","MO000024984","MO000025375","MO000026306","MO000026717","MO000032489","MO000079319","MO000105384"]	1179	Annexin A1(h)	8.8022	ENSG00000135046	286244	9	0.694382	2590
ENSG00000106571	1331	3.31197	GLI family zinc finger 3	GLI3	["GCMa(h)","MAZ(h)","Myogenin(h)","NF-kappaB-p65(h)","NURR1(h)","RXRalpha(h)","Runx1(h)","Tal-1(h)","VDR(h)"]	["MO000019619","MO000021495","MO000024984","MO000025375","MO000026306","MO000026717","MO000032489","MO000079319","MO000105384"]	1325	GLI3(h)	10.889	ENSG00000106571	266783	9	0.393341	2656
ENSG00000164951	1308	3.57084	pyruvate dehyrogenase phosphatase catalytic subunit 1	PDP1	["GCMa(h)","MAZ(h)","Myogenin(h)","NF-kappaB-p65(h)","NURR1(h)","RXRalpha(h)","Runx1(h)","Tal-1(h)","VDR(h)"]	["MO000019619","MO000021495","MO000024984","MO000025375","MO000026306","MO000026717","MO000032489","MO000079319","MO000105384"]	1350	PDP1(h),PDP1-isoform1(h),PDP1-isoform2(h)	10.9202	ENSG00000164951	265246	9	0.384538	2658
ENSG00000185386	1297	7.34637	SMAD family member 7,TNF receptor associated factor 6,left-right determination factor 2,mitogen-activated protein kinase 11,mitogen-activated protein kinase 12,mitogen-activated protein kinase 13,mitogen-activated protein kinase 14,mitogen-activated protein kinase kinase 3,mitogen-activated protein kinase kinase kinase 7,transforming growth factor beta 2,transforming growth factor beta 3,transfor…	LEFTY2,MAP2K3,MAP3K7,MAPK11,MAPK12,MAPK13,MAPK14,SMAD7,TGFB2,TGFB3,TGFBR1,TGFBR2,TRAF6	["GCMa(h)","MAZ(h)","Myogenin(h)","NF-kappaB-p65(h)","NURR1(h)","RXRalpha(h)","Runx1(h)","Tal-1(h)","VDR(h)"]	["MO000019619","MO000021495","MO000024984","MO000025375","MO000026306","MO000026717","MO000032489","MO000079319","MO000105384"]	1361	(TGFbeta1-CTF:TGFbetaR-II{pS213}{pS409}:TGFbetaR-I{pS}{pT}:traf6:SMAD7:TAK1:MKK3:p38)2,(TGFbeta1-CTF:TGFbetaR-II{pS213}{pS409}:TGFbetaR-I{pS}{pT}:traf6{ub{K63}(n)}:SMAD7:TAK1{pT184}{pT187}{ub{K63}(n)}:MKK3:p38)2,(TGFbeta1-CTF:TGFbetaR-II{pS213}{pS409}:TGFbetaR-I{pS}{pT}:traf6{ub{K63}(n)}:SMAD7:TAK1{pT184}{pT187}{ub{K63}(n)}:MKK3{p}:p38{pT180}{pY182})2,(TGFbeta1-CTF:TGFbetaR-II{pS213}{pS409}:TGFbe…	11.2747	ENSG00000034152,ENSG00000092969,ENSG00000101665,ENSG00000106799,ENSG00000112062,ENSG00000119699,ENSG00000135341,ENSG00000143768,ENSG00000156711,ENSG00000163513,ENSG00000175104,ENSG00000185386,ENSG00000188130	290579	9	0.888244	2658
ENSG00000184160	1399	2.642	adrenoceptor alpha 2C	ADRA2C	["GCMa(h)","MAZ(h)","Myogenin(h)","NF-kappaB-p65(h)","NURR1(h)","RXRalpha(h)","Runx1(h)","Tal-1(h)","VDR(h)"]	["MO000019619","MO000021495","MO000024984","MO000025375","MO000026306","MO000026717","MO000032489","MO000079319","MO000105384"]	1283	alpha2C-AR(h)	10.2343	ENSG00000184160	270061	9	0.447922	2682
ENSG00000144711	1407	2.56063	IQ motif and Sec7 domain ArfGEF 1	IQSEC1	["GCMa(h)","MAZ(h)","Myogenin(h)","NF-kappaB-p65(h)","NURR1(h)","RXRalpha(h)","Runx1(h)","Tal-1(h)","VDR(h)"]	["MO000019619","MO000021495","MO000024984","MO000025375","MO000026306","MO000026717","MO000032489","MO000079319","MO000105384"]	1331	GEP100(h),GEP100-isoform1(h),GEP100-isoform2(h),GEP100-isoform3(h)	11.0651	ENSG00000144711	243301	9	0.387319	2738
ENSG00000118257	1400	2.61421	neuropilin 2	NRP2	["GCMa(h)","MAZ(h)","Myogenin(h)","NF-kappaB-p65(h)","NURR1(h)","RXRalpha(h)","Runx1(h)","Tal-1(h)","VDR(h)"]	["MO000019619","MO000021495","MO000024984","MO000025375","MO000026306","MO000026717","MO000032489","MO000079319","MO000105384"]	1368	neuropilin2(h),neuropilin2-B0(h),neuropilin2-B5(h),neuropilin2-isoformA0(h),neuropilin2-isoformA17(h),neuropilin2-isoformA22(h),neuropilin2-s9(h)	11.5566	ENSG00000118257	241293	9	0.352967	2768

## Sheet: PSCvsCtl_dn
ID	CMA rank	CMA score	Gene description	Gene symbol	Hit names	Hits	Keynode rank	Master molecule name	Maximal radius	Name	Reachable total	Reached from set	Score	Total rank
ENSG00000142273	47	7.84036	Cbl proto-oncogene C	CBLC	["CUX-1(h)","FXR(h)","KLF4(h)","Max(h)","Myogenin(h)","NFATc1(h)","NFATc2(h)","NFATc3(h)","NFATc4(h)","Nrl(h)","POU1F1(h)","RXRalpha(h)","SNAI2(h)","c-Myc(h)"]	["MO000010120","MO000019619","MO000020739","MO000020760","MO000022234","MO000024708","MO000024984","MO000026044","MO000026443","MO000028767","MO000056483","MO000084573","MO000088742","MO000125561"]	30	CBL-3(h),CBL-3L(h),CBL-3S(h)	5.7355	ENSG00000142273	287544	14	0.854951	77
ENSG00000001626	39	8.58755	CF transmembrane conductance regulator	CFTR	["CUX-1(h)","FXR(h)","KLF4(h)","Max(h)","Myogenin(h)","NFATc1(h)","NFATc2(h)","NFATc3(h)","NFATc4(h)","Nrl(h)","POU1F1(h)","RXRalpha(h)","SNAI2(h)","c-Myc(h)"]	["MO000010120","MO000019619","MO000020739","MO000020760","MO000022234","MO000024708","MO000024984","MO000026044","MO000026443","MO000028767","MO000056483","MO000084573","MO000088742","MO000125561"]	119	CFTR(h),CFTR-isoform1(h),CFTR-isoform2(h),CFTR-isoform3(h)	5.69374	ENSG00000001626	287562	14	0.850954	158
ENSG00000141738	19	8.88979	growth factor receptor bound protein 7	GRB7	["CUX-1(h)","FXR(h)","KLF4(h)","Max(h)","Myogenin(h)","NFATc1(h)","NFATc2(h)","NFATc3(h)","NFATc4(h)","Nrl(h)","POU1F1(h)","RXRalpha(h)","SNAI2(h)","c-Myc(h)"]	["MO000010120","MO000019619","MO000020739","MO000020760","MO000022234","MO000024708","MO000024984","MO000026044","MO000026443","MO000028767","MO000056483","MO000084573","MO000088742","MO000125561"]	155	Grb-7(h),Grb-7-isoform3(h),Grb-7-isoform4(h),Grb7-isoform1(h),Grb7-isoform2(h)	6.73221	ENSG00000141738	284756	14	0.741621	174
ENSG00000169860	104	7.18925	purinergic receptor P2Y1	P2RY1	["CUX-1(h)","FXR(h)","KLF4(h)","Max(h)","Myogenin(h)","NFATc1(h)","NFATc2(h)","NFATc3(h)","NFATc4(h)","Nrl(h)","POU1F1(h)","RXRalpha(h)","SNAI2(h)","c-Myc(h)"]	["MO000010120","MO000019619","MO000020739","MO000020760","MO000022234","MO000024708","MO000024984","MO000026044","MO000026443","MO000028767","MO000056483","MO000084573","MO000088742","MO000125561"]	93	P2Y1(h)	5.69374	ENSG00000169860	287558	14	0.851053	197
ENSG00000109819	121	7.01098	PPARG coactivator 1 alpha	PPARGC1A	["CUX-1(h)","FXR(h)","KLF4(h)","Max(h)","Myogenin(h)","NFATc1(h)","NFATc2(h)","NFATc3(h)","NFATc4(h)","Nrl(h)","POU1F1(h)","RXRalpha(h)","SNAI2(h)","c-Myc(h)"]	["MO000010120","MO000019619","MO000020739","MO000020760","MO000022234","MO000024708","MO000024984","MO000026044","MO000026443","MO000028767","MO000056483","MO000084573","MO000088742","MO000125561"]	121	PGC-1(h),PGC-1(h){aceK},PGC-1-8a(h),PGC-1-B4(h),PGC-1-B4-3ext(h),PGC-1-B4-8a(h),PGC-1-B5(h),PGC-1-B5-NT(h),PGC-1-isoform1(h),PGC-1-isoform2(h),PGC-1-isoform9(h)	6.86572	ENSG00000109819	284630	14	0.804828	242
ENSG00000076356	50	7.82701	plexin A2	PLXNA2	["CUX-1(h)","FXR(h)","KLF4(h)","Max(h)","Myogenin(h)","NFATc1(h)","NFATc2(h)","NFATc3(h)","NFATc4(h)","Nrl(h)","POU1F1(h)","RXRalpha(h)","SNAI2(h)","c-Myc(h)"]	["MO000010120","MO000019619","MO000020739","MO000020760","MO000022234","MO000024708","MO000024984","MO000026044","MO000026443","MO000028767","MO000056483","MO000084573","MO000088742","MO000125561"]	228	Plexin-A2(h),Plexin-A2-isoform2(h)	7.59923	ENSG00000076356	281588	14	0.695313	278
ENSG00000033327	206	6.82609	GRB2 associated binding protein 2	GAB2	["CUX-1(h)","FXR(h)","KLF4(h)","Max(h)","Myogenin(h)","NFATc1(h)","NFATc2(h)","NFATc3(h)","NFATc4(h)","Nrl(h)","POU1F1(h)","RXRalpha(h)","SNAI2(h)","c-Myc(h)"]	["MO000010120","MO000019619","MO000020739","MO000020760","MO000022234","MO000024708","MO000024984","MO000026044","MO000026443","MO000028767","MO000056483","MO000084573","MO000088742","MO000125561"]	94	Gab-2(h),Gab-2(h){pY603},Gab-2(h){pY632},Gab-2(h){pY},Gab-2-isoform1(h),Gab-2-isoform2(h)	5.73144	ENSG00000033327	287901	14	0.854797	300
ENSG00000123612	98	7.23054	activin A receptor type 1C	ACVR1C	["CUX-1(h)","FXR(h)","KLF4(h)","Max(h)","Myogenin(h)","NFATc1(h)","NFATc2(h)","NFATc3(h)","NFATc4(h)","Nrl(h)","POU1F1(h)","RXRalpha(h)","SNAI2(h)","c-Myc(h)"]	["MO000010120","MO000019619","MO000020739","MO000020760","MO000022234","MO000024708","MO000024984","MO000026044","MO000026443","MO000028767","MO000056483","MO000084573","MO000088742","MO000125561"]	202	ACVR1C(h),ACVR1C-isoform1(h),ACVR1C-isoform2(h),ACVR1C-isoform3(h),ACVR1C-isoform4(h)	7.36418	ENSG00000123612	281207	14	0.714771	300
ENSG00000205629	53	7.66521	leucine carboxyl methyltransferase 1	LCMT1	["CUX-1(h)","FXR(h)","KLF4(h)","Max(h)","Myogenin(h)","NFATc1(h)","NFATc2(h)","NFATc3(h)","NFATc4(h)","Nrl(h)","POU1F1(h)","RXRalpha(h)","SNAI2(h)","c-Myc(h)"]	["MO000010120","MO000019619","MO000020739","MO000020760","MO000022234","MO000024708","MO000024984","MO000026044","MO000026443","MO000028767","MO000056483","MO000084573","MO000088742","MO000125561"]	248	LCMT(h),LCMT-isoform1(h),LCMT-isoform2(h),LCMT-isoform3(h)	8.30693	ENSG00000205629	282530	14	0.678162	301
ENSG00000198087	1	9.20504	CD2 associated protein	CD2AP	["CUX-1(h)","FXR(h)","KLF4(h)","Max(h)","Myogenin(h)","NFATc1(h)","NFATc2(h)","NFATc3(h)","NFATc4(h)","Nrl(h)","POU1F1(h)","RXRalpha(h)","SNAI2(h)","c-Myc(h)"]	["MO000010120","MO000019619","MO000020739","MO000020760","MO000022234","MO000024708","MO000024984","MO000026044","MO000026443","MO000028767","MO000056483","MO000084573","MO000088742","MO000125561"]	322	cd2ap(h)	8.8655	ENSG00000198087	277406	14	0.632562	323
ENSG00000197273	308	6.39951	guanylate cyclase activator 2A	GUCA2A	["CUX-1(h)","FXR(h)","KLF4(h)","Max(h)","Myogenin(h)","NFATc1(h)","NFATc2(h)","NFATc3(h)","NFATc4(h)","Nrl(h)","POU1F1(h)","RXRalpha(h)","SNAI2(h)","c-Myc(h)"]	["MO000010120","MO000019619","MO000020739","MO000020760","MO000022234","MO000024708","MO000024984","MO000026044","MO000026443","MO000028767","MO000056483","MO000084573","MO000088742","MO000125561"]	43	GUCA2A(h)	5.75637	ENSG00000197273	287553	14	0.854782	351
ENSG00000101076	191	6.86238	hepatocyte nuclear factor 4 alpha	HNF4A	["CUX-1(h)","FXR(h)","KLF4(h)","Max(h)","Myogenin(h)","NFATc1(h)","NFATc2(h)","NFATc3(h)","NFATc4(h)","Nrl(h)","POU1F1(h)","RXRalpha(h)","SNAI2(h)","c-Myc(h)"]	["MO000010120","MO000019619","MO000020739","MO000020760","MO000022234","MO000024708","MO000024984","MO000026044","MO000026443","MO000028767","MO000056483","MO000084573","MO000088742","MO000125561"]	188	HNF-4(h),HNF-4alpha(h),HNF-4alpha1(h),HNF-4alpha2(h),HNF-4alpha3(h),HNF-4alpha4(h),HNF-4alpha7(h),HNF-4alpha8(h),HNF-4alpha9(h)	7.47396	ENSG00000101076	280364	14	0.720484	379
ENSG00000131981	331	6.31416	galectin 3	LGALS3	["CUX-1(h)","FXR(h)","KLF4(h)","Max(h)","Myogenin(h)","NFATc1(h)","NFATc2(h)","NFATc3(h)","NFATc4(h)","Nrl(h)","POU1F1(h)","RXRalpha(h)","SNAI2(h)","c-Myc(h)"]	["MO000010120","MO000019619","MO000020739","MO000020760","MO000022234","MO000024708","MO000024984","MO000026044","MO000026443","MO000028767","MO000056483","MO000084573","MO000088742","MO000125561"]	52	Galectin3(h)	5.74047	ENSG00000131981	287552	14	0.854615	383
ENSG00000132170	235	6.68809	peroxisome proliferator activated receptor gamma	PPARG	["CUX-1(h)","FXR(h)","KLF4(h)","Max(h)","Myogenin(h)","NFATc1(h)","NFATc2(h)","NFATc3(h)","NFATc4(h)","Nrl(h)","POU1F1(h)","RXRalpha(h)","SNAI2(h)","c-Myc(h)"]	["MO000010120","MO000019619","MO000020739","MO000020760","MO000022234","MO000024708","MO000024984","MO000026044","MO000026443","MO000028767","MO000056483","MO000084573","MO000088742","MO000125561"]	148	PPARgamma(h),PPARgamma-isoform3(h),PPARgamma1(h),PPARgamma2(h)	6.86572	ENSG00000132170	284403	14	0.751405	383
ENSG00000104419	333	6.28304	N-myc downstream regulated 1	NDRG1	["CUX-1(h)","FXR(h)","KLF4(h)","Max(h)","Myogenin(h)","NFATc1(h)","NFATc2(h)","NFATc3(h)","NFATc4(h)","Nrl(h)","POU1F1(h)","RXRalpha(h)","SNAI2(h)","c-Myc(h)"]	["MO000010120","MO000019619","MO000020739","MO000020760","MO000022234","MO000024708","MO000024984","MO000026044","MO000026443","MO000028767","MO000056483","MO000084573","MO000088742","MO000125561"]	51	NDRG1(h),NDRG1-isoform1(h),NDRG1-isoform2(h),NDRG1-isoform3(h)	5.79655	ENSG00000104419	287533	14	0.854982	384
ENSG00000106211	244	6.63848	heat shock protein family B (small) member 1	HSPB1	["CUX-1(h)","FXR(h)","KLF4(h)","Max(h)","Myogenin(h)","NFATc1(h)","NFATc2(h)","NFATc3(h)","NFATc4(h)","Nrl(h)","POU1F1(h)","RXRalpha(h)","SNAI2(h)","c-Myc(h)"]	["MO000010120","MO000019619","MO000020739","MO000020760","MO000022234","MO000024708","MO000024984","MO000026044","MO000026443","MO000028767","MO000056483","MO000084573","MO000088742","MO000125561"]	146	Hsp27(h),Hsp27(h){p}	6.78166	ENSG00000106211	285359	14	0.763061	390
ENSG00000078401	337	6.28224	endothelin 1	EDN1	["CUX-1(h)","FXR(h)","KLF4(h)","Max(h)","Myogenin(h)","NFATc1(h)","NFATc2(h)","NFATc3(h)","NFATc4(h)","Nrl(h)","POU1F1(h)","RXRalpha(h)","SNAI2(h)","c-Myc(h)"]	["MO000010120","MO000019619","MO000020739","MO000020760","MO000022234","MO000024708","MO000024984","MO000026044","MO000026443","MO000028767","MO000056483","MO000084573","MO000088742","MO000125561"]	54	ET-1(h)	5.74566	ENSG00000078401	287754	14	0.854986	391
ENSG00000100614	231	6.71882	Mg2+/Mn2+ dependent 1A,protein phosphatase	PPM1A	["CUX-1(h)","FXR(h)","KLF4(h)","Max(h)","Myogenin(h)","NFATc1(h)","NFATc2(h)","NFATc3(h)","NFATc4(h)","Nrl(h)","POU1F1(h)","RXRalpha(h)","SNAI2(h)","c-Myc(h)"]	["MO000010120","MO000019619","MO000020739","MO000020760","MO000022234","MO000024708","MO000024984","MO000026044","MO000026443","MO000028767","MO000056483","MO000084573","MO000088742","MO000125561"]	183	PP2Calpha(h),PP2Calpha-isoform3(h),PP2Calpha1(h),PP2Calpha2(h)	7.27913	ENSG00000100614	283546	14	0.727742	414
ENSG00000081913	85	7.33548	PH domain and leucine rich repeat protein phosphatase 1	PHLPP1	["CUX-1(h)","FXR(h)","KLF4(h)","Max(h)","Myogenin(h)","NFATc1(h)","NFATc2(h)","NFATc3(h)","NFATc4(h)","Nrl(h)","POU1F1(h)","RXRalpha(h)","SNAI2(h)","c-Myc(h)"]	["MO000010120","MO000019619","MO000020739","MO000020760","MO000022234","MO000024708","MO000024984","MO000026044","MO000026443","MO000028767","MO000056483","MO000084573","MO000088742","MO000125561"]	334	PHLPP(h),PHLPP(h){ub},PHLPP-isoform2(h)	8.00469	ENSG00000081913	283727	14	0.712583	419
ENSG00000010278	393	5.75442	CD9 molecule	CD9	["CUX-1(h)","FXR(h)","KLF4(h)","Max(h)","Myogenin(h)","NFATc1(h)","NFATc2(h)","NFATc3(h)","NFATc4(h)","Nrl(h)","POU1F1(h)","RXRalpha(h)","SNAI2(h)","c-Myc(h)"]	["MO000010120","MO000019619","MO000020739","MO000020760","MO000022234","MO000024708","MO000024984","MO000026044","MO000026443","MO000028767","MO000056483","MO000084573","MO000088742","MO000125561"]	28	CD9(h)	5.74047	ENSG00000010278	287555	14	0.854873	421
ENSG00000101473	371	5.90169	acyl-CoA thioesterase 8	ACOT8	["CUX-1(h)","FXR(h)","KLF4(h)","Max(h)","Myogenin(h)","NFATc1(h)","NFATc2(h)","NFATc3(h)","NFATc4(h)","Nrl(h)","POU1F1(h)","RXRalpha(h)","SNAI2(h)","c-Myc(h)"]	["MO000010120","MO000019619","MO000020739","MO000020760","MO000022234","MO000024708","MO000024984","MO000026044","MO000026443","MO000028767","MO000056483","MO000084573","MO000088742","MO000125561"]	53	pte1(h)	5.75637	ENSG00000101473	287585	14	0.854492	424
ENSG00000158887	222	6.7295	myelin protein zero	MPZ	["CUX-1(h)","FXR(h)","KLF4(h)","Max(h)","Myogenin(h)","NFATc1(h)","NFATc2(h)","NFATc3(h)","NFATc4(h)","Nrl(h)","POU1F1(h)","RXRalpha(h)","SNAI2(h)","c-Myc(h)"]	["MO000010120","MO000019619","MO000020739","MO000020760","MO000022234","MO000024708","MO000024984","MO000026044","MO000026443","MO000028767","MO000056483","MO000084573","MO000088742","MO000125561"]	219	MPP(h),MPP-L-MPZ(h)	7.3767	ENSG00000158887	283787	14	0.703852	441
ENSG00000109854	66	7.57232	HIV-1 Tat interactive protein 2	HTATIP2	["CUX-1(h)","FXR(h)","KLF4(h)","Max(h)","Myogenin(h)","NFATc1(h)","NFATc2(h)","NFATc3(h)","NFATc4(h)","Nrl(h)","POU1F1(h)","RXRalpha(h)","SNAI2(h)","c-Myc(h)"]	["MO000010120","MO000019619","MO000020739","MO000020760","MO000022234","MO000024708","MO000024984","MO000026044","MO000026443","MO000028767","MO000056483","MO000084573","MO000088742","MO000125561"]	377	TIP30(h),TIP30-isoform1(h),TIP30-isoform2(h),TIP30-isoform3(h)	8.9597	ENSG00000109854	274302	14	0.572172	443
ENSG00000154639	90	7.27552	CXADR Ig-like cell adhesion molecule	CXADR	["CUX-1(h)","FXR(h)","KLF4(h)","Max(h)","Myogenin(h)","NFATc1(h)","NFATc2(h)","NFATc3(h)","NFATc4(h)","Nrl(h)","POU1F1(h)","RXRalpha(h)","SNAI2(h)","c-Myc(h)"]	["MO000010120","MO000019619","MO000020739","MO000020760","MO000022234","MO000024708","MO000024984","MO000026044","MO000026443","MO000028767","MO000056483","MO000084573","MO000088742","MO000125561"]	366	cxadr(h),cxadr-isoform1(h),cxadr-isoform2(h),cxadr-isoform3(h),cxadr-isoform4(h),cxadr-isoform5(h),cxadr-isoform6(h),cxadr-isoform7(h)	8.51243	ENSG00000154639	273208	14	0.573424	456
ENSG00000183579	36	8.65566	zinc and ring finger 3	ZNRF3	["CUX-1(h)","FXR(h)","KLF4(h)","Max(h)","Myogenin(h)","NFATc1(h)","NFATc2(h)","NFATc3(h)","NFATc4(h)","Nrl(h)","POU1F1(h)","RXRalpha(h)","SNAI2(h)","c-Myc(h)"]	["MO000010120","MO000019619","MO000020739","MO000020760","MO000022234","MO000024708","MO000024984","MO000026044","MO000026443","MO000028767","MO000056483","MO000084573","MO000088742","MO000125561"]	424	ZNRF3(h),ZNRF3-isoform1(h),ZNRF3-isoform2(h)	9.87429	ENSG00000183579	268040	14	0.517704	460
ENSG00000068078	422	5.63023	fibroblast growth factor receptor 3	FGFR3	["CUX-1(h)","FXR(h)","KLF4(h)","Max(h)","Myogenin(h)","NFATc1(h)","NFATc2(h)","NFATc3(h)","NFATc4(h)","Nrl(h)","POU1F1(h)","RXRalpha(h)","SNAI2(h)","c-Myc(h)"]	["MO000010120","MO000019619","MO000020739","MO000020760","MO000022234","MO000024708","MO000024984","MO000026044","MO000026443","MO000028767","MO000056483","MO000084573","MO000088742","MO000125561"]	49	FGFR-3(h),FGFR-3-isoform1(h),FGFR-3-isoform2(h),FGFR-3-isoform3(h),FGFR-3-isoform4(h)	5.72638	ENSG00000068078	287564	14	0.854768	471
ENSG00000180182	284	6.50513	mediator complex subunit 14	MED14	["CUX-1(h)","FXR(h)","KLF4(h)","Max(h)","Myogenin(h)","NFATc1(h)","NFATc2(h)","NFATc3(h)","NFATc4(h)","Nrl(h)","POU1F1(h)","RXRalpha(h)","SNAI2(h)","c-Myc(h)"]	["MO000010120","MO000019619","MO000020739","MO000020760","MO000022234","MO000024708","MO000024984","MO000026044","MO000026443","MO000028767","MO000056483","MO000084573","MO000088742","MO000125561"]	197	TRAP170(h)	7.5366	ENSG00000180182	280099	14	0.720311	481
ENSG00000170881	306	6.42256	ring finger protein 139	RNF139	["CUX-1(h)","FXR(h)","KLF4(h)","Max(h)","Myogenin(h)","NFATc1(h)","NFATc2(h)","NFATc3(h)","NFATc4(h)","Nrl(h)","POU1F1(h)","RXRalpha(h)","SNAI2(h)","c-Myc(h)"]	["MO000010120","MO000019619","MO000020739","MO000020760","MO000022234","MO000024708","MO000024984","MO000026044","MO000026443","MO000028767","MO000056483","MO000084573","MO000088742","MO000125561"]	179	RNF139(h)	7.26857	ENSG00000170881	283909	14	0.732293	485
ENSG00000165283	450	5.53271	stomatin like 2	STOML2	["CUX-1(h)","FXR(h)","KLF4(h)","Max(h)","Myogenin(h)","NFATc1(h)","NFATc2(h)","NFATc3(h)","NFATc4(h)","Nrl(h)","POU1F1(h)","RXRalpha(h)","SNAI2(h)","c-Myc(h)"]	["MO000010120","MO000019619","MO000020739","MO000020760","MO000022234","MO000024708","MO000024984","MO000026044","MO000026443","MO000028767","MO000056483","MO000084573","MO000088742","MO000125561"]	36	SLP-2(h),SLP-2-isoform1(h),SLP-2-isoform2(h)	5.74566	ENSG00000165283	287884	14	0.854841	486
ENSG00000093167	76	7.52121	LRR binding FLII interacting protein 2	LRRFIP2	["CUX-1(h)","FXR(h)","KLF4(h)","Max(h)","Myogenin(h)","NFATc1(h)","NFATc2(h)","NFATc3(h)","NFATc4(h)","Nrl(h)","POU1F1(h)","RXRalpha(h)","SNAI2(h)","c-Myc(h)"]	["MO000010120","MO000019619","MO000020739","MO000020760","MO000022234","MO000024708","MO000024984","MO000026044","MO000026443","MO000028767","MO000056483","MO000084573","MO000088742","MO000125561"]	411	LRRFIP2(h),LRRFIP2-isoform1(h),LRRFIP2-isoform2(h),LRRFIP2-isoform3(h),LRRFIP2-isoform4(h),LRRFIP2-isoform5(h)	9.39759	ENSG00000093167	272720	14	0.551856	487
ENSG00000169242	456	5.5174	ephrin A1	EFNA1	["CUX-1(h)","FXR(h)","KLF4(h)","Max(h)","Myogenin(h)","NFATc1(h)","NFATc2(h)","NFATc3(h)","NFATc4(h)","Nrl(h)","POU1F1(h)","RXRalpha(h)","SNAI2(h)","c-Myc(h)"]	["MO000010120","MO000019619","MO000020739","MO000020760","MO000022234","MO000024708","MO000024984","MO000026044","MO000026443","MO000028767","MO000056483","MO000084573","MO000088742","MO000125561"]	32	ephrin-A1(h),ephrin-A1-isoform1(h),ephrin-A1-isoform2(h)	5.74047	ENSG00000169242	287876	14	0.85485	488
ENSG00000040199	285	6.47985	PH domain and leucine rich repeat protein phosphatase 2	PHLPP2	["CUX-1(h)","FXR(h)","KLF4(h)","Max(h)","Myogenin(h)","NFATc1(h)","NFATc2(h)","NFATc3(h)","NFATc4(h)","Nrl(h)","POU1F1(h)","RXRalpha(h)","SNAI2(h)","c-Myc(h)"]	["MO000010120","MO000019619","MO000020739","MO000020760","MO000022234","MO000024708","MO000024984","MO000026044","MO000026443","MO000028767","MO000056483","MO000084573","MO000088742","MO000125561"]	215	phlpp2(h),phlpp2-isoform1(h),phlpp2-isoform2(h),phlpp2-isoform3(h)	7.31374	ENSG00000040199	283727	14	0.712589	500
ENSG00000164418	312	6.34405	glutamate ionotropic receptor kainate type subunit 2	GRIK2	["CUX-1(h)","FXR(h)","KLF4(h)","Max(h)","Myogenin(h)","NFATc1(h)","NFATc2(h)","NFATc3(h)","NFATc4(h)","Nrl(h)","POU1F1(h)","RXRalpha(h)","SNAI2(h)","c-Myc(h)"]	["MO000010120","MO000019619","MO000020739","MO000020760","MO000022234","MO000024708","MO000024984","MO000026044","MO000026443","MO000028767","MO000056483","MO000084573","MO000088742","MO000125561"]	203	GluR6(h),GluR6-isoform1(h),GluR6-isoform2(h),GluR6-isoform3(h),GluR6-isoform4(h),GluR6-isoform5(h),GluR6-isoform6(h),GluR6-isoform7(h)	7.25144	ENSG00000164418	283933	14	0.713147	515
ENSG00000204389	113	7.01551	DnaJ heat shock protein family (Hsp40) member A1,DnaJ heat shock protein family (Hsp40) member A3,G protein-coupled receptor 37,Janus kinase 2,aryl hydrocarbon receptor,chaperonin containing TCP1 subunit 2,chaperonin containing TCP1 subunit 6A,chaperonin containing TCP1 subunit 7,chaperonin containing TCP1 subunit 8,heat shock protein 90 alpha family class A member 1,heat shock protein 90 alpha f…	AHR,CCT2,CCT6A,CCT7,CCT8,DNAJA1,DNAJA3,GPR37,HSP90AA1,HSP90AB1,HSPA1A,HSPA8,IFNGR2,JAK2,STIP1,TCP1,VHL	["CUX-1(h)","FXR(h)","KLF4(h)","Max(h)","Myogenin(h)","NFATc1(h)","NFATc2(h)","NFATc3(h)","NFATc4(h)","Nrl(h)","POU1F1(h)","RXRalpha(h)","SNAI2(h)","c-Myc(h)"]	["MO000010120","MO000019619","MO000020739","MO000020760","MO000022234","MO000024708","MO000024984","MO000026044","MO000026443","MO000028767","MO000056483","MO000084573","MO000088742","MO000125561"]	405	(Hsp90)2:AhR:STIP1:Hsp70-1,Hsp70-1(h),Hsp70-1-isoform1(h),Hsp70-1-isoform2(h),Hsp70-1:Hsc70:HSJ2:Pael-R,IFNGR2:Jak2:Tid-1:Hsp70-1,TCP-1:VHL:Hsp70-1,VHL(h):TCP-1(h):Hsp70-1(h)	9.3877	ENSG00000080824,ENSG00000086061,ENSG00000096384,ENSG00000096968,ENSG00000103423,ENSG00000106546,ENSG00000109971,ENSG00000120438,ENSG00000134086,ENSG00000135624,ENSG00000146731,ENSG00000156261,ENSG00000159128,ENSG00000166226,ENSG00000168439,ENSG00000170775,ENSG00000204389	283722	14	0.733246	518
ENSG00000172270	291	6.45677	basigin (Ok blood group)	BSG	["CUX-1(h)","FXR(h)","KLF4(h)","Max(h)","Myogenin(h)","NFATc1(h)","NFATc2(h)","NFATc3(h)","NFATc4(h)","Nrl(h)","POU1F1(h)","RXRalpha(h)","SNAI2(h)","c-Myc(h)"]	["MO000010120","MO000019619","MO000020739","MO000020760","MO000022234","MO000024708","MO000024984","MO000026044","MO000026443","MO000028767","MO000056483","MO000084573","MO000088742","MO000125561"]	232	Basigin(h),Basigin-isoform1(h),Basigin-isoform2(h),Basigin-isoform3(h),Basigin-isoform4(h)	7.25144	ENSG00000172270	287547	14	0.851207	523
ENSG00000109062	63	7.65332	SLC9A3 regulator 1	SLC9A3R1	["CUX-1(h)","FXR(h)","KLF4(h)","Max(h)","Myogenin(h)","NFATc1(h)","NFATc2(h)","NFATc3(h)","NFATc4(h)","Nrl(h)","POU1F1(h)","RXRalpha(h)","SNAI2(h)","c-Myc(h)"]	["MO000010120","MO000019619","MO000020739","MO000020760","MO000022234","MO000024708","MO000024984","MO000026044","MO000026443","MO000028767","MO000056483","MO000084573","MO000088742","MO000125561"]	463	NHERF-1(h),NHERF-1-isoform1(h),NHERF-1-isoform2(h)	9.91302	ENSG00000109062	263019	14	0.468598	526
ENSG00000144554	251	6.62387	FA complementation group D2	FANCD2	["CUX-1(h)","FXR(h)","KLF4(h)","Max(h)","Myogenin(h)","NFATc1(h)","NFATc2(h)","NFATc3(h)","NFATc4(h)","Nrl(h)","POU1F1(h)","RXRalpha(h)","SNAI2(h)","c-Myc(h)"]	["MO000010120","MO000019619","MO000020739","MO000020760","MO000022234","MO000024708","MO000024984","MO000026044","MO000026443","MO000028767","MO000056483","MO000084573","MO000088742","MO000125561"]	281	FANCD2(h),FANCD2(h){ub},FANCD2-isoform1(h),FANCD2-isoform2(h),FANCD2-isoform3(h),FANCD2-isoform4(h)	7.97836	ENSG00000144554	278349	14	0.641364	532
ENSG00000176678	112	7.07275	forkhead box L1	FOXL1	["CUX-1(h)","FXR(h)","KLF4(h)","Max(h)","Myogenin(h)","NFATc1(h)","NFATc2(h)","NFATc3(h)","NFATc4(h)","Nrl(h)","POU1F1(h)","RXRalpha(h)","SNAI2(h)","c-Myc(h)"]	["MO000010120","MO000019619","MO000020739","MO000020760","MO000022234","MO000024708","MO000024984","MO000026044","MO000026443","MO000028767","MO000056483","MO000084573","MO000088742","MO000125561"]	421	FOXL1(h)	8.94082	ENSG00000176678	268290	14	0.521286	533
ENSG00000077721	216	6.78661	cell division cycle 34,cullin 2,elongin B,elongin C,hypoxia inducible factor 1 subunit alpha,receptor for activated C kinase 1,ring-box 1,spermidine/spermine N1-acetyltransferase 1,ubiqiutin conjugating enzyme,ubiquitin conjugating enzyme E2 A,ubiquitin conjugating enzyme E2 B,ubiquitin conjugating enzyme E2 C,ubiquitin conjugating enzyme E2 D1,ubiquitin conjugating enzyme E2 D2,ubiquitin conjuga…	CDC34,CUL2,ELOB,ELOC,HIF1A,RACK1,RBX1,SAT1,UBE2A,UBE2B,UBE2C,UBE2D1,UBE2D2,UBE2D3,UBE2D4,UBE2E1,UBE2E2,UBE2G1,UBE2G2,UBE2H,UBE2I,UBE2K,UBE2L3,UBE2L6,UBE2M,UBE2N,UBE2R2,UBE2S,UBE2V1,UBE2V2	["CUX-1(h)","FXR(h)","KLF4(h)","Max(h)","Myogenin(h)","NFATc1(h)","NFATc2(h)","NFATc3(h)","NFATc4(h)","Nrl(h)","POU1F1(h)","RXRalpha(h)","SNAI2(h)","c-Myc(h)"]	["MO000010120","MO000019619","MO000020739","MO000020760","MO000022234","MO000024708","MO000024984","MO000026044","MO000026443","MO000028767","MO000056483","MO000084573","MO000088742","MO000125561"]	325	EloC:EloB:Cul-2:Roc1:E2,HIF-1alpha:(RACK1{pS146})2:SSAT:EloC:EloB:Cul-2:Roc1:E2,rad6A(h),rad6A-isoform1(h),rad6A-isoform2(h),rad6A-isoform3(h)	8.51243	ENSG00000072401,ENSG00000077721,ENSG00000078140,ENSG00000078967,ENSG00000099804,ENSG00000100387,ENSG00000100644,ENSG00000103275,ENSG00000103363,ENSG00000107341,ENSG00000108094,ENSG00000108106,ENSG00000109332,ENSG00000119048,ENSG00000130066,ENSG00000130725,ENSG00000131508,ENSG00000132388,ENSG00000154582,ENSG00000156587,ENSG00000169139,ENSG00000170142,ENSG00000175063,ENSG00000177889,ENSG00000182247…	283760	14	0.691476	541
ENSG00000066468	428	5.59695	fibroblast growth factor receptor 2	FGFR2	["CUX-1(h)","FXR(h)","KLF4(h)","Max(h)","Myogenin(h)","NFATc1(h)","NFATc2(h)","NFATc3(h)","NFATc4(h)","Nrl(h)","POU1F1(h)","RXRalpha(h)","SNAI2(h)","c-Myc(h)"]	["MO000010120","MO000019619","MO000020739","MO000020760","MO000022234","MO000024708","MO000024984","MO000026044","MO000026443","MO000028767","MO000056483","MO000084573","MO000088742","MO000125561"]	115	FGFR-2(h),FGFR-2(h){p},FGFR-2-isoform1(h),FGFR-2-isoform10(h),FGFR-2-isoform11(h),FGFR-2-isoform12(h),FGFR-2-isoform13(h),FGFR-2-isoform14(h),FGFR-2-isoform15(h),FGFR-2-isoform16(h),FGFR-2-isoform17(h),FGFR-2-isoform2(h),FGFR-2-isoform3(h),FGFR-2-isoform4(h),FGFR-2-isoform5(h),FGFR-2-isoform6(h),FGFR-2-isoform7(h),FGFR-2-isoform8(h),FGFR-2-isoform9(h)	5.71887	ENSG00000066468	287658	14	0.854666	543
ENSG00000163235	527	4.60059	transforming growth factor alpha	TGFA	["CUX-1(h)","FXR(h)","KLF4(h)","Max(h)","Myogenin(h)","NFATc1(h)","NFATc2(h)","NFATc3(h)","NFATc4(h)","Nrl(h)","POU1F1(h)","RXRalpha(h)","SNAI2(h)","c-Myc(h)"]	["MO000010120","MO000019619","MO000020739","MO000020760","MO000022234","MO000024708","MO000024984","MO000026044","MO000026443","MO000028767","MO000056483","MO000084573","MO000088742","MO000125561"]	27	TGFalpha(h),TGFalpha-isoform1(h),TGFalpha-isoform2(h),TGFalpha-isoform3(h),TGFalpha-isoform4(h),TGFalpha-isoform5(h)	5.73647	ENSG00000163235	287543	14	0.854947	554
ENSG00000117115	46	8.01696	peptidyl arginine deiminase 2	PADI2	["CUX-1(h)","FXR(h)","KLF4(h)","Max(h)","Myogenin(h)","NFATc1(h)","NFATc2(h)","NFATc3(h)","NFATc4(h)","Nrl(h)","POU1F1(h)","RXRalpha(h)","SNAI2(h)","c-Myc(h)"]	["MO000010120","MO000019619","MO000020739","MO000020760","MO000022234","MO000024708","MO000024984","MO000026044","MO000026443","MO000028767","MO000056483","MO000084573","MO000088742","MO000125561"]	509	PAD2-isoform1(h)	10.3778	ENSG00000117115	261633	14	0.447453	555
ENSG00000166165	89	7.2767	creatine kinase B	CKB	["CUX-1(h)","FXR(h)","KLF4(h)","Max(h)","Myogenin(h)","NFATc1(h)","NFATc2(h)","NFATc3(h)","NFATc4(h)","Nrl(h)","POU1F1(h)","RXRalpha(h)","SNAI2(h)","c-Myc(h)"]	["MO000010120","MO000019619","MO000020739","MO000020760","MO000022234","MO000024708","MO000024984","MO000026044","MO000026443","MO000028767","MO000056483","MO000084573","MO000088742","MO000125561"]	475	creatine kinase B-type(h)	10.6413	ENSG00000166165	263523	14	0.458876	564
ENSG00000204308	289	6.46826	ring finger protein 5	RNF5	["CUX-1(h)","FXR(h)","KLF4(h)","Max(h)","Myogenin(h)","NFATc1(h)","NFATc2(h)","NFATc3(h)","NFATc4(h)","Nrl(h)","POU1F1(h)","RXRalpha(h)","SNAI2(h)","c-Myc(h)"]	["MO000010120","MO000019619","MO000020739","MO000020760","MO000022234","MO000024708","MO000024984","MO000026044","MO000026443","MO000028767","MO000056483","MO000084573","MO000088742","MO000125561"]	275	rnf5(h)	7.98935	ENSG00000204308	284401	14	0.701546	564
ENSG00000164715	205	6.82951	lemur tyrosine kinase 2	LMTK2	["CUX-1(h)","FXR(h)","KLF4(h)","Max(h)","Myogenin(h)","NFATc1(h)","NFATc2(h)","NFATc3(h)","NFATc4(h)","Nrl(h)","POU1F1(h)","RXRalpha(h)","SNAI2(h)","c-Myc(h)"]	["MO000010120","MO000019619","MO000020739","MO000020760","MO000022234","MO000024708","MO000024984","MO000026044","MO000026443","MO000028767","MO000056483","MO000084573","MO000088742","MO000125561"]	361	KPI-2(h)	8.75309	ENSG00000164715	277580	14	0.587966	566
ENSG00000050327	132	7.01069	Rho guanine nucleotide exchange factor 5	ARHGEF5	["CUX-1(h)","FXR(h)","KLF4(h)","Max(h)","Myogenin(h)","NFATc1(h)","NFATc2(h)","NFATc3(h)","NFATc4(h)","Nrl(h)","POU1F1(h)","RXRalpha(h)","SNAI2(h)","c-Myc(h)"]	["MO000010120","MO000019619","MO000020739","MO000020760","MO000022234","MO000024708","MO000024984","MO000026044","MO000026443","MO000028767","MO000056483","MO000084573","MO000088742","MO000125561"]	444	arhgef5(h),arhgef5-isoform1(h),arhgef5-isoform2(h)	9.81297	ENSG00000050327	264074	14	0.503895	576
ENSG00000140479	323	6.33108	proprotein convertase subtilisin/kexin type 6	PCSK6	["CUX-1(h)","FXR(h)","KLF4(h)","Max(h)","Myogenin(h)","NFATc1(h)","NFATc2(h)","NFATc3(h)","NFATc4(h)","Nrl(h)","POU1F1(h)","RXRalpha(h)","SNAI2(h)","c-Myc(h)"]	["MO000010120","MO000019619","MO000020739","MO000020760","MO000022234","MO000024708","MO000024984","MO000026044","MO000026443","MO000028767","MO000056483","MO000084573","MO000088742","MO000125561"]	255	SPC4(h),SPC4-PACE4A-II(h),SPC4-PACE4B(h),SPC4-PACE4C(h),SPC4-PACE4CS(h),SPC4-PACE4D(h),SPC4-PACE4E-I(h),SPC4-PACE4E-II(h)	7.87748	ENSG00000140479	279660	14	0.684411	578
ENSG00000138669	542	4.47571	protein kinase cGMP-dependent 2	PRKG2	["CUX-1(h)","FXR(h)","KLF4(h)","Max(h)","Myogenin(h)","NFATc1(h)","NFATc2(h)","NFATc3(h)","NFATc4(h)","Nrl(h)","POU1F1(h)","RXRalpha(h)","SNAI2(h)","c-Myc(h)"]	["MO000010120","MO000019619","MO000020739","MO000020760","MO000022234","MO000024708","MO000024984","MO000026044","MO000026443","MO000028767","MO000056483","MO000084573","MO000088742","MO000125561"]	44	cGKII(h),cGKII-isoform1(h),cGKII-isoform2(h)	5.80649	ENSG00000138669	287541	14	0.855158	586
ENSG00000017797	142	6.98228	ralA binding protein 1	RALBP1	["CUX-1(h)","FXR(h)","KLF4(h)","Max(h)","Myogenin(h)","NFATc1(h)","NFATc2(h)","NFATc3(h)","NFATc4(h)","Nrl(h)","POU1F1(h)","RXRalpha(h)","SNAI2(h)","c-Myc(h)"]	["MO000010120","MO000019619","MO000020739","MO000020760","MO000022234","MO000024708","MO000024984","MO000026044","MO000026443","MO000028767","MO000056483","MO000084573","MO000088742","MO000125561"]	446	RIP1(h)	10.497	ENSG00000017797	283564	14	0.733116	588
ENSG00000089220	420	5.6322	phosphatidylethanolamine binding protein 1	PEBP1	["CUX-1(h)","FXR(h)","KLF4(h)","Max(h)","Myogenin(h)","NFATc1(h)","NFATc2(h)","NFATc3(h)","NFATc4(h)","Nrl(h)","POU1F1(h)","RXRalpha(h)","SNAI2(h)","c-Myc(h)"]	["MO000010120","MO000019619","MO000020739","MO000020760","MO000022234","MO000024708","MO000024984","MO000026044","MO000026443","MO000028767","MO000056483","MO000084573","MO000088742","MO000125561"]	173	RKIP(h),RKIP(h){p}	7.25144	ENSG00000089220	283835	14	0.732551	593
ENSG00000172046	265	6.5293	ubiquitin specific peptidase 19	USP19	["CUX-1(h)","FXR(h)","KLF4(h)","Max(h)","Myogenin(h)","NFATc1(h)","NFATc2(h)","NFATc3(h)","NFATc4(h)","Nrl(h)","POU1F1(h)","RXRalpha(h)","SNAI2(h)","c-Myc(h)"]	["MO000010120","MO000019619","MO000020739","MO000020760","MO000022234","MO000024708","MO000024984","MO000026044","MO000026443","MO000028767","MO000056483","MO000084573","MO000088742","MO000125561"]	333	USP19(h),USP19-isoform1(h),USP19-isoform2(h),USP19-isoform3(h),USP19-isoform4(h),USP19-isoform5(h),USP19-isoform6(h),USP19-isoform7(h)	8.01297	ENSG00000172046	278852	14	0.635805	598
ENSG00000082146	200	6.85782	STE20 related adaptor alpha,STE20 related adaptor beta,calcium binding protein 39,calcium binding protein 39 like,serine/threonine kinase 11	CAB39,CAB39L,STK11,STRADA,STRADB	["CUX-1(h)","FXR(h)","KLF4(h)","Max(h)","Myogenin(h)","NFATc1(h)","NFATc2(h)","NFATc3(h)","NFATc4(h)","Nrl(h)","POU1F1(h)","RXRalpha(h)","SNAI2(h)","c-Myc(h)"]	["MO000010120","MO000019619","MO000020739","MO000020760","MO000022234","MO000024708","MO000024984","MO000026044","MO000026443","MO000028767","MO000056483","MO000084573","MO000088742","MO000125561"]	400	MO25:STRAD:LKB1{pS428},STRADbeta(h),STRADbeta-isoform1(h),STRADbeta-isoform2(h),STRADbeta-isoform3(h)	9.03166	ENSG00000082146,ENSG00000102547,ENSG00000118046,ENSG00000135932,ENSG00000266173	278255	14	0.672769	600
ENSG00000171522	565	4.19276	prostaglandin E receptor 4	PTGER4	["CUX-1(h)","FXR(h)","KLF4(h)","Max(h)","Myogenin(h)","NFATc1(h)","NFATc2(h)","NFATc3(h)","NFATc4(h)","Nrl(h)","POU1F1(h)","RXRalpha(h)","SNAI2(h)","c-Myc(h)"]	["MO000010120","MO000019619","MO000020739","MO000020760","MO000022234","MO000024708","MO000024984","MO000026044","MO000026443","MO000028767","MO000056483","MO000084573","MO000088742","MO000125561"]	37	EP4(h)	5.75012	ENSG00000171522	287849	14	0.854817	602
ENSG00000127831	82	7.41125	villin 1	VIL1	["CUX-1(h)","FXR(h)","KLF4(h)","Max(h)","Myogenin(h)","NFATc1(h)","NFATc2(h)","NFATc3(h)","NFATc4(h)","Nrl(h)","POU1F1(h)","RXRalpha(h)","SNAI2(h)","c-Myc(h)"]	["MO000010120","MO000019619","MO000020739","MO000020760","MO000022234","MO000024708","MO000024984","MO000026044","MO000026443","MO000028767","MO000056483","MO000084573","MO000088742","MO000125561"]	524	VIL(h),VIL-isoform1(h),VIL-isoform2(h)	10.4796	ENSG00000127831	260287	14	0.442902	606
ENSG00000213672	70	7.52129	NCK interacting protein with SH3 domain	NCKIPSD	["CUX-1(h)","FXR(h)","KLF4(h)","Max(h)","Myogenin(h)","NFATc1(h)","NFATc2(h)","NFATc3(h)","NFATc4(h)","Nrl(h)","POU1F1(h)","RXRalpha(h)","SNAI2(h)","c-Myc(h)"]	["MO000010120","MO000019619","MO000020739","MO000020760","MO000022234","MO000024708","MO000024984","MO000026044","MO000026443","MO000028767","MO000056483","MO000084573","MO000088742","MO000125561"]	543	SPIN90(h),SPIN90-isoform1(h),SPIN90-isoform2(h),SPIN90-isoform3(h),SPIN90-isoform4(h),SPIN90-isoform5(h)	10.3668	ENSG00000213672	260789	14	0.442669	613
ENSG00000039068	465	5.36083	cadherin 1,catenin alpha 1,catenin beta 1	CDH1,CTNNA1,CTNNB1	["CUX-1(h)","FXR(h)","KLF4(h)","Max(h)","Myogenin(h)","NFATc1(h)","NFATc2(h)","NFATc3(h)","NFATc4(h)","Nrl(h)","POU1F1(h)","RXRalpha(h)","SNAI2(h)","c-Myc(h)"]	["MO000010120","MO000019619","MO000020739","MO000020760","MO000022234","MO000024708","MO000024984","MO000026044","MO000026443","MO000028767","MO000056483","MO000084573","MO000088742","MO000125561"]	154	E-cadherin(h),E-cadherin(h){p},E-cadherin-isoform2(h),alpha-catenin1:beta-catenin{pY}:E-cadherin	6.84099	ENSG00000039068,ENSG00000044115,ENSG00000168036	285145	14	0.764128	619
ENSG00000130669	359	6.00679	p21 (RAC1) activated kinase 4	PAK4	["CUX-1(h)","FXR(h)","KLF4(h)","Max(h)","Myogenin(h)","NFATc1(h)","NFATc2(h)","NFATc3(h)","NFATc4(h)","Nrl(h)","POU1F1(h)","RXRalpha(h)","SNAI2(h)","c-Myc(h)"]	["MO000010120","MO000019619","MO000020739","MO000020760","MO000022234","MO000024708","MO000024984","MO000026044","MO000026443","MO000028767","MO000056483","MO000084573","MO000088742","MO000125561"]	260	PAK4(h),PAK4-isoform1(h),PAK4-isoform2(h),PAK4-isoform3(h),PAK4-isoform4(h)	8.44834	ENSG00000130669	276746	14	0.673615	619
ENSG00000148053	613	3.17764	neurotrophic receptor tyrosine kinase 2	NTRK2	["CUX-1(h)","FXR(h)","KLF4(h)","Max(h)","Myogenin(h)","NFATc1(h)","NFATc2(h)","NFATc3(h)","NFATc4(h)","Nrl(h)","POU1F1(h)","RXRalpha(h)","SNAI2(h)","c-Myc(h)"]	["MO000010120","MO000019619","MO000020739","MO000020760","MO000022234","MO000024708","MO000024984","MO000026044","MO000026443","MO000028767","MO000056483","MO000084573","MO000088742","MO000125561"]	7	trkB(h),trkB-N-T1(h),trkB-T-Shc(h),trkB-T-TK(h),trkB-T1(h),trkB-isoform4(h),trkB-isoform5(h)	5.75012	ENSG00000148053	287883	14	0.894411	620
ENSG00000121691	502	4.97238	catalase	CAT	["CUX-1(h)","FXR(h)","KLF4(h)","Max(h)","Myogenin(h)","NFATc1(h)","NFATc2(h)","NFATc3(h)","NFATc4(h)","Nrl(h)","POU1F1(h)","RXRalpha(h)","SNAI2(h)","c-Myc(h)"]	["MO000010120","MO000019619","MO000020739","MO000020760","MO000022234","MO000024708","MO000024984","MO000026044","MO000026443","MO000028767","MO000056483","MO000084573","MO000088742","MO000125561"]	120	catalase(h)	5.69374	ENSG00000121691	287589	14	0.850546	622
ENSG00000213585	379	5.8466	BCL2 antagonist/killer 1,BCL2 associated X,apoptosis regulator,voltage dependent anion channel 1	BAK1,BAX,VDAC1	["CUX-1(h)","FXR(h)","KLF4(h)","Max(h)","Myogenin(h)","NFATc1(h)","NFATc2(h)","NFATc3(h)","NFATc4(h)","Nrl(h)","POU1F1(h)","RXRalpha(h)","SNAI2(h)","c-Myc(h)"]	["MO000010120","MO000019619","MO000020739","MO000020760","MO000022234","MO000024708","MO000024984","MO000026044","MO000026443","MO000028767","MO000056483","MO000084573","MO000088742","MO000125561"]	244	(Bak)2:vdac1:(Bax)2,vdac1(h)	6.75001	ENSG00000030110,ENSG00000087088,ENSG00000213585	280666	14	0.678352	623
ENSG00000102882	397	5.70357	MAPK and MTOR activator 3,Raf-1 proto-oncogene,kinase suppressor of ras 1,late endosomal/lysosomal adaptor,mitogen-activated protein kinase 1,mitogen-activated protein kinase 3,mitogen-activated protein kinase 4,mitogen-activated protein kinase 6,mitogen-activated protein kinase 7,mitogen-activated protein kinase kinase 1,mitogen-activated protein kinase kinase 2,ribosomal protein S6 kinase A1,se…	KSR1,LAMTOR3,MAP2K1,MAP2K2,MAPK1,MAPK3,MAPK4,MAPK6,MAPK7,RAF1,RPS6KA1	["CUX-1(h)","FXR(h)","KLF4(h)","Max(h)","Myogenin(h)","NFATc1(h)","NFATc2(h)","NFATc3(h)","NFATc4(h)","Nrl(h)","POU1F1(h)","RXRalpha(h)","SNAI2(h)","c-Myc(h)"]	["MO000010120","MO000019619","MO000020739","MO000020760","MO000022234","MO000024708","MO000024984","MO000026044","MO000026443","MO000028767","MO000056483","MO000084573","MO000088742","MO000125561"]	234	ERK(h){p},ERK1(h),ERK1(h){isg},ERK1(h){pT202}{pY204},ERK1(h){pT}{pY},ERK1(h){pY204},ERK1(h){pY},ERK1(h){p},ERK1-isoform1(h),ERK1-isoform2(h),ERK1-isoform3(h),ERK1:MP1:MEK1{pS218}{pS222},ERK1{p},ERK2{p},ERK2{p}:RSK1,ERK2{p}:RSK1{pS380}{pT573},MAPK(h){p},MEK1{p}:MP1:ERK1,RSK1{pT573}:ERK1{p},Raf-1:MEK2:ERK:KSR	7.25144	ENSG00000069956,ENSG00000100030,ENSG00000102882,ENSG00000109270,ENSG00000117676,ENSG00000126934,ENSG00000132155,ENSG00000141068,ENSG00000141639,ENSG00000166484,ENSG00000169032	287547	14	0.854982	631
ENSG00000101146	52	7.79258	ribonucleic acid export 1	RAE1	["CUX-1(h)","FXR(h)","KLF4(h)","Max(h)","Myogenin(h)","NFATc1(h)","NFATc2(h)","NFATc3(h)","NFATc4(h)","Nrl(h)","POU1F1(h)","RXRalpha(h)","SNAI2(h)","c-Myc(h)"]	["MO000010120","MO000019619","MO000020739","MO000020760","MO000022234","MO000024708","MO000024984","MO000026044","MO000026443","MO000028767","MO000056483","MO000084573","MO000088742","MO000125561"]	588	rae1(h)	11.0159	ENSG00000101146	250750	14	0.396795	640
ENSG00000004779	24	8.78349	NADH:ubiquinone oxidoreductase subunit AB1,fatty acid synthase	FASN,NDUFAB1	["CUX-1(h)","FXR(h)","KLF4(h)","Max(h)","Myogenin(h)","NFATc1(h)","NFATc2(h)","NFATc3(h)","NFATc4(h)","Nrl(h)","POU1F1(h)","RXRalpha(h)","SNAI2(h)","c-Myc(h)"]	["MO000010120","MO000019619","MO000020739","MO000020760","MO000022234","MO000024708","MO000024984","MO000026044","MO000026443","MO000028767","MO000056483","MO000084573","MO000088742","MO000125561"]	618	3-dehydroacyl-enzyme,3-oxoacyl-enzyme,D-3-hydroxyacyl-enzyme,D-3-hydroxybutyryl-enzyme,acetoacetyl-enzyme,acetyl-enzyme,acetyl-malonyl-enzyme,acyl carrier protein,acyl-enzyme,butyryl-enzyme,butyryl-malonyl-enzyme,crotonyl-enzyme,mitochondrial(h),trans-2	11.3311	ENSG00000004779,ENSG00000169710	237901	14	0.365582	642
ENSG00000036672	551	4.42161	ubiquitin specific peptidase 2	USP2	["CUX-1(h)","FXR(h)","KLF4(h)","Max(h)","Myogenin(h)","NFATc1(h)","NFATc2(h)","NFATc3(h)","NFATc4(h)","Nrl(h)","POU1F1(h)","RXRalpha(h)","SNAI2(h)","c-Myc(h)"]	["MO000010120","MO000019619","MO000020739","MO000020760","MO000022234","MO000024708","MO000024984","MO000026044","MO000026443","MO000028767","MO000056483","MO000084573","MO000088742","MO000125561"]	92	UBP41(h),UBP41-isoform1(h),UBP41-isoform2(h),UBP41-isoform3(h),UBP41-isoform4(h)	5.7155	ENSG00000036672	287545	14	0.854812	643
ENSG00000186115	43	8.5467	cytochrome P450 family 4 subfamily F member 2	CYP4F2	["CUX-1(h)","FXR(h)","KLF4(h)","Max(h)","Myogenin(h)","NFATc1(h)","NFATc2(h)","NFATc3(h)","NFATc4(h)","Nrl(h)","POU1F1(h)","RXRalpha(h)","SNAI2(h)","c-Myc(h)"]	["MO000010120","MO000019619","MO000020739","MO000020760","MO000022234","MO000024708","MO000024984","MO000026044","MO000026443","MO000028767","MO000056483","MO000084573","MO000088742","MO000125561"]	603	cytochrome P450 4F2(h),cytochrome P450 4F2-isoform1(h),cytochrome P450 4F2-isoform2(h)	11.07	ENSG00000186115	243339	14	0.387172	646
ENSG00000088367	246	6.63197	erythrocyte membrane protein band 4.1 like 1	EPB41L1	["CUX-1(h)","FXR(h)","KLF4(h)","Max(h)","Myogenin(h)","NFATc1(h)","NFATc2(h)","NFATc3(h)","NFATc4(h)","Nrl(h)","POU1F1(h)","RXRalpha(h)","SNAI2(h)","c-Myc(h)"]	["MO000010120","MO000019619","MO000020739","MO000020760","MO000022234","MO000024708","MO000024984","MO000026044","MO000026443","MO000028767","MO000056483","MO000084573","MO000088742","MO000125561"]	404	4.1N(h),4.1N-isoform1(h),4.1N-isoform2(h),4.1N-isoform3(h),4.1N-isoform4(h)	9.02637	ENSG00000088367	272496	14	0.566548	650
ENSG00000133818	260	6.55575	RAS related 2	RRAS2	["CUX-1(h)","FXR(h)","KLF4(h)","Max(h)","Myogenin(h)","NFATc1(h)","NFATc2(h)","NFATc3(h)","NFATc4(h)","Nrl(h)","POU1F1(h)","RXRalpha(h)","SNAI2(h)","c-Myc(h)"]	["MO000010120","MO000019619","MO000020739","MO000020760","MO000022234","MO000024708","MO000024984","MO000026044","MO000026443","MO000028767","MO000056483","MO000084573","MO000088742","MO000125561"]	393	TC21(h),TC21-isoform1(h),TC21-isoform2(h),TC21-isoform3(h),TC21-isoform4(h)	9.62952	ENSG00000133818	270205	14	0.570071	653
ENSG00000164825	103	7.22551	defensin beta 1	DEFB1	["CUX-1(h)","FXR(h)","KLF4(h)","Max(h)","Myogenin(h)","NFATc1(h)","NFATc2(h)","NFATc3(h)","NFATc4(h)","Nrl(h)","POU1F1(h)","RXRalpha(h)","SNAI2(h)","c-Myc(h)"]	["MO000010120","MO000019619","MO000020739","MO000020760","MO000022234","MO000024708","MO000024984","MO000026044","MO000026443","MO000028767","MO000056483","MO000084573","MO000088742","MO000125561"]	550	Beta-defensin1(h)	10.2007	ENSG00000164825	261644	14	0.442539	653
ENSG00000141736	2	8.89205	5-bisphosphate 3-kinase catalytic subunit alpha,5-bisphosphate 3-kinase catalytic subunit beta,5-bisphosphate 3-kinase catalytic subunit delta,SHC adaptor protein 1,SOS Ras/Rac guanine nucleotide exchange factor 1,SOS Ras/Rho guanine nucleotide exchange factor 2,SRC proto-oncogene,epidermal growth factor,epidermal growth factor receptor,erb-b2 receptor tyrosine kinase 2,erb-b2 receptor tyrosine k…	EGF,EGFR,ERBB2,ERBB3,ERBB4,GRB2,NRG1,PIK3CA,PIK3CB,PIK3CD,PIK3R1,PIK3R2,SHC1,SOS1,SOS2,SRC	["CUX-1(h)","FXR(h)","KLF4(h)","Max(h)","Myogenin(h)","NFATc1(h)","NFATc2(h)","NFATc3(h)","NFATc4(h)","Nrl(h)","POU1F1(h)","RXRalpha(h)","SNAI2(h)","c-Myc(h)"]	["MO000010120","MO000019619","MO000020739","MO000020760","MO000022234","MO000024708","MO000024984","MO000026044","MO000026443","MO000028767","MO000056483","MO000084573","MO000088742","MO000125561"]	655	EGF:EGFR{pY}:ErbB2{pY},EGF:EGFR{pY}:ErbB2{pY}:Src,EGFR(h){pY},ErbB2(h),ErbB2(h){pY877}{pY1221},ErbB2(h){pY},ErbB2(h){p},ErbB2-isoform1(h),ErbB2-isoform1(h):EGFR(h),ErbB2-isoform1(h):EGFR(h):EGF-isoform1(h),ErbB2-isoform2(h),ErbB2-isoform3(h),ErbB2-isoform4(h),ErbB2-isoform5(h),ErbB2-isoform6(h),NRG:ErbB2{pY1139}{pY1221}{pY1222}{pY1248}:ErbB3{pY1054}{pY1197}{pY1222}{pY1260}{pY1276}{pY1289}:Sos:(Gr…	11.993	ENSG00000051382,ENSG00000065361,ENSG00000100485,ENSG00000105647,ENSG00000115904,ENSG00000121879,ENSG00000138798,ENSG00000141736,ENSG00000145675,ENSG00000146648,ENSG00000157168,ENSG00000160691,ENSG00000171608,ENSG00000177885,ENSG00000178568,ENSG00000197122	287547	14	0.854984	657
ENSG00000204580	57	7.65369	discoidin domain receptor tyrosine kinase 1	DDR1	["CUX-1(h)","FXR(h)","KLF4(h)","Max(h)","Myogenin(h)","NFATc1(h)","NFATc2(h)","NFATc3(h)","NFATc4(h)","Nrl(h)","POU1F1(h)","RXRalpha(h)","SNAI2(h)","c-Myc(h)"]	["MO000010120","MO000019619","MO000020739","MO000020760","MO000022234","MO000024708","MO000024984","MO000026044","MO000026443","MO000028767","MO000056483","MO000084573","MO000088742","MO000125561"]	600	DDR1(h),DDR1-isoform1(h),DDR1-isoform2(h),DDR1-isoform3(h),DDR1-isoform4(h),DDR1-isoform5(h)	11.5482	ENSG00000204580	243562	14	0.386576	657
ENSG00000139977	309	6.36127	N-alpha-acetyltransferase 30,NatC catalytic subunit	NAA30	["CUX-1(h)","FXR(h)","KLF4(h)","Max(h)","Myogenin(h)","NFATc1(h)","NFATc2(h)","NFATc3(h)","NFATc4(h)","Nrl(h)","POU1F1(h)","RXRalpha(h)","SNAI2(h)","c-Myc(h)"]	["MO000010120","MO000019619","MO000020739","MO000020760","MO000022234","MO000024708","MO000024984","MO000026044","MO000026443","MO000028767","MO000056483","MO000084573","MO000088742","MO000125561"]	360	NAA30(h),NAA30-isoform1(h),NAA30-isoform2(h)	9.02968	ENSG00000139977	274170	14	0.594959	669
ENSG00000189221	229	6.726	monoamine oxidase A	MAOA	["CUX-1(h)","FXR(h)","KLF4(h)","Max(h)","Myogenin(h)","NFATc1(h)","NFATc2(h)","NFATc3(h)","NFATc4(h)","Nrl(h)","POU1F1(h)","RXRalpha(h)","SNAI2(h)","c-Myc(h)"]	["MO000010120","MO000019619","MO000020739","MO000020760","MO000022234","MO000024708","MO000024984","MO000026044","MO000026443","MO000028767","MO000056483","MO000084573","MO000088742","MO000125561"]	459	amine oxidase (flavin-containing) A(h),amine oxidase (flavin-containing) A-isoform2(h)	10.4345	ENSG00000189221	263312	14	0.469294	688
ENSG00000036257	105	7.12753	cullin 3,kelch like ECH associated protein 1,ring-box 1,speckle type BTB/POZ protein	CUL3,KEAP1,RBX1,SPOP	["CUX-1(h)","FXR(h)","KLF4(h)","Max(h)","Myogenin(h)","NFATc1(h)","NFATc2(h)","NFATc3(h)","NFATc4(h)","Nrl(h)","POU1F1(h)","RXRalpha(h)","SNAI2(h)","c-Myc(h)"]	["MO000010120","MO000019619","MO000020739","MO000020760","MO000022234","MO000024708","MO000024984","MO000026044","MO000026443","MO000028767","MO000056483","MO000084573","MO000088742","MO000125561"]	605	CUL3(h),CUL3(h){nedd},CUL3(h){nedd}:SPOP(h),CUL3-isoform1(h),CUL3-isoform2(h),CUL3-isoform3(h),KEAP1:CUL3:Roc1	11.2619	ENSG00000036257,ENSG00000079999,ENSG00000100387,ENSG00000121067	284163	14	0.722634	710
ENSG00000134545	372	5.85453	killer cell lectin like receptor C1	KLRC1	["CUX-1(h)","FXR(h)","KLF4(h)","Max(h)","Myogenin(h)","NFATc1(h)","NFATc2(h)","NFATc3(h)","NFATc4(h)","Nrl(h)","POU1F1(h)","RXRalpha(h)","SNAI2(h)","c-Myc(h)"]	["MO000010120","MO000019619","MO000020739","MO000020760","MO000022234","MO000024708","MO000024984","MO000026044","MO000026443","MO000028767","MO000056483","MO000084573","MO000088742","MO000125561"]	342	KLRC1(h),NKG2-A(h),NKG2-B(h)	8.40265	ENSG00000134545	281889	14	0.620443	714
ENSG00000165556	304	6.42285	caudal type homeobox 2	CDX2	["CUX-1(h)","FXR(h)","KLF4(h)","Max(h)","Myogenin(h)","NFATc1(h)","NFATc2(h)","NFATc3(h)","NFATc4(h)","Nrl(h)","POU1F1(h)","RXRalpha(h)","SNAI2(h)","c-Myc(h)"]	["MO000010120","MO000019619","MO000020739","MO000020760","MO000022234","MO000024708","MO000024984","MO000026044","MO000026443","MO000028767","MO000056483","MO000084573","MO000088742","MO000125561"]	412	CDX-2(h)	8.89847	ENSG00000165556	285143	14	0.750547	716
ENSG00000170421	224	6.72811	keratin 8	KRT8	["CUX-1(h)","FXR(h)","KLF4(h)","Max(h)","Myogenin(h)","NFATc1(h)","NFATc2(h)","NFATc3(h)","NFATc4(h)","Nrl(h)","POU1F1(h)","RXRalpha(h)","SNAI2(h)","c-Myc(h)"]	["MO000010120","MO000019619","MO000020739","MO000020760","MO000022234","MO000024708","MO000024984","MO000026044","MO000026443","MO000028767","MO000056483","MO000084573","MO000088742","MO000125561"]	496	Keratin-8(h),Keratin-8(h){pS432},Keratin-8(h){pS74}{pS432},Keratin-8-isoform1(h),Keratin-8-isoform2(h)	10.4664	ENSG00000170421	260902	14	0.4481	720
ENSG00000149948	135	7.00934	high mobility group AT-hook 2	HMGA2	["CUX-1(h)","FXR(h)","KLF4(h)","Max(h)","Myogenin(h)","NFATc1(h)","NFATc2(h)","NFATc3(h)","NFATc4(h)","Nrl(h)","POU1F1(h)","RXRalpha(h)","SNAI2(h)","c-Myc(h)"]	["MO000010120","MO000019619","MO000020739","MO000020760","MO000022234","MO000024708","MO000024984","MO000026044","MO000026443","MO000028767","MO000056483","MO000084573","MO000088742","MO000125561"]	587	HMGA2(h),HMGA2-isoform1(h),HMGA2-isoform2(h),HMGA2-isoform3(h),HMGA2-isoform4(h),HMGA2-isoform5(h),HMGA2-isoform6(h)	11.3875	ENSG00000149948	238173	14	0.398426	722
ENSG00000103490	349	6.15701	PYD and CARD domain containing	PYCARD	["CUX-1(h)","FXR(h)","KLF4(h)","Max(h)","Myogenin(h)","NFATc1(h)","NFATc2(h)","NFATc3(h)","NFATc4(h)","Nrl(h)","POU1F1(h)","RXRalpha(h)","SNAI2(h)","c-Myc(h)"]	["MO000010120","MO000019619","MO000020739","MO000020760","MO000022234","MO000024708","MO000024984","MO000026044","MO000026443","MO000028767","MO000056483","MO000084573","MO000088742","MO000125561"]	380	ASC(h),ASC-isoform1(h),ASC-isoform2(h),ASC-isoform3(h)	8.92188	ENSG00000103490	275484	14	0.577275	729
ENSG00000114812	296	6.45514	vasoactive intestinal peptide receptor 1	VIPR1	["CUX-1(h)","FXR(h)","KLF4(h)","Max(h)","Myogenin(h)","NFATc1(h)","NFATc2(h)","NFATc3(h)","NFATc4(h)","Nrl(h)","POU1F1(h)","RXRalpha(h)","SNAI2(h)","c-Myc(h)"]	["MO000010120","MO000019619","MO000020739","MO000020760","MO000022234","MO000024708","MO000024984","MO000026044","MO000026443","MO000028767","MO000056483","MO000084573","MO000088742","MO000125561"]	436	VIPR1-Long(h),VPAC1(h),VPAC1-isoform3(h),VPAC1-isoform4(h),VPAC1-isoform5(h)	8.88256	ENSG00000114812	270590	14	0.509778	732
ENSG00000150760	473	5.32899	dedicator of cytokinesis 1	DOCK1	["CUX-1(h)","FXR(h)","KLF4(h)","Max(h)","Myogenin(h)","NFATc1(h)","NFATc2(h)","NFATc3(h)","NFATc4(h)","Nrl(h)","POU1F1(h)","RXRalpha(h)","SNAI2(h)","c-Myc(h)"]	["MO000010120","MO000019619","MO000020739","MO000020760","MO000022234","MO000024708","MO000024984","MO000026044","MO000026443","MO000028767","MO000056483","MO000084573","MO000088742","MO000125561"]	261	DOCK180(h)	8.47979	ENSG00000150760	277035	14	0.673151	734
ENSG00000002330	174	6.91233	BCL2 associated agonist of cell death	BAD	["CUX-1(h)","FXR(h)","KLF4(h)","Max(h)","Myogenin(h)","NFATc1(h)","NFATc2(h)","NFATc3(h)","NFATc4(h)","Nrl(h)","POU1F1(h)","RXRalpha(h)","SNAI2(h)","c-Myc(h)"]	["MO000010120","MO000019619","MO000020739","MO000020760","MO000022234","MO000024708","MO000024984","MO000026044","MO000026443","MO000028767","MO000056483","MO000084573","MO000088742","MO000125561"]	568	bad(h),bad(h){pS112}{pT117},bad(h){pS75},bad(h){pS},bad(h){pT117}	10.4635	ENSG00000002330	260310	14	0.431071	742
ENSG00000131771	279	6.51845	protein phosphatase 1 regulatory inhibitor subunit 1B	PPP1R1B	["CUX-1(h)","FXR(h)","KLF4(h)","Max(h)","Myogenin(h)","NFATc1(h)","NFATc2(h)","NFATc3(h)","NFATc4(h)","Nrl(h)","POU1F1(h)","RXRalpha(h)","SNAI2(h)","c-Myc(h)"]	["MO000010120","MO000019619","MO000020739","MO000020760","MO000022234","MO000024708","MO000024984","MO000026044","MO000026443","MO000028767","MO000056483","MO000084573","MO000088742","MO000125561"]	470	DARPP32(h),DARPP32(h){pT34},DARPP32(h){pT75},DARPP32-isoform1(h),DARPP32-isoform2(h)	11.3945	ENSG00000131771	248841	14	0.459524	749
ENSG00000163251	353	6.09413	Wnt family member 1,Wnt family member 2,Wnt family member 3,Wnt family member 3A,Wnt family member 5A,Wnt family member 5B,Wnt family member 7A,dishevelled segment polarity protein 1,dishevelled segment polarity protein 2,dishevelled segment polarity protein 3,frizzled class receptor 1,frizzled class receptor 4,frizzled class receptor 5,frizzled class receptor 6,frizzled class receptor 7,frizzled…	DVL1,DVL2,DVL3,FZD1,FZD4,FZD5,FZD6,FZD7,FZD8,WNT1,WNT2,WNT3,WNT3A,WNT5A,WNT5B,WNT7A	["CUX-1(h)","FXR(h)","KLF4(h)","Max(h)","Myogenin(h)","NFATc1(h)","NFATc2(h)","NFATc3(h)","NFATc4(h)","Nrl(h)","POU1F1(h)","RXRalpha(h)","SNAI2(h)","c-Myc(h)"]	["MO000010120","MO000019619","MO000020739","MO000020760","MO000022234","MO000024708","MO000024984","MO000026044","MO000026443","MO000028767","MO000056483","MO000084573","MO000088742","MO000125561"]	418	Dvl:Fz,Fz5(h),Fz:Wnt	9.80507	ENSG00000004975,ENSG00000105989,ENSG00000107404,ENSG00000108379,ENSG00000111186,ENSG00000114251,ENSG00000125084,ENSG00000154342,ENSG00000154764,ENSG00000155760,ENSG00000157240,ENSG00000161202,ENSG00000163251,ENSG00000164930,ENSG00000174804,ENSG00000177283	269697	14	0.523325	771
ENSG00000091483	320	6.33595	fumarate hydratase	FH	["CUX-1(h)","FXR(h)","KLF4(h)","Max(h)","Myogenin(h)","NFATc1(h)","NFATc2(h)","NFATc3(h)","NFATc4(h)","Nrl(h)","POU1F1(h)","RXRalpha(h)","SNAI2(h)","c-Myc(h)"]	["MO000010120","MO000019619","MO000020739","MO000020760","MO000022234","MO000024708","MO000024984","MO000026044","MO000026443","MO000028767","MO000056483","MO000084573","MO000088742","MO000125561"]	457	fumarate hydratase(h),fumarate hydratase-isoform-cytoplasmic(h),fumarate hydratase-isoform-mitochondrial(h)	10.355	ENSG00000091483	263752	14	0.480021	777
ENSG00000141232	332	6.29847	1,transducer of ERBB2	TOB1	["CUX-1(h)","FXR(h)","KLF4(h)","Max(h)","Myogenin(h)","NFATc1(h)","NFATc2(h)","NFATc3(h)","NFATc4(h)","Nrl(h)","POU1F1(h)","RXRalpha(h)","SNAI2(h)","c-Myc(h)"]	["MO000010120","MO000019619","MO000020739","MO000020760","MO000022234","MO000024708","MO000024984","MO000026044","MO000026443","MO000028767","MO000056483","MO000084573","MO000088742","MO000125561"]	445	Tob1(h)	9.36248	ENSG00000141232	266830	14	0.49455	777
ENSG00000142515	273	6.52035	kallikrein related peptidase 3	KLK3	["CUX-1(h)","FXR(h)","KLF4(h)","Max(h)","Myogenin(h)","NFATc1(h)","NFATc2(h)","NFATc3(h)","NFATc4(h)","Nrl(h)","POU1F1(h)","RXRalpha(h)","SNAI2(h)","c-Myc(h)"]	["MO000010120","MO000019619","MO000020739","MO000020760","MO000022234","MO000024708","MO000024984","MO000026044","MO000026443","MO000028767","MO000056483","MO000084573","MO000088742","MO000125561"]	510	kallikrein-3(h),kallikrein-3-isoform1(h),kallikrein-3-isoform2(h),kallikrein-3-isoform3(h),kallikrein-3-isoform4(h),kallikrein-3-isoform5(h)	10.5894	ENSG00000142515	260749	14	0.443416	783
ENSG00000205213	356	6.06665	leucine rich repeat containing G protein-coupled receptor 4	LGR4	["CUX-1(h)","FXR(h)","KLF4(h)","Max(h)","Myogenin(h)","NFATc1(h)","NFATc2(h)","NFATc3(h)","NFATc4(h)","Nrl(h)","POU1F1(h)","RXRalpha(h)","SNAI2(h)","c-Myc(h)"]	["MO000010120","MO000019619","MO000020739","MO000020760","MO000022234","MO000024708","MO000024984","MO000026044","MO000026443","MO000028767","MO000056483","MO000084573","MO000088742","MO000125561"]	431	GPR48(h),GPR48-isoform1(h),GPR48-isoform2(h)	9.87429	ENSG00000205213	267957	14	0.510864	787
ENSG00000245848	651	2.01183	CCAAT enhancer binding protein alpha	CEBPA	["CUX-1(h)","FXR(h)","KLF4(h)","Max(h)","Myogenin(h)","NFATc1(h)","NFATc2(h)","NFATc3(h)","NFATc4(h)","Nrl(h)","POU1F1(h)","RXRalpha(h)","SNAI2(h)","c-Myc(h)"]	["MO000010120","MO000019619","MO000020739","MO000020760","MO000022234","MO000024708","MO000024984","MO000026044","MO000026443","MO000028767","MO000056483","MO000084573","MO000088742","MO000125561"]	138	C/EBPalpha(h),C/EBPalpha-isoform1(h),C/EBPalpha-isoform2(h),C/EBPalpha-isoform3(h),C/EBPalpha-isoform4(h)	7.25144	ENSG00000245848	283945	14	0.764218	789
ENSG00000146648	144	8.89205	GTPase,HRas proto-oncogene,KRAS proto-oncogene,NRAS proto-oncogene,Raf-1 proto-oncogene,SHC adaptor protein 1,SOS Ras/Rac guanine nucleotide exchange factor 1,SOS Ras/Rho guanine nucleotide exchange factor 2,SRC proto-oncogene,abl interactor 1,casein kinase 2 alpha 1,casein kinase 2 alpha 2,casein kinase 2 beta,epidermal growth factor,epidermal growth factor receptor,epidermal growth factor recep…	ABI1,CSNK2A1,CSNK2A2,CSNK2B,EGF,EGFR,EPS8,ERBB2,ERBB3,ERBB4,GRB2,HRAS,KRAS,KSR1,MAP2K2,NRAS,PPP2CA,PPP2R1A,PPP2R1B,PPP2R5A,PPP2R5B,PPP2R5C,PPP2R5D,PTK2B,RAF1,SHC1,SOS1,SOS2,SRC,STAT1,STAT3,YWHAZ	["CUX-1(h)","FXR(h)","KLF4(h)","Max(h)","Myogenin(h)","NFATc1(h)","NFATc2(h)","NFATc3(h)","NFATc4(h)","Nrl(h)","POU1F1(h)","RXRalpha(h)","SNAI2(h)","c-Myc(h)"]	["MO000010120","MO000019619","MO000020739","MO000020760","MO000022234","MO000024708","MO000024984","MO000026044","MO000026443","MO000028767","MO000056483","MO000084573","MO000088742","MO000125561"]	653	EGF(h):EGFR(h),EGF-ECD:(EGFR-p170)2,EGF-ECD:(EGFR-p170{pY1016}{pY1092}{pY1110}{pY1172}{pY1197})2,EGF-ECD:(EGFR-p170{pY1016}{pY1092}{pY1110}{pY1172}{pY1197})2:Grb-2:Sos1,EGF-ECD:(EGFR-p170{pY1016}{pY1092}{pY1110}{pY1172}{pY1197})2:Grb-2:Sos1{pY},EGF-ECD:(EGFR-p170{pY1016}{pY1092}{pY1110}{pY1172}{pY1197})2:Grb-2:Sos1{pY}:Ras-C{farC}{metC}:GTP,EGF-ECD:(EGFR-p170{pY1016}{pY1092}{pY1110}{pY1172}{pY119…	11.993	ENSG00000065361,ENSG00000066027,ENSG00000068971,ENSG00000070770,ENSG00000078304,ENSG00000100485,ENSG00000101266,ENSG00000105568,ENSG00000112640,ENSG00000113575,ENSG00000115415,ENSG00000115904,ENSG00000120899,ENSG00000126934,ENSG00000132155,ENSG00000133703,ENSG00000136754,ENSG00000137713,ENSG00000138798,ENSG00000141068,ENSG00000141736,ENSG00000146648,ENSG00000151491,ENSG00000160691,ENSG00000164924…	287547	14	0.854984	797
ENSG00000184828	307	6.41586	zinc finger and BTB domain containing 7C	ZBTB7C	["CUX-1(h)","FXR(h)","KLF4(h)","Max(h)","Myogenin(h)","NFATc1(h)","NFATc2(h)","NFATc3(h)","NFATc4(h)","Nrl(h)","POU1F1(h)","RXRalpha(h)","SNAI2(h)","c-Myc(h)"]	["MO000010120","MO000019619","MO000020739","MO000020760","MO000022234","MO000024708","MO000024984","MO000026044","MO000026443","MO000028767","MO000056483","MO000084573","MO000088742","MO000125561"]	492	ZBTB7C(h)	10.6253	ENSG00000184828	260087	14	0.448997	799
ENSG00000101665	506	4.69703	SMAD family member 7,SMAD specific E3 ubiquitin protein ligase 1,left-right determination factor 2,transforming growth factor beta 2,transforming growth factor beta 3,transforming growth factor beta receptor 1,transforming growth factor beta receptor 2	LEFTY2,SMAD7,SMURF1,TGFB2,TGFB3,TGFBR1,TGFBR2	["CUX-1(h)","FXR(h)","KLF4(h)","Max(h)","Myogenin(h)","NFATc1(h)","NFATc2(h)","NFATc3(h)","NFATc4(h)","Nrl(h)","POU1F1(h)","RXRalpha(h)","SNAI2(h)","c-Myc(h)"]	["MO000010120","MO000019619","MO000020739","MO000020760","MO000022234","MO000024708","MO000024984","MO000026044","MO000026443","MO000028767","MO000056483","MO000084573","MO000088742","MO000125561"]	298	(TGFbeta:TGFbetaR-II{pS213}:TGFbetaR-I{p})2:SMAD7:Smurf-1,SMAD7(h),SMAD7(h){ace},SMAD7(h){ub}n,SMAD7-isoform1(h),SMAD7-isoform2(h),SMAD7-isoform3(h)	8.33935	ENSG00000092969,ENSG00000101665,ENSG00000106799,ENSG00000119699,ENSG00000143768,ENSG00000163513,ENSG00000198742	285365	14	0.77828	804
ENSG00000198668	179	6.90835	4,5-trisphosphate dependent Rac exchange factor 1,A-kinase anchoring protein 13,Cdc42 guanine nucleotide exchange factor 9,FYVE,MCF.2 cell line derived transforming sequence,MCF.2 cell line derived transforming sequence like,RAB interacting factor,RAS guanyl releasing protein 1,RAS guanyl releasing protein 3,Rac/Cdc42 guanine nucleotide exchange factor 6,Rap guanine nucleotide exchange factor 1,R…	AKAP13,ARHGEF1,ARHGEF2,ARHGEF25,ARHGEF4,ARHGEF6,ARHGEF7,ARHGEF9,CALM1,CALM2,CALM3,CAMK2A,CAMK2B,CAMK2D,CAMK2G,CYTH1,CYTH2,CYTH3,ECT2,FGD1,MCF2,MCF2L,PPP3CA,PPP3CB,PPP3CC,PPP3R1,PPP3R2,PREX1,RABIF,RALGDS,RAP1GDS1,RAPGEF1,RASGRF1,RASGRF2,RASGRP1,RASGRP3,RCC1,RGL1,SOS1,SOS2,TIAM1,TRIO,VAV1,VAV2,VAV3	["CUX-1(h)","FXR(h)","KLF4(h)","Max(h)","Myogenin(h)","NFATc1(h)","NFATc2(h)","NFATc3(h)","NFATc4(h)","Nrl(h)","POU1F1(h)","RXRalpha(h)","SNAI2(h)","c-Myc(h)"]	["MO000010120","MO000019619","MO000020739","MO000020760","MO000022234","MO000024708","MO000024984","MO000026044","MO000026443","MO000028767","MO000056483","MO000084573","MO000088742","MO000125561"]	638	CaMKII:calmodulin,CaMKII{pT286}:calmodulin,GEF:calmodulin,calcineurin:(Ca)4:calmodulin:(Ca)2,calcineurin:(Ca)4:calmodulin:(Ca)3,calcineurin:(Ca)4:calmodulin:(Ca)4,calcineurin:calmodulin:Ca,calmodulin(h),calmodulin1(h),calmodulin:(Ca)2,calmodulin:(Ca)3,calmodulin:(Ca)4	11.8058	ENSG00000008256,ENSG00000038382,ENSG00000058335,ENSG00000058404,ENSG00000070808,ENSG00000076928,ENSG00000100485,ENSG00000101977,ENSG00000102302,ENSG00000102606,ENSG00000105443,ENSG00000107263,ENSG00000107758,ENSG00000108669,ENSG00000113319,ENSG00000114346,ENSG00000115904,ENSG00000116584,ENSG00000120910,ENSG00000124126,ENSG00000126217,ENSG00000129675,ENSG00000131089,ENSG00000134215,ENSG00000136002…	283902	14	0.700166	817
ENSG00000122779	477	5.2562	tripartite motif containing 24	TRIM24	["CUX-1(h)","FXR(h)","KLF4(h)","Max(h)","Myogenin(h)","NFATc1(h)","NFATc2(h)","NFATc3(h)","NFATc4(h)","Nrl(h)","POU1F1(h)","RXRalpha(h)","SNAI2(h)","c-Myc(h)"]	["MO000010120","MO000019619","MO000020739","MO000020760","MO000022234","MO000024708","MO000024984","MO000026044","MO000026443","MO000028767","MO000056483","MO000084573","MO000088742","MO000125561"]	357	TIF1-alpha(h),TIF1-alpha-short(h)	8.92509	ENSG00000122779	274921	14	0.604541	834
ENSG00000167306	212	6.81518	myosin VB	MYO5B	["CUX-1(h)","FXR(h)","KLF4(h)","Max(h)","Myogenin(h)","NFATc1(h)","NFATc2(h)","NFATc3(h)","NFATc4(h)","Nrl(h)","POU1F1(h)","RXRalpha(h)","SNAI2(h)","c-Myc(h)"]	["MO000010120","MO000019619","MO000020739","MO000020760","MO000022234","MO000024708","MO000024984","MO000026044","MO000026443","MO000028767","MO000056483","MO000084573","MO000088742","MO000125561"]	630	Myosin-5B(h),Myosin-5B-isoform1(h),Myosin-5B-isoform2(h),Myosin-5B-isoform3(h)	11.4564	ENSG00000167306	237317	14	0.365665	842
ENSG00000112079	370	5.97496	serine/threonine kinase 38	STK38	["CUX-1(h)","FXR(h)","KLF4(h)","Max(h)","Myogenin(h)","NFATc1(h)","NFATc2(h)","NFATc3(h)","NFATc4(h)","Nrl(h)","POU1F1(h)","RXRalpha(h)","SNAI2(h)","c-Myc(h)"]	["MO000010120","MO000019619","MO000020739","MO000020760","MO000022234","MO000024708","MO000024984","MO000026044","MO000026443","MO000028767","MO000056483","MO000084573","MO000088742","MO000125561"]	474	NDR1(h)	10.6003	ENSG00000112079	261083	14	0.459196	844
ENSG00000113161	486	5.0945	3-hydroxy-3-methylglutaryl-CoA reductase,NPL4 homolog,autocrine motility factor receptor,insulin induced gene 1,ubiquitin conjugating enzyme E2 G2,ubiquitin recognition factor,ubiquitin recognition factor in ER associated degradation 1,valosin containing protein	AMFR,HMGCR,INSIG1,NPLOC4,UBE2G2,UFD1,VCP	["CUX-1(h)","FXR(h)","KLF4(h)","Max(h)","Myogenin(h)","NFATc1(h)","NFATc2(h)","NFATc3(h)","NFATc4(h)","Nrl(h)","POU1F1(h)","RXRalpha(h)","SNAI2(h)","c-Myc(h)"]	["MO000010120","MO000019619","MO000020739","MO000020760","MO000022234","MO000024708","MO000024984","MO000026044","MO000026443","MO000028767","MO000056483","MO000084573","MO000088742","MO000125561"]	362	3-hydroxy-3-methylglutaryl-coenzyme A reductase(h),3-hydroxy-3-methylglutaryl-coenzyme A reductase-isoform1(h),3-hydroxy-3-methylglutaryl-coenzyme A reductase-isoform2(h),3-hydroxy-3-methylglutaryl-coenzyme A reductase-isoform3(h),3-hydroxy-3-methylglutaryl-coenzyme A reductase:insig-1:Gp78:(vcp)6:Ufd1:NPL4,UBE2G2{ub(n+1)}:3-hydroxy-3-methylglutaryl-coenzyme A reductase:insig-1:Gp78:(vcp)6:Ufd1:N…	8.73495	ENSG00000070010,ENSG00000113161,ENSG00000159461,ENSG00000165280,ENSG00000182446,ENSG00000184787,ENSG00000186480	283982	14	0.732402	848
ENSG00000124302	239	6.67858	carbohydrate sulfotransferase 8	CHST8	["CUX-1(h)","FXR(h)","KLF4(h)","Max(h)","Myogenin(h)","NFATc1(h)","NFATc2(h)","NFATc3(h)","NFATc4(h)","Nrl(h)","POU1F1(h)","RXRalpha(h)","SNAI2(h)","c-Myc(h)"]	["MO000010120","MO000019619","MO000020739","MO000020760","MO000022234","MO000024708","MO000024984","MO000026044","MO000026443","MO000028767","MO000056483","MO000084573","MO000088742","MO000125561"]	610	CHST8(h)	11.352	ENSG00000124302	237310	14	0.365701	849
ENSG00000106853	257	6.59161	prostaglandin reductase 1	PTGR1	["CUX-1(h)","FXR(h)","KLF4(h)","Max(h)","Myogenin(h)","NFATc1(h)","NFATc2(h)","NFATc3(h)","NFATc4(h)","Nrl(h)","POU1F1(h)","RXRalpha(h)","SNAI2(h)","c-Myc(h)"]	["MO000010120","MO000019619","MO000020739","MO000020760","MO000022234","MO000024708","MO000024984","MO000026044","MO000026443","MO000028767","MO000056483","MO000084573","MO000088742","MO000125561"]	601	prostaglandin reductase 1(h),prostaglandin reductase 1-isoform1(h),prostaglandin reductase 1-isoform2(h)	11.07	ENSG00000106853	243339	14	0.387172	858
ENSG00000112245	479	5.14384	protein tyrosine phosphatase 4A1	PTP4A1	["CUX-1(h)","FXR(h)","KLF4(h)","Max(h)","Myogenin(h)","NFATc1(h)","NFATc2(h)","NFATc3(h)","NFATc4(h)","Nrl(h)","POU1F1(h)","RXRalpha(h)","SNAI2(h)","c-Myc(h)"]	["MO000010120","MO000019619","MO000020739","MO000020760","MO000022234","MO000024708","MO000024984","MO000026044","MO000026443","MO000028767","MO000056483","MO000084573","MO000088742","MO000125561"]	381	PRL-1(h)	8.90259	ENSG00000112245	274375	14	0.571753	860
ENSG00000142875	382	5.79777	protein kinase cAMP-activated catalytic subunit beta	PRKACB	["CUX-1(h)","FXR(h)","KLF4(h)","Max(h)","Myogenin(h)","NFATc1(h)","NFATc2(h)","NFATc3(h)","NFATc4(h)","Nrl(h)","POU1F1(h)","RXRalpha(h)","SNAI2(h)","c-Myc(h)"]	["MO000010120","MO000019619","MO000020739","MO000020760","MO000022234","MO000024708","MO000024984","MO000026044","MO000026443","MO000028767","MO000056483","MO000084573","MO000088742","MO000125561"]	486	PKAc-beta(h),PKAc-beta-isoform1(h),PKAc-beta-isoform10(h),PKAc-beta-isoform2(h),PKAc-beta-isoform3(h),PKAc-beta-isoform4(h),PKAc-beta-isoform5(h),PKAc-beta-isoform6(h),PKAc-beta-isoform7(h),PKAc-beta-isoform8(h),PKAc-beta-isoform9(h)	10.4309	ENSG00000142875	262788	14	0.458698	868
ENSG00000117305	470	5.33191	3-hydroxy-3-methylglutaryl-CoA lyase	HMGCL	["CUX-1(h)","FXR(h)","KLF4(h)","Max(h)","Myogenin(h)","NFATc1(h)","NFATc2(h)","NFATc3(h)","NFATc4(h)","Nrl(h)","POU1F1(h)","RXRalpha(h)","SNAI2(h)","c-Myc(h)"]	["MO000010120","MO000019619","MO000020739","MO000020760","MO000022234","MO000024708","MO000024984","MO000026044","MO000026443","MO000028767","MO000056483","MO000084573","MO000088742","MO000125561"]	399	hydroxymethylglutaryl-CoA lyase,mitochondrial(h),mitochondrial-isoform2(h),mitochondrial-isoform3(h)	9.06726	ENSG00000117305	274321	14	0.563568	869
ENSG00000165406	545	4.45957	membrane associated ring-CH-type finger 8	MARCHF8	["CUX-1(h)","FXR(h)","KLF4(h)","Max(h)","Myogenin(h)","NFATc1(h)","NFATc2(h)","NFATc3(h)","NFATc4(h)","Nrl(h)","POU1F1(h)","RXRalpha(h)","SNAI2(h)","c-Myc(h)"]	["MO000010120","MO000019619","MO000020739","MO000020760","MO000022234","MO000024708","MO000024984","MO000026044","MO000026443","MO000028767","MO000056483","MO000084573","MO000088742","MO000125561"]	324	march8(h),march8-isoform1(h),march8-isoform2(h)	8.01462	ENSG00000165406	278568	14	0.641377	869
ENSG00000161533	240	6.66384	acyl-CoA oxidase 1	ACOX1	["CUX-1(h)","FXR(h)","KLF4(h)","Max(h)","Myogenin(h)","NFATc1(h)","NFATc2(h)","NFATc3(h)","NFATc4(h)","Nrl(h)","POU1F1(h)","RXRalpha(h)","SNAI2(h)","c-Myc(h)"]	["MO000010120","MO000019619","MO000020739","MO000020760","MO000022234","MO000024708","MO000024984","MO000026044","MO000026443","MO000028767","MO000056483","MO000084573","MO000088742","MO000125561"]	631	AOX(h),AOX-isoform1(h),AOX-isoform2(h),AOX-isoform3(h)	11.4906	ENSG00000161533	236849	14	0.365607	871
ENSG00000088256	647	2.24006	G protein subunit alpha 11	GNA11	["CUX-1(h)","FXR(h)","KLF4(h)","Max(h)","Myogenin(h)","NFATc1(h)","NFATc2(h)","NFATc3(h)","NFATc4(h)","Nrl(h)","POU1F1(h)","RXRalpha(h)","SNAI2(h)","c-Myc(h)"]	["MO000010120","MO000019619","MO000020739","MO000020760","MO000022234","MO000024708","MO000024984","MO000026044","MO000026443","MO000028767","MO000056483","MO000084573","MO000088742","MO000125561"]	236	G-alpha-11(h)	8.47979	ENSG00000088256	278352	14	0.691297	883
ENSG00000064601	339	6.23319	cathepsin A	CTSA	["CUX-1(h)","FXR(h)","KLF4(h)","Max(h)","Myogenin(h)","NFATc1(h)","NFATc2(h)","NFATc3(h)","NFATc4(h)","Nrl(h)","POU1F1(h)","RXRalpha(h)","SNAI2(h)","c-Myc(h)"]	["MO000010120","MO000019619","MO000020739","MO000020760","MO000022234","MO000024708","MO000024984","MO000026044","MO000026443","MO000028767","MO000056483","MO000084573","MO000088742","MO000125561"]	549	PPGB(h),PPGB-isoform1(h),PPGB-isoform2(h)	10.4796	ENSG00000064601	261521	14	0.442682	888
ENSG00000147883	474	5.31941	cyclin dependent kinase inhibitor 2B	CDKN2B	["CUX-1(h)","FXR(h)","KLF4(h)","Max(h)","Myogenin(h)","NFATc1(h)","NFATc2(h)","NFATc3(h)","NFATc4(h)","Nrl(h)","POU1F1(h)","RXRalpha(h)","SNAI2(h)","c-Myc(h)"]	["MO000010120","MO000019619","MO000020739","MO000020760","MO000022234","MO000024708","MO000024984","MO000026044","MO000026443","MO000028767","MO000056483","MO000084573","MO000088742","MO000125561"]	417	p15INK4b(h),p15INK4b-isoform1(h),p15INK4b-isoform2(h)	9.42627	ENSG00000147883	271782	14	0.538122	891
ENSG00000156709	513	4.69012	apoptosis inducing factor mitochondria associated 1	AIFM1	["CUX-1(h)","FXR(h)","KLF4(h)","Max(h)","Myogenin(h)","NFATc1(h)","NFATc2(h)","NFATc3(h)","NFATc4(h)","Nrl(h)","POU1F1(h)","RXRalpha(h)","SNAI2(h)","c-Myc(h)"]	["MO000010120","MO000019619","MO000020739","MO000020760","MO000022234","MO000024708","MO000024984","MO000026044","MO000026443","MO000028767","MO000056483","MO000084573","MO000088742","MO000125561"]	386	AIF(h),AIF-isoform1(h),AIF-isoform2(h),AIF-isoform3(h),AIF-isoform4(h),AIF-isoform5(h),AIF-isoform6(h)	8.80913	ENSG00000156709	272716	14	0.566336	899
ENSG00000077463	583	4.04562	sirtuin 6	SIRT6	["CUX-1(h)","FXR(h)","KLF4(h)","Max(h)","Myogenin(h)","NFATc1(h)","NFATc2(h)","NFATc3(h)","NFATc4(h)","Nrl(h)","POU1F1(h)","RXRalpha(h)","SNAI2(h)","c-Myc(h)"]	["MO000010120","MO000019619","MO000020739","MO000020760","MO000022234","MO000024708","MO000024984","MO000026044","MO000026443","MO000028767","MO000056483","MO000084573","MO000088742","MO000125561"]	321	SIRT6(h),SIRT6-isoform1(h),SIRT6-isoform1(h){ub}n,SIRT6-isoform2(h)	8.43825	ENSG00000077463	280458	14	0.662146	904
ENSG00000116030	591	3.62484	SUMO1 activating enzyme subunit 1,small ubiquitin like modifier 1,ubiquitin like modifier activating enzyme 2	SAE1,SUMO1,UBA2	["CUX-1(h)","FXR(h)","KLF4(h)","Max(h)","Myogenin(h)","NFATc1(h)","NFATc2(h)","NFATc3(h)","NFATc4(h)","Nrl(h)","POU1F1(h)","RXRalpha(h)","SNAI2(h)","c-Myc(h)"]	["MO000010120","MO000019619","MO000020739","MO000020760","MO000022234","MO000024708","MO000024984","MO000026044","MO000026443","MO000028767","MO000056483","MO000084573","MO000088742","MO000125561"]	323	Aos1(h):SAE2(h):sumo1(h),sumo1(h),sumo1-isoform1(h),sumo1-isoform1(h){sumo2},sumo1-isoform2(h)	8.75053	ENSG00000116030,ENSG00000126261,ENSG00000142230	279677	14	0.694922	914
ENSG00000090020	346	6.17633	solute carrier family 9 member A1	SLC9A1	["CUX-1(h)","FXR(h)","KLF4(h)","Max(h)","Myogenin(h)","NFATc1(h)","NFATc2(h)","NFATc3(h)","NFATc4(h)","Nrl(h)","POU1F1(h)","RXRalpha(h)","SNAI2(h)","c-Myc(h)"]	["MO000010120","MO000019619","MO000020739","MO000020760","MO000022234","MO000024708","MO000024984","MO000026044","MO000026443","MO000028767","MO000056483","MO000084573","MO000088742","MO000125561"]	569	NHE-1(h),NHE-1-isoform1(h),NHE-1-isoform2(h)	9.86317	ENSG00000090020	246141	14	0.418062	915
ENSG00000164176	367	5.97522	EGF like repeats and discoidin domains 3	EDIL3	["CUX-1(h)","FXR(h)","KLF4(h)","Max(h)","Myogenin(h)","NFATc1(h)","NFATc2(h)","NFATc3(h)","NFATc4(h)","Nrl(h)","POU1F1(h)","RXRalpha(h)","SNAI2(h)","c-Myc(h)"]	["MO000010120","MO000019619","MO000020739","MO000020760","MO000022234","MO000024708","MO000024984","MO000026044","MO000026443","MO000028767","MO000056483","MO000084573","MO000088742","MO000125561"]	556	EDIL3(h),EDIL3-isoform1(h),EDIL3-isoform2(h)	10.4006	ENSG00000164176	261405	14	0.442335	923
ENSG00000173153	364	5.97893	estrogen related receptor alpha	ESRRA	["CUX-1(h)","FXR(h)","KLF4(h)","Max(h)","Myogenin(h)","NFATc1(h)","NFATc2(h)","NFATc3(h)","NFATc4(h)","Nrl(h)","POU1F1(h)","RXRalpha(h)","SNAI2(h)","c-Myc(h)"]	["MO000010120","MO000019619","MO000020739","MO000020760","MO000022234","MO000024708","MO000024984","MO000026044","MO000026443","MO000028767","MO000056483","MO000084573","MO000088742","MO000125561"]	559	ERR1(h),ERR1-isoform1(h),ERR1-isoform2(h)	11.3311	ENSG00000173153	245018	14	0.433441	923
ENSG00000204628	621	6.78661	Janus kinase 1,LCK proto-oncogene,Src family tyrosine kinase,cell division cycle 34,cullin 2,elongin B,elongin C,hypoxia inducible factor 1 subunit alpha,interferon alpha 1,interferon alpha 13,interferon alpha 2,interferon alpha 4,interferon alpha 5,interferon alpha 6,interferon alpha 8,interferon alpha and beta receptor subunit 1,interferon alpha and beta receptor subunit 2,interferon beta 1,int…	CDC34,CUL2,ELOB,ELOC,HIF1A,IFNA1,IFNA13,IFNA2,IFNA4,IFNA5,IFNA6,IFNA8,IFNAR1,IFNAR2,IFNB1,IRF9,JAK1,LCK,PTPRC,RACK1,RBX1,SAT1,STAT1,STAT2,TYK2,UBE2A,UBE2B,UBE2C,UBE2D1,UBE2D2,UBE2D3,UBE2D4,UBE2E1,UBE2E2,UBE2G1,UBE2G2,UBE2H,UBE2I,UBE2K,UBE2L3,UBE2L6,UBE2M,UBE2N,UBE2R2,UBE2S,UBE2V1,UBE2V2,ZAP70	["CUX-1(h)","FXR(h)","KLF4(h)","Max(h)","Myogenin(h)","NFATc1(h)","NFATc2(h)","NFATc3(h)","NFATc4(h)","Nrl(h)","POU1F1(h)","RXRalpha(h)","SNAI2(h)","c-Myc(h)"]	["MO000010120","MO000019619","MO000020739","MO000020760","MO000022234","MO000024708","MO000024984","MO000026044","MO000026443","MO000028767","MO000056483","MO000084573","MO000088742","MO000125561"]	303	(RACK1{pS146})2,CD45:IFNalpha:IFNAR1{pY466}:IFNAR2c{pY}:Jak1{pY1034}{pY1035}:Tyk2{pY1054}{pY1055}:STAT2{pY690}:IRF-9:STAT1alpha:RACK1,HIF-1alpha:(RACK1{pS146})2,HIF-1alpha:(RACK1{pS146})2:SSAT,HIF-1alpha:(RACK1{pS146})2:SSAT:EloC:EloB:Cul-2:Roc1:E2,IFNAR2c:Jak1:STAT2:STAT1alpha:RACK1,IFNalpha,IFNalpha:IFNAR1{pY466}:IFNAR2c:Jak1{pY1034}{pY1035}:Tyk2{pY1054}{pY1055}:STAT2{pY690}:IRF-9:STAT1alpha:RA…	8.51243	ENSG00000072401,ENSG00000077721,ENSG00000078140,ENSG00000078967,ENSG00000081237,ENSG00000099804,ENSG00000100387,ENSG00000100644,ENSG00000103275,ENSG00000103363,ENSG00000105397,ENSG00000107341,ENSG00000108094,ENSG00000108106,ENSG00000109332,ENSG00000115085,ENSG00000115415,ENSG00000119048,ENSG00000120235,ENSG00000120242,ENSG00000130066,ENSG00000130725,ENSG00000131508,ENSG00000132388,ENSG00000142166…	277116	14	0.635297	924
ENSG00000130545	462	5.38335	crumbs cell polarity complex component 3	CRB3	["CUX-1(h)","FXR(h)","KLF4(h)","Max(h)","Myogenin(h)","NFATc1(h)","NFATc2(h)","NFATc3(h)","NFATc4(h)","Nrl(h)","POU1F1(h)","RXRalpha(h)","SNAI2(h)","c-Myc(h)"]	["MO000010120","MO000019619","MO000020739","MO000020760","MO000022234","MO000024708","MO000024984","MO000026044","MO000026443","MO000028767","MO000056483","MO000084573","MO000088742","MO000125561"]	466	crb3(h),crb3-isoform1(h),crb3-isoform2(h)	10.4921	ENSG00000130545	261277	14	0.464555	928
ENSG00000133135	523	4.6406	ring finger protein 128	RNF128	["CUX-1(h)","FXR(h)","KLF4(h)","Max(h)","Myogenin(h)","NFATc1(h)","NFATc2(h)","NFATc3(h)","NFATc4(h)","Nrl(h)","POU1F1(h)","RXRalpha(h)","SNAI2(h)","c-Myc(h)"]	["MO000010120","MO000019619","MO000020739","MO000020760","MO000022234","MO000024708","MO000024984","MO000026044","MO000026443","MO000028767","MO000056483","MO000084573","MO000088742","MO000125561"]	414	GRAIL(h),GRAIL-isoform1(h),GRAIL-isoform1(h){ub}n,GRAIL-isoform2(h)	9.08274	ENSG00000133135	278765	14	0.641303	937
ENSG00000188554	447	5.54065	NBR1 autophagy cargo receptor	NBR1	["CUX-1(h)","FXR(h)","KLF4(h)","Max(h)","Myogenin(h)","NFATc1(h)","NFATc2(h)","NFATc3(h)","NFATc4(h)","Nrl(h)","POU1F1(h)","RXRalpha(h)","SNAI2(h)","c-Myc(h)"]	["MO000010120","MO000019619","MO000020739","MO000020760","MO000022234","MO000024708","MO000024984","MO000026044","MO000026443","MO000028767","MO000056483","MO000084573","MO000088742","MO000125561"]	494	NBR1-xbb2(h),nbr1(h),nbr1-isoform1(h)	9.83439	ENSG00000188554	245216	14	0.453843	941
ENSG00000187091	301	6.4431	phospholipase C delta 1	PLCD1	["CUX-1(h)","FXR(h)","KLF4(h)","Max(h)","Myogenin(h)","NFATc1(h)","NFATc2(h)","NFATc3(h)","Nrl(h)","POU1F1(h)","RXRalpha(h)","SNAI2(h)","c-Myc(h)"]	["MO000010120","MO000019619","MO000020739","MO000020760","MO000022234","MO000024708","MO000024984","MO000026044","MO000028767","MO000056483","MO000084573","MO000088742","MO000125561"]	645	PLCdelta1(h),PLCdelta1-isoform1(h),PLCdelta1-isoform2(h)	11.8681	ENSG00000187091	221053	13	0.318006	946
ENSG00000163041	375	5.85272	H3.3 histone A,H3.3 histone B	H3-3A,H3-3B	["CUX-1(h)","FXR(h)","KLF4(h)","Max(h)","Myogenin(h)","NFATc1(h)","NFATc2(h)","NFATc3(h)","NFATc4(h)","Nrl(h)","POU1F1(h)","RXRalpha(h)","SNAI2(h)","c-Myc(h)"]	["MO000010120","MO000019619","MO000020739","MO000020760","MO000022234","MO000024708","MO000024984","MO000026044","MO000026443","MO000028767","MO000056483","MO000084573","MO000088742","MO000125561"]	573	H3F3(h){pS32},h3f3a (h3f3b)(h),h3f3a(h),h3f3b(h)	10.8712	ENSG00000132475,ENSG00000163041	259669	14	0.412341	948
ENSG00000155380	499	4.97373	solute carrier family 16 member 1	SLC16A1	["CUX-1(h)","FXR(h)","KLF4(h)","Max(h)","Myogenin(h)","NFATc1(h)","NFATc2(h)","NFATc3(h)","NFATc4(h)","Nrl(h)","POU1F1(h)","RXRalpha(h)","SNAI2(h)","c-Myc(h)"]	["MO000010120","MO000019619","MO000020739","MO000020760","MO000022234","MO000024708","MO000024984","MO000026044","MO000026443","MO000028767","MO000056483","MO000084573","MO000088742","MO000125561"]	454	MCT1(h),MCT1-isoform1(h),MCT1-isoform2(h)	10.355	ENSG00000155380	263729	14	0.48012	953
ENSG00000172115	596	3.58024	X-linked inhibitor of apoptosis,apoptotic peptidase activating factor 1,caspase 3,caspase 9,cytochrome c,somatic	APAF1,CASP3,CASP9,CYCS,XIAP	["CUX-1(h)","FXR(h)","KLF4(h)","Max(h)","Myogenin(h)","NFATc1(h)","NFATc2(h)","NFATc3(h)","NFATc4(h)","Nrl(h)","POU1F1(h)","RXRalpha(h)","SNAI2(h)","c-Myc(h)"]	["MO000010120","MO000019619","MO000020739","MO000020760","MO000022234","MO000024708","MO000024984","MO000026044","MO000026443","MO000028767","MO000056483","MO000084573","MO000088742","MO000125561"]	365	Cytochrome C(h),Cytochrome C(h):Apaf-1(h):Caspase-9(h):dATP,Cytochrome C(h):Apaf-1(h):dATP,Cytochrome C:(Apaf-1)2:dATP:(Caspase-9)2,Cytochrome C:(Apaf-1)2:dATP:(Caspase-9)2:XIAP:proCaspase-3,Cytochrome C:(Apaf-1)2:dATP:(proCaspase-9)2	8.51243	ENSG00000101966,ENSG00000120868,ENSG00000132906,ENSG00000164305,ENSG00000172115	280666	14	0.67837	961
ENSG00000126351	503	4.79607	mitogen-activated protein kinase 1,thyroid hormone receptor alpha	MAPK1,THRA	["CUX-1(h)","FXR(h)","KLF4(h)","Max(h)","Myogenin(h)","NFATc1(h)","NFATc2(h)","NFATc3(h)","NFATc4(h)","Nrl(h)","POU1F1(h)","RXRalpha(h)","SNAI2(h)","c-Myc(h)"]	["MO000010120","MO000019619","MO000020739","MO000020760","MO000022234","MO000024708","MO000024984","MO000026044","MO000026443","MO000028767","MO000056483","MO000084573","MO000088742","MO000125561"]	468	ERK2(h){p}:T3R-alpha1(h),T3:T3R-alpha1(h),T3R-alpha1(h)	10.1324	ENSG00000100030,ENSG00000126351	281041	14	0.660191	971
ENSG00000107282	342	6.21467	amyloid beta precursor protein binding family A member 1	APBA1	["CUX-1(h)","FXR(h)","KLF4(h)","Max(h)","Myogenin(h)","NFATc1(h)","NFATc2(h)","NFATc3(h)","NFATc4(h)","Nrl(h)","POU1F1(h)","RXRalpha(h)","SNAI2(h)","c-Myc(h)"]	["MO000010120","MO000019619","MO000020739","MO000020760","MO000022234","MO000024708","MO000024984","MO000026044","MO000026443","MO000028767","MO000056483","MO000084573","MO000088742","MO000125561"]	634	X11(h),X11-isoform1(h),X11-isoform2(h)	11.342	ENSG00000107282	239139	14	0.365366	976
ENSG00000184613	533	4.5757	neural EGFL like 2	NELL2	["CUX-1(h)","FXR(h)","KLF4(h)","Max(h)","Myogenin(h)","NFATc1(h)","NFATc2(h)","NFATc3(h)","NFATc4(h)","Nrl(h)","POU1F1(h)","RXRalpha(h)","SNAI2(h)","c-Myc(h)"]	["MO000010120","MO000019619","MO000020739","MO000020760","MO000022234","MO000024708","MO000024984","MO000026044","MO000026443","MO000028767","MO000056483","MO000084573","MO000088742","MO000125561"]	451	NELL-2(h),NELL-2-isoform1(h),NELL-2-isoform2(h),NELL-2-isoform3(h),NELL-2-isoform4(h)	10.4862	ENSG00000184613	264279	14	0.482042	984
ENSG00000105894	602	3.49557	pleiotrophin	PTN	["CUX-1(h)","FXR(h)","KLF4(h)","Max(h)","Myogenin(h)","NFATc1(h)","NFATc2(h)","NFATc3(h)","NFATc4(h)","Nrl(h)","POU1F1(h)","RXRalpha(h)","SNAI2(h)","c-Myc(h)"]	["MO000010120","MO000019619","MO000020739","MO000020760","MO000022234","MO000024708","MO000024984","MO000026044","MO000026443","MO000028767","MO000056483","MO000084573","MO000088742","MO000125561"]	384	PTN(h)	9.09915	ENSG00000105894	287527	14	0.854963	986
ENSG00000112175	459	5.46471	bone morphogenetic protein 5	BMP5	["CUX-1(h)","FXR(h)","KLF4(h)","Max(h)","Myogenin(h)","NFATc1(h)","NFATc2(h)","NFATc3(h)","NFATc4(h)","Nrl(h)","POU1F1(h)","RXRalpha(h)","SNAI2(h)","c-Myc(h)"]	["MO000010120","MO000019619","MO000020739","MO000020760","MO000022234","MO000024708","MO000024984","MO000026044","MO000026443","MO000028767","MO000056483","MO000084573","MO000088742","MO000125561"]	530	BMP5(h),BMP5-isoform1(h),BMP5-isoform2(h)	10.4921	ENSG00000112175	260524	14	0.442856	989
ENSG00000147852	644	2.31074	very low density lipoprotein receptor	VLDLR	["CUX-1(h)","FXR(h)","KLF4(h)","Max(h)","Myogenin(h)","NFATc1(h)","NFATc2(h)","NFATc3(h)","NFATc4(h)","Nrl(h)","POU1F1(h)","RXRalpha(h)","SNAI2(h)","c-Myc(h)"]	["MO000010120","MO000019619","MO000020739","MO000020760","MO000022234","MO000024708","MO000024984","MO000026044","MO000026443","MO000028767","MO000056483","MO000084573","MO000088742","MO000125561"]	355	vldlr(h),vldlr-long(h),vldlr-short(h)	8.2988	ENSG00000147852	277506	14	0.606996	999
ENSG00000175662	493	5.08724	target of myb1 like 2 membrane trafficking protein	TOM1L2	["CUX-1(h)","FXR(h)","KLF4(h)","Max(h)","Myogenin(h)","NFATc1(h)","NFATc2(h)","NFATc3(h)","NFATc4(h)","Nrl(h)","POU1F1(h)","RXRalpha(h)","SNAI2(h)","c-Myc(h)"]	["MO000010120","MO000019619","MO000020739","MO000020760","MO000022234","MO000024708","MO000024984","MO000026044","MO000026443","MO000028767","MO000056483","MO000084573","MO000088742","MO000125561"]	507	tom1l2(h),tom1l2-isoform1(h),tom1l2-isoform2(h),tom1l2-isoform3(h),tom1l2-isoform4(h),tom1l2-isoform5(h)	10.4393	ENSG00000175662	261272	14	0.447795	1000
ENSG00000248905	345	6.20281	formin 1	FMN1	["CUX-1(h)","FXR(h)","KLF4(h)","Max(h)","NFATc1(h)","NFATc2(h)","NFATc3(h)","NFATc4(h)","Nrl(h)","POU1F1(h)","RXRalpha(h)","SNAI2(h)","c-Myc(h)"]	["MO000010120","MO000019619","MO000020739","MO000020760","MO000022234","MO000024708","MO000026044","MO000026443","MO000028767","MO000056483","MO000084573","MO000088742","MO000125561"]	656	formin1(h)	11.5762	ENSG00000248905	215868	13	0.301296	1001
ENSG00000133067	587	3.68012	leucine rich repeat containing G protein-coupled receptor 6	LGR6	["CUX-1(h)","FXR(h)","KLF4(h)","Max(h)","Myogenin(h)","NFATc1(h)","NFATc2(h)","NFATc3(h)","NFATc4(h)","Nrl(h)","POU1F1(h)","RXRalpha(h)","SNAI2(h)","c-Myc(h)"]	["MO000010120","MO000019619","MO000020739","MO000020760","MO000022234","MO000024708","MO000024984","MO000026044","MO000026443","MO000028767","MO000056483","MO000084573","MO000088742","MO000125561"]	428	LGR6(h),LGR6-isoform1(h),LGR6-isoform2(h),LGR6-isoform3(h)	9.87429	ENSG00000133067	267914	14	0.510875	1015
ENSG00000124688	639	2.58645	BUB1 mitotic checkpoint serine/threonine kinase B,CDC28 protein kinase regulatory subunit 1B,MAD2L1 binding protein,anaphase promoting complex subunit 1,anaphase promoting complex subunit 10,anaphase promoting complex subunit 11,anaphase promoting complex subunit 2,anaphase promoting complex subunit 4,anaphase promoting complex subunit 5,anaphase promoting complex subunit 7,cell division cycle 16…	ANAPC1,ANAPC10,ANAPC11,ANAPC2,ANAPC4,ANAPC5,ANAPC7,BUB1B,CCNB1,CDC16,CDC20,CDC23,CDC26,CDC27,CDK1,CKS1B,MAD2L1,MAD2L1BP,UBE2C	["CUX-1(h)","FXR(h)","KLF4(h)","Max(h)","Myogenin(h)","NFATc1(h)","NFATc2(h)","NFATc3(h)","NFATc4(h)","Nrl(h)","POU1F1(h)","RXRalpha(h)","SNAI2(h)","c-Myc(h)"]	["MO000010120","MO000019619","MO000020739","MO000020760","MO000022234","MO000024708","MO000024984","MO000026044","MO000026443","MO000028767","MO000056483","MO000084573","MO000088742","MO000125561"]	383	cyclosome:Cdc20:(MAD2)2:BubR1:cyclinB1:Cdk1:Cks1:p31-comet,cyclosome{p}n:Cdc20:(MAD2)2:BubR1:cyclinB1:Cdk1:Cks1:p31-comet,cyclosome{p}n:Cdc20:(MAD2)2:BubR1:cyclinB1:Cdk1:Cks1:p31-comet:(E2-C{ub(1)})n,p31-comet(h),p31-comet-isoform2(h)	8.7003	ENSG00000004897,ENSG00000053900,ENSG00000089053,ENSG00000094880,ENSG00000117399,ENSG00000124688,ENSG00000130177,ENSG00000134057,ENSG00000141552,ENSG00000153107,ENSG00000156970,ENSG00000164109,ENSG00000164162,ENSG00000170312,ENSG00000173207,ENSG00000175063,ENSG00000176248,ENSG00000176386,ENSG00000196510	277882	14	0.614519	1022
ENSG00000187446	557	4.26985	calcineurin like EF-hand protein 1	CHP1	["CUX-1(h)","FXR(h)","KLF4(h)","Max(h)","Myogenin(h)","NFATc1(h)","NFATc2(h)","NFATc3(h)","NFATc4(h)","Nrl(h)","POU1F1(h)","RXRalpha(h)","SNAI2(h)","c-Myc(h)"]	["MO000010120","MO000019619","MO000020739","MO000020760","MO000022234","MO000024708","MO000024984","MO000026044","MO000026443","MO000028767","MO000056483","MO000084573","MO000088742","MO000125561"]	467	P22(h)	9.88691	ENSG00000187446	247138	14	0.459728	1024
ENSG00000164161	415	5.68269	hedgehog interacting protein	HHIP	["CUX-1(h)","FXR(h)","KLF4(h)","Max(h)","Myogenin(h)","NFATc1(h)","NFATc2(h)","NFATc3(h)","NFATc4(h)","Nrl(h)","POU1F1(h)","RXRalpha(h)","SNAI2(h)","c-Myc(h)"]	["MO000010120","MO000019619","MO000020739","MO000020760","MO000022234","MO000024708","MO000024984","MO000026044","MO000026443","MO000028767","MO000056483","MO000084573","MO000088742","MO000125561"]	614	HHIP(h),HHIP-isoform1(h),HHIP-isoform2(h)	11.4564	ENSG00000164161	237252	14	0.365749	1029
ENSG00000122756	381	5.81917	ciliary neurotrophic factor receptor	CNTFR	["CUX-1(h)","FXR(h)","KLF4(h)","Max(h)","Myogenin(h)","NFATc1(h)","NFATc2(h)","NFATc3(h)","NFATc4(h)","Nrl(h)","POU1F1(h)","RXRalpha(h)","SNAI2(h)","c-Myc(h)"]	["MO000010120","MO000019619","MO000020739","MO000020760","MO000022234","MO000024708","MO000024984","MO000026044","MO000026443","MO000028767","MO000056483","MO000084573","MO000088742","MO000125561"]	649	CNTFR(h)	11.9908	ENSG00000122756	229194	14	0.316637	1030
ENSG00000111684	480	5.13846	lysophosphatidylcholine acyltransferase 3	LPCAT3	["CUX-1(h)","FXR(h)","KLF4(h)","Max(h)","Myogenin(h)","NFATc1(h)","NFATc2(h)","NFATc3(h)","NFATc4(h)","Nrl(h)","POU1F1(h)","RXRalpha(h)","SNAI2(h)","c-Myc(h)"]	["MO000010120","MO000019619","MO000020739","MO000020760","MO000022234","MO000024708","MO000024984","MO000026044","MO000026443","MO000028767","MO000056483","MO000084573","MO000088742","MO000125561"]	553	MBOAT5(h),MBOAT5-isoform1(h),MBOAT5-isoform2(h)	10.1799	ENSG00000111684	262483	14	0.442431	1033
ENSG00000152578	394	5.70444	glutamate ionotropic receptor AMPA type subunit 4	GRIA4	["CUX-1(h)","FXR(h)","KLF4(h)","Max(h)","Myogenin(h)","NFATc1(h)","NFATc2(h)","NFATc3(h)","NFATc4(h)","Nrl(h)","POU1F1(h)","RXRalpha(h)","SNAI2(h)","c-Myc(h)"]	["MO000010120","MO000019619","MO000020739","MO000020760","MO000022234","MO000024708","MO000024984","MO000026044","MO000026443","MO000028767","MO000056483","MO000084573","MO000088742","MO000125561"]	639	GluR4(h),GluR4-isoform1(h),GluR4-isoform2(h)	11.7366	ENSG00000152578	234607	14	0.337341	1033
ENSG00000105289	608	3.4461	tight junction protein 3	TJP3	["CUX-1(h)","FXR(h)","KLF4(h)","Max(h)","Myogenin(h)","NFATc1(h)","NFATc2(h)","NFATc3(h)","NFATc4(h)","Nrl(h)","POU1F1(h)","RXRalpha(h)","SNAI2(h)","c-Myc(h)"]	["MO000010120","MO000019619","MO000020739","MO000020760","MO000022234","MO000024708","MO000024984","MO000026044","MO000026443","MO000028767","MO000056483","MO000084573","MO000088742","MO000125561"]	443	ZO3(h),ZO3-isoform3(h),ZO3-isoform4(h),ZO3-isoform5(h),ZO3-isoform6(h)	9.86901	ENSG00000105289	263274	14	0.50409	1051
ENSG00000157500	418	5.64217	adaptor protein,phosphotyrosine interacting with PH domain and leucine zipper 1	APPL1	["CUX-1(h)","FXR(h)","KLF4(h)","Max(h)","Myogenin(h)","NFATc1(h)","NFATc2(h)","NFATc3(h)","NFATc4(h)","Nrl(h)","POU1F1(h)","RXRalpha(h)","SNAI2(h)","c-Myc(h)"]	["MO000010120","MO000019619","MO000020739","MO000020760","MO000022234","MO000024708","MO000024984","MO000026044","MO000026443","MO000028767","MO000056483","MO000084573","MO000088742","MO000125561"]	635	APPL(h)	10.7481	ENSG00000157500	287603	14	0.854862	1053
ENSG00000149927	548	4.42468	double C2 domain alpha	DOC2A	["CUX-1(h)","FXR(h)","KLF4(h)","Max(h)","Myogenin(h)","NFATc1(h)","NFATc2(h)","NFATc3(h)","NFATc4(h)","Nrl(h)","POU1F1(h)","RXRalpha(h)","SNAI2(h)","c-Myc(h)"]	["MO000010120","MO000019619","MO000020739","MO000020760","MO000022234","MO000024708","MO000024984","MO000026044","MO000026443","MO000028767","MO000056483","MO000084573","MO000088742","MO000125561"]	508	DOC2A(h),DOC2A-isoform1(h),DOC2A-isoform2(h)	10.4921	ENSG00000149927	261112	14	0.447865	1056
ENSG00000106299	520	4.65981	WASP like actin nucleation promoting factor,actin related protein 2,actin related protein 2/3 complex subunit 1B,actin related protein 2/3 complex subunit 2,actin related protein 2/3 complex subunit 3,actin related protein 2/3 complex subunit 4,actin related protein 2/3 complex subunit 5,actin related protein 3	ACTR2,ACTR3,ARPC1B,ARPC2,ARPC3,ARPC4,ARPC5,WASL	["CUX-1(h)","FXR(h)","KLF4(h)","Max(h)","Myogenin(h)","NFATc1(h)","NFATc2(h)","NFATc3(h)","NFATc4(h)","Nrl(h)","POU1F1(h)","RXRalpha(h)","SNAI2(h)","c-Myc(h)"]	["MO000010120","MO000019619","MO000020739","MO000020760","MO000022234","MO000024708","MO000024984","MO000026044","MO000026443","MO000028767","MO000056483","MO000084573","MO000088742","MO000125561"]	541	Arp2/3 complex:N-WASP,N-WASP(h),N-WASP(h){pY256}	10.4049	ENSG00000106299,ENSG00000111229,ENSG00000115091,ENSG00000130429,ENSG00000138071,ENSG00000162704,ENSG00000163466,ENSG00000241553	260786	14	0.442738	1061
ENSG00000115942	492	5.09329	origin recognition complex subunit 2	ORC2	["CUX-1(h)","FXR(h)","KLF4(h)","Max(h)","Myogenin(h)","NFATc1(h)","NFATc2(h)","NFATc3(h)","NFATc4(h)","Nrl(h)","POU1F1(h)","RXRalpha(h)","SNAI2(h)","c-Myc(h)"]	["MO000010120","MO000019619","MO000020739","MO000020760","MO000022234","MO000024708","MO000024984","MO000026044","MO000026443","MO000028767","MO000056483","MO000084573","MO000088742","MO000125561"]	572	ORC2(h)	10.6543	ENSG00000115942	260182	14	0.417179	1064
ENSG00000125851	538	4.56549	proprotein convertase subtilisin/kexin type 2	PCSK2	["CUX-1(h)","FXR(h)","KLF4(h)","Max(h)","Myogenin(h)","NFATc1(h)","NFATc2(h)","NFATc3(h)","NFATc4(h)","Nrl(h)","POU1F1(h)","RXRalpha(h)","SNAI2(h)","c-Myc(h)"]	["MO000010120","MO000019619","MO000020739","MO000020760","MO000022234","MO000024708","MO000024984","MO000026044","MO000026443","MO000028767","MO000056483","MO000084573","MO000088742","MO000125561"]	529	NEC2(h),NEC2-isoform1(h),NEC2-isoform2(h),NEC2-isoform3(h)	10.4014	ENSG00000125851	260614	14	0.442759	1067
ENSG00000134716	427	5.61596	cytochrome P450 family 2 subfamily J member 2	CYP2J2	["CUX-1(h)","FXR(h)","KLF4(h)","Max(h)","Myogenin(h)","NFATc1(h)","NFATc2(h)","NFATc3(h)","NFATc4(h)","Nrl(h)","POU1F1(h)","RXRalpha(h)","SNAI2(h)","c-Myc(h)"]	["MO000010120","MO000019619","MO000020739","MO000020760","MO000022234","MO000024708","MO000024984","MO000026044","MO000026443","MO000028767","MO000056483","MO000084573","MO000088742","MO000125561"]	642	cytochrome P450 2J2(h)	11.3982	ENSG00000134716	221315	14	0.332698	1069
ENSG00000004478	483	5.10366	FKBP prolyl isomerase 4	FKBP4	["CUX-1(h)","FXR(h)","KLF4(h)","Max(h)","Myogenin(h)","NFATc1(h)","NFATc2(h)","NFATc3(h)","NFATc4(h)","Nrl(h)","POU1F1(h)","RXRalpha(h)","SNAI2(h)","c-Myc(h)"]	["MO000010120","MO000019619","MO000020739","MO000020760","MO000022234","MO000024708","MO000024984","MO000026044","MO000026443","MO000028767","MO000056483","MO000084573","MO000088742","MO000125561"]	591	FKBP4(h),FKBP4-isoform1(h),FKBP4-xbb2(h)	11.3875	ENSG00000004478	238025	14	0.392718	1074
ENSG00000132437	604	3.47706	dopa decarboxylase	DDC	["CUX-1(h)","FXR(h)","KLF4(h)","Max(h)","Myogenin(h)","NFATc1(h)","NFATc2(h)","NFATc3(h)","NFATc4(h)","Nrl(h)","POU1F1(h)","RXRalpha(h)","SNAI2(h)","c-Myc(h)"]	["MO000010120","MO000019619","MO000020739","MO000020760","MO000022234","MO000024708","MO000024984","MO000026044","MO000026443","MO000028767","MO000056483","MO000084573","MO000088742","MO000125561"]	487	aromatic-L-amino-acid decarboxylase(h),aromatic-L-amino-acid decarboxylase-isoform2(h),aromatic-L-amino-acid decarboxylase-isoform3(h),aromatic-L-amino-acid decarboxylase-isoform4(h)	10.3105	ENSG00000132437	261507	14	0.458492	1091
ENSG00000103876	453	5.52559	fumarylacetoacetate hydrolase	FAH	["CUX-1(h)","FXR(h)","KLF4(h)","Max(h)","Myogenin(h)","NFATc1(h)","NFATc2(h)","NFATc3(h)","Nrl(h)","POU1F1(h)","RXRalpha(h)","SNAI2(h)","c-Myc(h)"]	["MO000010120","MO000019619","MO000020739","MO000020760","MO000022234","MO000024708","MO000024984","MO000026044","MO000028767","MO000056483","MO000084573","MO000088742","MO000125561"]	643	fumarylacetoacetase(h),fumarylacetoacetase-isoform1(h),fumarylacetoacetase-isoform2(h)	10.1755	ENSG00000103876	232700	13	0.343936	1096
ENSG00000132915	577	4.1539	phosphodiesterase 6A	PDE6A	["CUX-1(h)","FXR(h)","KLF4(h)","Max(h)","Myogenin(h)","NFATc1(h)","NFATc2(h)","NFATc3(h)","NFATc4(h)","Nrl(h)","POU1F1(h)","RXRalpha(h)","SNAI2(h)","c-Myc(h)"]	["MO000010120","MO000019619","MO000020739","MO000020760","MO000022234","MO000024708","MO000024984","MO000026044","MO000026443","MO000028767","MO000056483","MO000084573","MO000088742","MO000125561"]	522	PDE6A(h)	10.4232	ENSG00000132915	260224	14	0.442844	1099
ENSG00000168028	656	1.80177	ribosomal protein SA	RPSA	["CUX-1(h)","FXR(h)","KLF4(h)","Max(h)","Myogenin(h)","NFATc1(h)","NFATc2(h)","NFATc3(h)","NFATc4(h)","Nrl(h)","POU1F1(h)","RXRalpha(h)","SNAI2(h)","c-Myc(h)"]	["MO000010120","MO000019619","MO000020739","MO000020760","MO000022234","MO000024708","MO000024984","MO000026044","MO000026443","MO000028767","MO000056483","MO000084573","MO000088742","MO000125561"]	460	LRP(h)	9.91954	ENSG00000168028	262122	14	0.468622	1116
ENSG00000056972	566	4.18378	TGF-beta activated kinase 1 (MAP3K7) binding protein 2,TNF receptor associated factor 6,TRAF3 interacting protein 2,interleukin 17 receptor A,interleukin 17 receptor C,interleukin 17A,interleukin 17F,mitogen-activated protein kinase kinase kinase 7	IL17A,IL17F,IL17RA,IL17RC,MAP3K7,TAB2,TRAF3IP2,TRAF6	["CUX-1(h)","FXR(h)","KLF4(h)","Max(h)","Myogenin(h)","NFATc1(h)","NFATc2(h)","NFATc3(h)","NFATc4(h)","Nrl(h)","POU1F1(h)","RXRalpha(h)","SNAI2(h)","c-Myc(h)"]	["MO000010120","MO000019619","MO000020739","MO000020760","MO000022234","MO000024708","MO000024984","MO000026044","MO000026443","MO000028767","MO000056483","MO000084573","MO000088742","MO000125561"]	563	CIKS(h),CIKS(h){ub}n,CIKS-isoform1(h),CIKS-isoform2(h),CIKS-isoform3(h),CIKS-isoform4(h),CIKS-isoform5(h),CIKS:IL-17RC:(IL-17RA)2:IL-17A:IL-17F,TAK1:tab2:traf6{ub{K63}(n)}:CIKS:IL-17RC:(IL-17RA{ub{K63}(n)})2:IL-17A:IL-17F,traf6:CIKS:IL-17RC:(IL-17RA)2:IL-17A:IL-17F,traf6{ub{K63}(n)}:CIKS:IL-17RC:(IL-17RA{ub{K63}(n)})2:IL-17A:IL-17F	10.8119	ENSG00000055208,ENSG00000056972,ENSG00000112115,ENSG00000112116,ENSG00000135341,ENSG00000163702,ENSG00000175104,ENSG00000177663	280264	14	0.6503	1129
ENSG00000113249	582	4.07858	hepatitis A virus cellular receptor 1	HAVCR1	["CUX-1(h)","FXR(h)","KLF4(h)","Max(h)","Myogenin(h)","NFATc1(h)","NFATc2(h)","NFATc3(h)","NFATc4(h)","Nrl(h)","POU1F1(h)","RXRalpha(h)","SNAI2(h)","c-Myc(h)"]	["MO000010120","MO000019619","MO000020739","MO000020760","MO000022234","MO000024708","MO000024984","MO000026044","MO000026443","MO000028767","MO000056483","MO000084573","MO000088742","MO000125561"]	577	havcr1(h)	10.985	ENSG00000113249	261008	14	0.411315	1159
ENSG00000134215	558	6.90835	4,5-trisphosphate dependent Rac exchange factor 1,A-kinase anchoring protein 13,Cdc42 guanine nucleotide exchange factor 9,FYVE,G protein subunit beta 1,G protein subunit beta 1 like,G protein subunit beta 2,G protein subunit beta 3,G protein subunit beta 4,G protein subunit beta 5,G protein subunit gamma 2,G protein subunit gamma 3,G protein subunit gamma 5,G protein subunit gamma transducin 1,M…	AKAP13,ARHGEF1,ARHGEF2,ARHGEF25,ARHGEF4,ARHGEF6,ARHGEF7,ARHGEF9,CALM1,CALM2,CALM3,CYTH1,CYTH2,CYTH3,ECT2,FGD1,GNB1,GNB1L,GNB2,GNB3,GNB4,GNB5,GNG2,GNG3,GNG5,GNGT1,MCF2,MCF2L,PREX1,RABIF,RALGDS,RAP1GDS1,RAPGEF1,RASGRF1,RASGRF2,RASGRP1,RASGRP3,RCC1,RGL1,SOS1,SOS2,TIAM1,TRIO,VAV1,VAV2,VAV3	["CUX-1(h)","FXR(h)","KLF4(h)","Max(h)","Myogenin(h)","NFATc1(h)","NFATc2(h)","NFATc3(h)","NFATc4(h)","Nrl(h)","POU1F1(h)","RXRalpha(h)","SNAI2(h)","c-Myc(h)"]	["MO000010120","MO000019619","MO000020739","MO000020760","MO000022234","MO000024708","MO000024984","MO000026044","MO000026443","MO000028767","MO000056483","MO000084573","MO000088742","MO000125561"]	606	G-beta:G-gamma:GEF,GEF:calmodulin,Vav-3(h),Vav-3-alpha(h),Vav-3-beta(h),Vav-3-isoform2(h),Vav-3-isoform3(h),Vav-3-isoform4(h)	11.4491	ENSG00000008256,ENSG00000038382,ENSG00000058335,ENSG00000069966,ENSG00000076928,ENSG00000078369,ENSG00000100485,ENSG00000101977,ENSG00000102302,ENSG00000102606,ENSG00000105443,ENSG00000107263,ENSG00000108669,ENSG00000111664,ENSG00000113319,ENSG00000114346,ENSG00000114450,ENSG00000115904,ENSG00000116584,ENSG00000124126,ENSG00000126217,ENSG00000127928,ENSG00000129675,ENSG00000131089,ENSG00000134215…	275933	14	0.607318	1164
ENSG00000171914	578	4.13862	SRC proto-oncogene,calcium and integrin binding 1,fibrinogen alpha chain,fibrinogen beta chain,fibrinogen gamma chain,integrin subunit alpha 2b,integrin subunit beta 3,non-receptor tyrosine kinase,spleen associated tyrosine kinase,talin 1,talin 2	CIB1,FGA,FGB,FGG,ITGA2B,ITGB3,SRC,SYK,TLN1,TLN2	["CUX-1(h)","FXR(h)","KLF4(h)","Max(h)","Myogenin(h)","NFATc1(h)","NFATc2(h)","NFATc3(h)","NFATc4(h)","Nrl(h)","POU1F1(h)","RXRalpha(h)","SNAI2(h)","c-Myc(h)"]	["MO000010120","MO000019619","MO000020739","MO000020760","MO000022234","MO000024708","MO000024984","MO000026044","MO000026443","MO000028767","MO000056483","MO000084573","MO000088742","MO000125561"]	592	Fibrinogen:(alpha IIb beta3)2:(Src)2:(CIB)2:(Ca)2:(talin)2,Fibrinogen:(alpha IIb beta3)2:(Src{pY419})2:(CIB)2:(Ca)2:(talin)2,Fibrinogen:(alpha IIb beta3)2:(Src{pY419})2:(CIB)2:(Ca)2:(talin)2:(Syk)2,Fibrinogen:(alpha IIb beta3)2:(Src{pY419})2:(CIB)2:(Ca)2:(talin)2:(Syk{pY})2	11.0125	ENSG00000005961,ENSG00000137076,ENSG00000165025,ENSG00000171557,ENSG00000171560,ENSG00000171564,ENSG00000171914,ENSG00000185043,ENSG00000197122,ENSG00000259207	259672	14	0.405935	1170
ENSG00000154122	648	2.22698	ANKH inorganic pyrophosphate transport regulator	ANKH	["CUX-1(h)","FXR(h)","KLF4(h)","Max(h)","Myogenin(h)","NFATc1(h)","NFATc2(h)","NFATc3(h)","NFATc4(h)","Nrl(h)","POU1F1(h)","RXRalpha(h)","SNAI2(h)","c-Myc(h)"]	["MO000010120","MO000019619","MO000020739","MO000020760","MO000022234","MO000024708","MO000024984","MO000026044","MO000026443","MO000028767","MO000056483","MO000084573","MO000088742","MO000125561"]	523	ANKH(h),ANKH-isoform1(h),ANKH-isoform2(h)	10.4921	ENSG00000154122	260260	14	0.442986	1171
ENSG00000167996	556	4.4177	ferritin heavy chain 1	FTH1	["CUX-1(h)","FXR(h)","KLF4(h)","Max(h)","Myogenin(h)","NFATc1(h)","NFATc2(h)","NFATc3(h)","NFATc4(h)","Nrl(h)","POU1F1(h)","RXRalpha(h)","SNAI2(h)","c-Myc(h)"]	["MO000010120","MO000019619","MO000020739","MO000020760","MO000022234","MO000024708","MO000024984","MO000026044","MO000026443","MO000028767","MO000056483","MO000084573","MO000088742","MO000125561"]	648	Ferritin H(h)	11.9913	ENSG00000167996	229003	14	0.316642	1204
ENSG00000117118	620	3.04	succinate dehydrogenase complex flavoprotein subunit A,succinate dehydrogenase complex iron sulfur subunit B,succinate dehydrogenase complex subunit C,succinate dehydrogenase complex subunit D	SDHA,SDHB,SDHC,SDHD	["CUX-1(h)","FXR(h)","KLF4(h)","Max(h)","Myogenin(h)","NFATc1(h)","NFATc2(h)","NFATc3(h)","Nrl(h)","POU1F1(h)","RXRalpha(h)","SNAI2(h)","c-Myc(h)"]	["MO000010120","MO000019619","MO000020739","MO000020760","MO000022234","MO000024708","MO000024984","MO000026044","MO000028767","MO000056483","MO000084573","MO000088742","MO000125561"]	637	succinate dehydrogenase	10.1547	ENSG00000073578,ENSG00000117118,ENSG00000143252,ENSG00000204370	232782	13	0.343926	1257
ENSG00000135605	636	2.65675	prolactin,prolactin receptor,tec protein tyrosine kinase,vav guanine nucleotide exchange factor 1	PRL,PRLR,TEC,VAV1	["CUX-1(h)","FXR(h)","KLF4(h)","Max(h)","Myogenin(h)","NFATc1(h)","NFATc2(h)","NFATc3(h)","NFATc4(h)","Nrl(h)","POU1F1(h)","RXRalpha(h)","SNAI2(h)","c-Myc(h)"]	["MO000010120","MO000019619","MO000020739","MO000020760","MO000022234","MO000024708","MO000024984","MO000026044","MO000026443","MO000028767","MO000056483","MO000084573","MO000088742","MO000125561"]	651	prlr(h):tec(h):VAV1(h),prolactin:(PRLR)2:tec:VAV1,tec(h)	11.6204	ENSG00000113494,ENSG00000135605,ENSG00000141968,ENSG00000172179	283397	14	0.704058	1287

## Sheet: UCvsCtl_up
ID	CMA rank	CMA score	Gene description	Gene symbol	Hit names	Hits	Keynode rank	Master molecule name	Maximal radius	Name	Reachable total	Reached from set	Score	Total rank
ENSG00000243509	10	11.2654	TNF receptor superfamily member 6b	TNFRSF6B	["AR(h)","CDX-2(h)","E2A(h)","Fra-1(h)","GLI1(h)","GLI2(h)","GLI3(h)","HD2(h)","HMGA1(h)","HMGA2(h)","NF-kappaB-p65(h)","POU2F1(h)"]	["MO000019113","MO000019117","MO000021454","MO000025003","MO000025684","MO000026358","MO000027188","MO000032492","MO000058923","MO000079319","MO000117573","MO000255539"]	40	DcR3(h)	8.71377	ENSG00000243509	274058	12	0.702716	50
ENSG00000173432	7	11.4165	serum amyloid A1	SAA1	["AR(h)","CDX-2(h)","E2A(h)","Fra-1(h)","GLI1(h)","GLI2(h)","GLI3(h)","HD2(h)","HMGA1(h)","HMGA2(h)","NF-kappaB-p65(h)","POU2F1(h)"]	["MO000019113","MO000019117","MO000021454","MO000025003","MO000025684","MO000026358","MO000027188","MO000032492","MO000058923","MO000079319","MO000117573","MO000255539"]	44	saa1(h)	7.57311	ENSG00000173432	274166	12	0.650063	51
ENSG00000167244	46	9.34394	insulin like growth factor 2	IGF2	["AR(h)","CDX-2(h)","E2A(h)","Fra-1(h)","GLI1(h)","GLI2(h)","GLI3(h)","HD2(h)","HMGA1(h)","HMGA2(h)","NF-kappaB-p65(h)","POU2F1(h)"]	["MO000019113","MO000019117","MO000021454","MO000025003","MO000025684","MO000026358","MO000027188","MO000032492","MO000058923","MO000079319","MO000117573","MO000255539"]	10	IGF-2(h),IGF-2-isoform1(h),IGF-2-isoform2(h),IGF-2-isoform3(h)	5.75828	ENSG00000167244	283913	12	0.834452	56
ENSG00000007171	29	9.75841	nitric oxide synthase 2	NOS2	["AR(h)","CDX-2(h)","E2A(h)","Fra-1(h)","GLI1(h)","GLI2(h)","GLI3(h)","HD2(h)","HMGA1(h)","HMGA2(h)","NF-kappaB-p65(h)","POU2F1(h)"]	["MO000019113","MO000019117","MO000021454","MO000025003","MO000025684","MO000026358","MO000027188","MO000032492","MO000058923","MO000079319","MO000117573","MO000255539"]	41	iNOS(h),iNOS-isoform1(h),iNOS-isoform2(h)	8.2491	ENSG00000007171	280407	12	0.656114	70
ENSG00000150630	28	9.80285	vascular endothelial growth factor C	VEGFC	["AR(h)","CDX-2(h)","E2A(h)","Fra-1(h)","GLI1(h)","GLI2(h)","GLI3(h)","HD2(h)","HMGA1(h)","HMGA2(h)","NF-kappaB-p65(h)","POU2F1(h)"]	["MO000019113","MO000019117","MO000021454","MO000025003","MO000025684","MO000026358","MO000027188","MO000032492","MO000058923","MO000079319","MO000117573","MO000255539"]	55	VRP(h)	7.58745	ENSG00000150630	273270	12	0.641057	83
ENSG00000163739	9	11.3141	C-X-C motif chemokine ligand 1	CXCL1	["AR(h)","CDX-2(h)","E2A(h)","Fra-1(h)","GLI1(h)","GLI2(h)","GLI3(h)","HD2(h)","HMGA1(h)","HMGA2(h)","NF-kappaB-p65(h)","POU2F1(h)"]	["MO000019113","MO000019117","MO000021454","MO000025003","MO000025684","MO000026358","MO000027188","MO000032492","MO000058923","MO000079319","MO000117573","MO000255539"]	80	GROalpha(h)	9.86868	ENSG00000163739	271150	12	0.575758	89
ENSG00000161638	1	12.1717	integrin subunit alpha 1,integrin subunit alpha 2b,integrin subunit alpha 3,integrin subunit alpha 4,integrin subunit alpha 5,integrin subunit alpha 6,integrin subunit alpha 8,integrin subunit alpha 9,integrin subunit alpha L,integrin subunit alpha V,integrin subunit beta 1,integrin subunit beta 2,integrin subunit beta 3,integrin subunit beta 4,integrin subunit beta 5,integrin subunit beta 6	ITGA1,ITGA2B,ITGA3,ITGA4,ITGA5,ITGA6,ITGA8,ITGA9,ITGAL,ITGAV,ITGB1,ITGB2,ITGB3,ITGB4,ITGB5,ITGB6	["AR(h)","CDX-2(h)","E2A(h)","Fra-1(h)","GLI1(h)","GLI2(h)","GLI3(h)","HD2(h)","HMGA1(h)","HMGA2(h)","NF-kappaB-p65(h)","POU2F1(h)"]	["MO000019113","MO000019117","MO000021454","MO000025003","MO000025684","MO000026358","MO000027188","MO000032492","MO000058923","MO000079319","MO000117573","MO000255539"]	91	alpha5-integrin(h),alpha5-integrin(h):beta1-integrin(h),integrins	10.3105	ENSG00000005844,ENSG00000005884,ENSG00000005961,ENSG00000077943,ENSG00000082781,ENSG00000091409,ENSG00000115221,ENSG00000115232,ENSG00000132470,ENSG00000138448,ENSG00000144668,ENSG00000150093,ENSG00000160255,ENSG00000161638,ENSG00000213949,ENSG00000259207	280109	12	0.761139	92
ENSG00000115461	92	8.08277	insulin like growth factor binding protein 5	IGFBP5	["AR(h)","CDX-2(h)","E2A(h)","Fra-1(h)","GLI1(h)","GLI2(h)","GLI3(h)","HD2(h)","HMGA1(h)","HMGA2(h)","NF-kappaB-p65(h)","POU2F1(h)"]	["MO000019113","MO000019117","MO000021454","MO000025003","MO000025684","MO000026358","MO000027188","MO000032492","MO000058923","MO000079319","MO000117573","MO000255539"]	11	IGFBP-5(h)	5.77964	ENSG00000115461	284098	12	0.833333	103
ENSG00000124102	8	11.3651	peptidase inhibitor 3	PI3	["AR(h)","CDX-2(h)","E2A(h)","Fra-1(h)","GLI1(h)","GLI2(h)","GLI3(h)","HD2(h)","HMGA1(h)","HMGA2(h)","NF-kappaB-p65(h)","POU2F1(h)"]	["MO000019113","MO000019117","MO000021454","MO000025003","MO000025684","MO000026358","MO000027188","MO000032492","MO000058923","MO000079319","MO000117573","MO000255539"]	97	PI3(h)	11.0387	ENSG00000124102	257359	12	0.525249	105
ENSG00000125538	11	10.82	MYD88 innate immune signal transduction adaptor,interleukin 1 beta,interleukin 1 receptor accessory protein,interleukin 1 receptor associated kinase 1,interleukin 1 receptor associated kinase 2,interleukin 1 receptor associated kinase 4,interleukin 1 receptor type 1,toll interacting protein	IL1B,IL1R1,IL1RAP,IRAK1,IRAK2,IRAK4,MYD88,TOLLIP	["AR(h)","CDX-2(h)","E2A(h)","Fra-1(h)","GLI1(h)","GLI2(h)","GLI3(h)","HD2(h)","HMGA1(h)","HMGA2(h)","NF-kappaB-p65(h)","POU2F1(h)"]	["MO000019113","MO000019117","MO000021454","MO000025003","MO000025684","MO000026358","MO000027188","MO000032492","MO000058923","MO000079319","MO000117573","MO000255539"]	109	IL-1beta(h),IL-1beta-p17:IL-1RI:IL-1RAcP:MyD88,IL-1beta-p17:IL-1RI:IL-1RAcP:MyD88:tollip:IRAK-1{pS376}{pT387}:IRAK-4:IRAK-2	10.3438	ENSG00000078902,ENSG00000115594,ENSG00000125538,ENSG00000134070,ENSG00000172936,ENSG00000184216,ENSG00000196083,ENSG00000198001	282922	12	0.851723	120
ENSG00000118523	97	7.98696	cellular communication network factor 2	CCN2	["AR(h)","CDX-2(h)","E2A(h)","Fra-1(h)","GLI1(h)","GLI2(h)","GLI3(h)","HD2(h)","HMGA1(h)","HMGA2(h)","NF-kappaB-p65(h)","POU2F1(h)"]	["MO000019113","MO000019117","MO000021454","MO000025003","MO000025684","MO000026358","MO000027188","MO000032492","MO000058923","MO000079319","MO000117573","MO000255539"]	28	CTGF(h),CTGF-isoform1(h),CTGF-isoform2(h)	7.25144	ENSG00000118523	279544	12	0.707876	125
ENSG00000182492	34	9.62131	biglycan	BGN	["AR(h)","CDX-2(h)","E2A(h)","Fra-1(h)","GLI1(h)","GLI2(h)","GLI3(h)","HD2(h)","HMGA1(h)","HMGA2(h)","NF-kappaB-p65(h)","POU2F1(h)"]	["MO000019113","MO000019117","MO000021454","MO000025003","MO000025684","MO000026358","MO000027188","MO000032492","MO000058923","MO000079319","MO000117573","MO000255539"]	92	Biglycan(h)	9.35269	ENSG00000182492	263017	12	0.529709	126
ENSG00000162734	51	9.20062	proliferation and apoptosis adaptor protein 15	PEA15	["AR(h)","CDX-2(h)","E2A(h)","Fra-1(h)","GLI1(h)","GLI2(h)","GLI3(h)","HD2(h)","HMGA1(h)","HMGA2(h)","NF-kappaB-p65(h)","POU2F1(h)"]	["MO000019113","MO000019117","MO000021454","MO000025003","MO000025684","MO000026358","MO000027188","MO000032492","MO000058923","MO000079319","MO000117573","MO000255539"]	77	pea15(h),pea15-isoform1(h),pea15-isoform2(h)	8.46923	ENSG00000162734	270923	12	0.608185	128
ENSG00000107968	18	10.017	mitogen-activated protein kinase kinase kinase 8	MAP3K8	["AR(h)","CDX-2(h)","E2A(h)","Fra-1(h)","GLI1(h)","GLI2(h)","GLI3(h)","HD2(h)","HMGA1(h)","HMGA2(h)","NF-kappaB-p65(h)","POU2F1(h)"]	["MO000019113","MO000019117","MO000021454","MO000025003","MO000025684","MO000026358","MO000027188","MO000032492","MO000058923","MO000079319","MO000117573","MO000255539"]	115	Cot(h),Cot(h){p},Cot-52kDa(h),Cot-58kDa(h)	9.80828	ENSG00000107968	279118	12	0.72139	133
ENSG00000065833	32	9.7367	malic enzyme 1	ME1	["AR(h)","CDX-2(h)","E2A(h)","Fra-1(h)","GLI1(h)","GLI2(h)","GLI3(h)","HD2(h)","HMGA1(h)","HMGA2(h)","NF-kappaB-p65(h)","POU2F1(h)"]	["MO000019113","MO000019117","MO000021454","MO000025003","MO000025684","MO000026358","MO000027188","MO000032492","MO000058923","MO000079319","MO000117573","MO000255539"]	103	NADP-dependent malic enzyme(h),NADP-dependent malic enzyme-isoform2(h)	8.9963	ENSG00000065833	262310	12	0.521775	135
ENSG00000119729	50	9.21482	ras homolog family member Q	RHOQ	["AR(h)","CDX-2(h)","E2A(h)","Fra-1(h)","GLI1(h)","GLI2(h)","GLI3(h)","HD2(h)","HMGA1(h)","HMGA2(h)","NF-kappaB-p65(h)","POU2F1(h)"]	["MO000019113","MO000019117","MO000021454","MO000025003","MO000025684","MO000026358","MO000027188","MO000032492","MO000058923","MO000079319","MO000117573","MO000255539"]	89	TC10(h)	9.48324	ENSG00000119729	265811	12	0.537609	139
ENSG00000106366	4	11.6581	serpin family E member 1	SERPINE1	["AR(h)","CDX-2(h)","E2A(h)","Fra-1(h)","GLI1(h)","GLI2(h)","GLI3(h)","HD2(h)","HMGA1(h)","HMGA2(h)","NF-kappaB-p65(h)","POU2F1(h)"]	["MO000019113","MO000019117","MO000021454","MO000025003","MO000025684","MO000026358","MO000027188","MO000032492","MO000058923","MO000079319","MO000117573","MO000255539"]	146	PAI1(h),PAI1-isoform1(h),PAI1-isoform2(h)	10.6539	ENSG00000106366	255281	12	0.410984	150
ENSG00000169429	83	8.10623	C-X-C motif chemokine ligand 8,C-X-C motif chemokine receptor 1,C-X-C motif chemokine receptor 2,G protein subunit alpha i2	CXCL8,CXCR1,CXCR2,GNAI2	["AR(h)","CDX-2(h)","E2A(h)","Fra-1(h)","GLI1(h)","GLI2(h)","GLI3(h)","HD2(h)","HMGA1(h)","HMGA2(h)","NF-kappaB-p65(h)","POU2F1(h)"]	["MO000019113","MO000019117","MO000021454","MO000025003","MO000025684","MO000026358","MO000027188","MO000032492","MO000058923","MO000079319","MO000117573","MO000255539"]	72	(IL-8(h))2,CXCR1(h):IL-8(h),IL-8(h),IL-8(h):CXCR1(h),IL-8(h):CXCR1(h):G-alpha-i2(h),IL-8(h):CXCR2(h),IL-8(h):CXCR2(h):G-alpha-i2(h),IL-8-isoform1(h),IL-8:CXCR1{p}	8.35648	ENSG00000114353,ENSG00000163464,ENSG00000169429,ENSG00000180871	274579	12	0.649907	155
ENSG00000134460	113	7.33643	interleukin 2 receptor subunit alpha	IL2RA	["AR(h)","CDX-2(h)","E2A(h)","Fra-1(h)","GLI1(h)","GLI2(h)","GLI3(h)","HD2(h)","HMGA1(h)","HMGA2(h)","NF-kappaB-p65(h)","POU2F1(h)"]	["MO000019113","MO000019117","MO000021454","MO000025003","MO000025684","MO000026358","MO000027188","MO000032492","MO000058923","MO000079319","MO000117573","MO000255539"]	66	il-2Ralpha(h)	8.2491	ENSG00000134460	277521	12	0.625079	179
ENSG00000163491	114	7.32463	NIMA related kinase 10,Raf-1 proto-oncogene,mitogen-activated protein kinase kinase 1,serine/threonine kinase	MAP2K1,NEK10,RAF1	["AR(h)","CDX-2(h)","E2A(h)","Fra-1(h)","GLI1(h)","GLI2(h)","GLI3(h)","HD2(h)","HMGA1(h)","HMGA2(h)","NF-kappaB-p65(h)","POU2F1(h)"]	["MO000019113","MO000019117","MO000021454","MO000025003","MO000025684","MO000026358","MO000027188","MO000032492","MO000058923","MO000079319","MO000117573","MO000255539"]	65	nek10(h),nek10-isoform1(h),nek10-isoform2(h),nek10-isoform3(h),nek10-isoform4(h),nek10-isoform5(h),nek10-isoform6(h),nek10-isoform7(h),nek10:Raf-1:MEK1,nek10:Raf-1{pS338}:MEK1{pS218}{pS222}	7.35553	ENSG00000132155,ENSG00000163491,ENSG00000169032	276188	12	0.629801	179
ENSG00000158055	22	9.85898	grainyhead like transcription factor 3	GRHL3	["AR(h)","CDX-2(h)","E2A(h)","Fra-1(h)","GLI1(h)","GLI2(h)","GLI3(h)","HD2(h)","HMGA1(h)","HMGA2(h)","NF-kappaB-p65(h)","POU2F1(h)"]	["MO000019113","MO000019117","MO000021454","MO000025003","MO000025684","MO000026358","MO000027188","MO000032492","MO000058923","MO000079319","MO000117573","MO000255539"]	159	GRH-L3(h),GRH-L3-isoform1(h),GRH-L3-isoform2(h),GRH-L3-isoform3(h),GRH-L3-isoform4(h),GRH-L3-isoform5(h)	11.0473	ENSG00000158055	248700	12	0.404555	181
ENSG00000136689	179	5.65816	interleukin 1 receptor antagonist	IL1RN	["AR(h)","CDX-2(h)","E2A(h)","Fra-1(h)","GLI1(h)","GLI2(h)","GLI3(h)","HD2(h)","HMGA1(h)","HMGA2(h)","NF-kappaB-p65(h)","POU2F1(h)"]	["MO000019113","MO000019117","MO000021454","MO000025003","MO000025684","MO000026358","MO000027188","MO000032492","MO000058923","MO000079319","MO000117573","MO000255539"]	6	IL-1AR-3(h),IL-1RA(h),IL-1RA-1(h),IL-1RA-2(h),IL-1RA-4(h)	7.28852	ENSG00000136689	282033	12	0.836483	185
ENSG00000172575	104	7.71382	RAS guanyl releasing protein 1	RASGRP1	["AR(h)","CDX-2(h)","E2A(h)","Fra-1(h)","GLI1(h)","GLI2(h)","GLI3(h)","HD2(h)","HMGA1(h)","HMGA2(h)","NF-kappaB-p65(h)","POU2F1(h)"]	["MO000019113","MO000019117","MO000021454","MO000025003","MO000025684","MO000026358","MO000027188","MO000032492","MO000058923","MO000079319","MO000117573","MO000255539"]	83	RasGRP(h),RasGRP-isoform1(h),RasGRP-isoform2(h),RasGRP-isoform3(h),RasGRP-isoform4(h),RasGRP-isoform5(h)	8.01856	ENSG00000172575	270584	12	0.558274	187
ENSG00000041982	157	6.72707	tenascin C	TNC	["AR(h)","CDX-2(h)","E2A(h)","Fra-1(h)","GLI1(h)","GLI2(h)","GLI3(h)","HD2(h)","HMGA1(h)","HMGA2(h)","NF-kappaB-p65(h)","POU2F1(h)"]	["MO000019113","MO000019117","MO000021454","MO000025003","MO000025684","MO000026358","MO000027188","MO000032492","MO000058923","MO000079319","MO000117573","MO000255539"]	31	HXB(h),HXB-isoform1(h),HXB-isoform2(h),HXB-isoform3(h),HXB-isoform4(h),HXB-isoform5(h),HXB-isoform6(h)	7.25144	ENSG00000041982	279838	12	0.707094	188
ENSG00000070190	71	8.64674	dual adaptor of phosphotyrosine and 3-phosphoinositides 1	DAPP1	["AR(h)","CDX-2(h)","E2A(h)","Fra-1(h)","GLI1(h)","GLI2(h)","GLI3(h)","HD2(h)","HMGA1(h)","HMGA2(h)","NF-kappaB-p65(h)","POU2F1(h)"]	["MO000019113","MO000019117","MO000021454","MO000025003","MO000025684","MO000026358","MO000027188","MO000032492","MO000058923","MO000079319","MO000117573","MO000255539"]	118	BAM32(h),BAM32-isoform1(h),BAM32-isoform2(h)	10.5055	ENSG00000070190	256117	12	0.464726	189
ENSG00000004468	173	6.1149	CD38 molecule	CD38	["AR(h)","CDX-2(h)","E2A(h)","Fra-1(h)","GLI1(h)","GLI2(h)","GLI3(h)","HD2(h)","HMGA1(h)","HMGA2(h)","NF-kappaB-p65(h)","POU2F1(h)"]	["MO000019113","MO000019117","MO000021454","MO000025003","MO000025684","MO000026358","MO000027188","MO000032492","MO000058923","MO000079319","MO000117573","MO000255539"]	24	ADP-ribosyl cyclase 1-isoform1(h),ADP-ribosyl cyclase 1-isoform2(h),CD38(h)	7.28852	ENSG00000004468	279271	12	0.726921	197
ENSG00000101224	190	3.15334	Raf-1 proto-oncogene,cell division cycle 25B,checkpoint kinase 1,mitogen-activated protein kinase 14,serine/threonine kinase	CDC25B,CHEK1,MAPK14,RAF1	["AR(h)","CDX-2(h)","E2A(h)","Fra-1(h)","GLI1(h)","GLI2(h)","GLI3(h)","HD2(h)","HMGA1(h)","HMGA2(h)","NF-kappaB-p65(h)","POU2F1(h)"]	["MO000019113","MO000019117","MO000021454","MO000025003","MO000025684","MO000026358","MO000027188","MO000032492","MO000058923","MO000079319","MO000117573","MO000255539"]	13	Cdc25B(h),Cdc25B(h):Chk1(h),Cdc25B(h):p38alpha(h),Cdc25B(h){p},Cdc25B-isoform1(h),Cdc25B-isoform2(h),Cdc25B-isoform3(h),Cdc25B-isoform4(h),Raf-1(h):Cdc25B(h)	8.82693	ENSG00000101224,ENSG00000112062,ENSG00000132155,ENSG00000149554	276612	12	0.729261	203
ENSG00000123080	110	7.58029	cyclin dependent kinase inhibitor 2C	CDKN2C	["AR(h)","CDX-2(h)","E2A(h)","Fra-1(h)","GLI1(h)","GLI2(h)","GLI3(h)","HD2(h)","HMGA1(h)","HMGA2(h)","NF-kappaB-p65(h)","POU2F1(h)"]	["MO000019113","MO000019117","MO000021454","MO000025003","MO000025684","MO000026358","MO000027188","MO000032492","MO000058923","MO000079319","MO000117573","MO000255539"]	93	p18INK4c(h)	9.96627	ENSG00000123080	258046	12	0.52913	203
ENSG00000116701	35	9.42806	Rac family small GTPase 1,cytochrome b-245 alpha chain,cytochrome b-245 beta chain,neutrophil cytosolic factor 1,neutrophil cytosolic factor 2,neutrophil cytosolic factor 4,synaptotagmin like 1	CYBA,CYBB,NCF1,NCF2,NCF4,RAC1,SYTL1	["AR(h)","CDX-2(h)","E2A(h)","Fra-1(h)","GLI1(h)","GLI2(h)","GLI3(h)","HD2(h)","HMGA1(h)","HMGA2(h)","NF-kappaB-p65(h)","POU2F1(h)"]	["MO000019113","MO000019117","MO000021454","MO000025003","MO000025684","MO000026358","MO000027188","MO000032492","MO000058923","MO000079319","MO000117573","MO000255539"]	175	p40phox{p}:p67phox:p47phox{p},p40phox{p}:p67phox:p47phox{p}:Cytochrome b-558:Rac1:GTP:JFC1:phosphatidylinositide lipids,p67phox(h),p67phox-isoform1(h),p67phox-isoform2(h),p67phox-isoform3(h),p67phox-isoform4(h)	11.9982	ENSG00000051523,ENSG00000100365,ENSG00000116701,ENSG00000136238,ENSG00000142765,ENSG00000158517,ENSG00000165168	237489	12	0.386083	210
ENSG00000166923	15	10.4257	DAN family BMP antagonist,gremlin 1	GREM1	["AR(h)","CDX-2(h)","E2A(h)","Fra-1(h)","GLI1(h)","GLI2(h)","GLI3(h)","HD2(h)","HMGA1(h)","HMGA2(h)","NF-kappaB-p65(h)","POU2F1(h)"]	["MO000019113","MO000019117","MO000021454","MO000025003","MO000025684","MO000026358","MO000027188","MO000032492","MO000058923","MO000079319","MO000117573","MO000255539"]	197	Drm(h),Drm-isoform1(h),Drm-isoform2(h)	11.2997	ENSG00000166923	228526	12	0.308603	212
ENSG00000163993	100	7.97156	S100 calcium binding protein P	S100P	["AR(h)","CDX-2(h)","E2A(h)","Fra-1(h)","GLI1(h)","GLI2(h)","GLI3(h)","HD2(h)","HMGA1(h)","HMGA2(h)","NF-kappaB-p65(h)","POU2F1(h)"]	["MO000019113","MO000019117","MO000021454","MO000025003","MO000025684","MO000026358","MO000027188","MO000032492","MO000058923","MO000079319","MO000117573","MO000255539"]	116	s100p(h)	9.13245	ENSG00000163993	259562	12	0.477685	216
ENSG00000099194	70	8.80598	stearoyl-CoA desaturase	SCD	["AR(h)","CDX-2(h)","E2A(h)","Fra-1(h)","GLI1(h)","GLI2(h)","GLI3(h)","HD2(h)","HMGA1(h)","HMGA2(h)","NF-kappaB-p65(h)","POU2F1(h)"]	["MO000019113","MO000019117","MO000021454","MO000025003","MO000025684","MO000026358","MO000027188","MO000032492","MO000058923","MO000079319","MO000117573","MO000255539"]	154	acyl-CoA desaturase 1(h)	10.9016	ENSG00000099194	252044	12	0.401057	224
ENSG00000196136	42	9.35054	serpin family A member 3	SERPINA3	["AR(h)","CDX-2(h)","E2A(h)","Fra-1(h)","GLI1(h)","GLI2(h)","GLI3(h)","HD2(h)","HMGA1(h)","HMGA2(h)","NF-kappaB-p65(h)","POU2F1(h)"]	["MO000019113","MO000019117","MO000021454","MO000025003","MO000025684","MO000026358","MO000027188","MO000032492","MO000058923","MO000079319","MO000117573","MO000255539"]	190	ACT(h),ACT-isoform1(h),ACT-isoform2(h),ACT-isoform3(h)	11.3311	ENSG00000196136	238542	12	0.347315	232
ENSG00000117461	93	8.04932	phosphoinositide-3-kinase regulatory subunit 3	PIK3R3	["AR(h)","CDX-2(h)","E2A(h)","Fra-1(h)","GLI1(h)","GLI2(h)","GLI3(h)","HD2(h)","HMGA1(h)","HMGA2(h)","NF-kappaB-p65(h)","POU2F1(h)"]	["MO000019113","MO000019117","MO000021454","MO000025003","MO000025684","MO000026358","MO000027188","MO000032492","MO000058923","MO000079319","MO000117573","MO000255539"]	140	p55gamma(h),p55gamma-isoform1(h),p55gamma-isoform2(h),p55gamma-isoform3(h)	11.3293	ENSG00000117461	251668	12	0.417841	233
ENSG00000102265	76	8.46482	TIMP metallopeptidase inhibitor 1	TIMP1	["AR(h)","CDX-2(h)","E2A(h)","Fra-1(h)","GLI1(h)","GLI2(h)","GLI3(h)","HD2(h)","HMGA1(h)","HMGA2(h)","NF-kappaB-p65(h)","POU2F1(h)"]	["MO000019113","MO000019117","MO000021454","MO000025003","MO000025684","MO000026358","MO000027188","MO000032492","MO000058923","MO000079319","MO000117573","MO000255539"]	160	TIMP-1(h)	11.0018	ENSG00000102265	248619	12	0.398106	236
ENSG00000146197	101	7.82855	CUB domain and EGF like domain containing 3,signal peptide	SCUBE3	["AR(h)","CDX-2(h)","E2A(h)","Fra-1(h)","GLI1(h)","GLI2(h)","GLI3(h)","HD2(h)","HMGA1(h)","HMGA2(h)","NF-kappaB-p65(h)","POU2F1(h)"]	["MO000019113","MO000019117","MO000021454","MO000025003","MO000025684","MO000026358","MO000027188","MO000032492","MO000058923","MO000079319","MO000117573","MO000255539"]	135	SCUBE3(h),SCUBE3-isoform1(h),SCUBE3-isoform2(h)	10.7162	ENSG00000146197	259542	12	0.425133	236
ENSG00000185527	169	6.3469	phosphodiesterase 6G	PDE6G	["AR(h)","CDX-2(h)","E2A(h)","Fra-1(h)","GLI1(h)","GLI2(h)","GLI3(h)","HD2(h)","HMGA1(h)","HMGA2(h)","NF-kappaB-p65(h)","POU2F1(h)"]	["MO000019113","MO000019117","MO000021454","MO000025003","MO000025684","MO000026358","MO000027188","MO000032492","MO000058923","MO000079319","MO000117573","MO000255539"]	68	pde6g(h)	7.30781	ENSG00000185527	275561	12	0.619616	237
ENSG00000100644	54	8.94297	MDM2 proto-oncogene,OS9 endoplasmic reticulum lectin,cell division cycle 34,cullin 2,egl-9 family hypoxia inducible factor 1,elongin B,elongin C,heat shock protein 90 alpha family class A member 1,heat shock protein 90 alpha family class B member 1,hypoxia inducible factor 1 subunit alpha,hypoxia inducible factor 1 subunit alpha inhibitor,receptor for activated C kinase 1,ring-box 1,spermidine/sp…	CDC34,CUL2,EGLN1,ELOB,ELOC,HIF1A,HIF1AN,HSP90AA1,HSP90AB1,MDM2,OS9,RACK1,RBX1,SAT1,TP53,UBE2A,UBE2B,UBE2C,UBE2D1,UBE2D2,UBE2D3,UBE2D4,UBE2E1,UBE2E2,UBE2G1,UBE2G2,UBE2H,UBE2I,UBE2K,UBE2L3,UBE2L6,UBE2M,UBE2N,UBE2R2,UBE2S,UBE2V1,UBE2V2	["AR(h)","CDX-2(h)","E2A(h)","Fra-1(h)","GLI1(h)","GLI2(h)","GLI3(h)","HD2(h)","HMGA1(h)","HMGA2(h)","NF-kappaB-p65(h)","POU2F1(h)"]	["MO000019113","MO000019117","MO000021454","MO000025003","MO000025684","MO000026358","MO000027188","MO000032492","MO000058923","MO000079319","MO000117573","MO000255539"]	186	HIF-1alpha(h),HIF-1alpha(h):FIH-1(h),HIF-1alpha(h):p53(h),HIF-1alpha(h){hydP},HIF-1alpha(h){ub(n)},HIF-1alpha-isoform1(h),HIF-1alpha-isoform1(h){ace},HIF-1alpha-isoform2(h),HIF-1alpha-isoform3(h),HIF-1alpha:(RACK1{pS146})2,HIF-1alpha:(RACK1{pS146})2:SSAT,HIF-1alpha:(RACK1{pS146})2:SSAT:EloC:EloB:Cul-2:Roc1:E2,HIF-1alpha:os-9:PHD2,HIF-1alpha{hydP}:p53:mdm2,Hsp90:HIF-1alpha	11.5072	ENSG00000072401,ENSG00000077721,ENSG00000078140,ENSG00000078967,ENSG00000080824,ENSG00000096384,ENSG00000099804,ENSG00000100387,ENSG00000100644,ENSG00000103275,ENSG00000103363,ENSG00000107341,ENSG00000108094,ENSG00000108106,ENSG00000109332,ENSG00000119048,ENSG00000130066,ENSG00000130725,ENSG00000131508,ENSG00000132388,ENSG00000135506,ENSG00000135679,ENSG00000135766,ENSG00000141510,ENSG00000154582…	275429	12	0.641543	240
ENSG00000122641	77	8.17914	activin A receptor type 1B,activin A receptor type 2A,inhibin subunit beta A	ACVR1B,ACVR2A,INHBA	["AR(h)","CDX-2(h)","E2A(h)","Fra-1(h)","GLI1(h)","GLI2(h)","GLI3(h)","HD2(h)","HMGA1(h)","HMGA2(h)","NF-kappaB-p65(h)","POU2F1(h)"]	["MO000019113","MO000019117","MO000021454","MO000025003","MO000025684","MO000026358","MO000027188","MO000032492","MO000058923","MO000079319","MO000117573","MO000255539"]	163	activin A(h),activin A:(ActR-II)2,activin A:(ActR-II:ActR-IB)2,activin A:(ActR-II:ActR-IB{pS}{pT})2,activinA(h),inhibin beta A(h)	11.489	ENSG00000121989,ENSG00000122641,ENSG00000135503	270594	12	0.536995	240
ENSG00000165376	69	8.85257	claudin 2	CLDN2	["AR(h)","CDX-2(h)","E2A(h)","Fra-1(h)","GLI1(h)","GLI2(h)","GLI3(h)","HD2(h)","HMGA1(h)","HMGA2(h)","NF-kappaB-p65(h)","POU2F1(h)"]	["MO000019113","MO000019117","MO000021454","MO000025003","MO000025684","MO000026358","MO000027188","MO000032492","MO000058923","MO000079319","MO000117573","MO000255539"]	172	claudin2(h)	10.5089	ENSG00000165376	256987	12	0.390954	241
ENSG00000115386	178	5.84272	regenerating family member 1 alpha	REG1A	["AR(h)","CDX-2(h)","E2A(h)","Fra-1(h)","GLI1(h)","GLI2(h)","GLI3(h)","HD2(h)","HMGA1(h)","HMGA2(h)","NF-kappaB-p65(h)","POU2F1(h)"]	["MO000019113","MO000019117","MO000021454","MO000025003","MO000025684","MO000026358","MO000027188","MO000032492","MO000058923","MO000079319","MO000117573","MO000255539"]	67	lithostathine1alpha(h)	7.37234	ENSG00000115386	275581	12	0.619791	245
ENSG00000163220	177	5.90218	S100 calcium binding protein A9	S100A9	["AR(h)","CDX-2(h)","E2A(h)","Fra-1(h)","GLI1(h)","GLI2(h)","GLI3(h)","HD2(h)","HMGA1(h)","HMGA2(h)","NF-kappaB-p65(h)","POU2F1(h)"]	["MO000019113","MO000019117","MO000021454","MO000025003","MO000025684","MO000026358","MO000027188","MO000032492","MO000058923","MO000079319","MO000117573","MO000255539"]	78	MRP-14(h)	8.85586	ENSG00000163220	271315	12	0.59968	255
ENSG00000109670	124	7.29736	F-box and WD repeat domain containing 7,cullin 1,parkin RBR E3 ubiquitin protein ligase	CUL1,FBXW7,PRKN	["AR(h)","CDX-2(h)","E2A(h)","Fra-1(h)","GLI1(h)","GLI2(h)","GLI3(h)","HD2(h)","HMGA1(h)","HMGA2(h)","NF-kappaB-p65(h)","POU2F1(h)"]	["MO000019113","MO000019117","MO000021454","MO000025003","MO000025684","MO000026358","MO000027188","MO000032492","MO000058923","MO000079319","MO000117573","MO000255539"]	132	Fbw7(h),Fbw7-isoform1(h),Fbw7-isoform2(h),Fbw7-isoform3(h),Parkin:Cul-1:Fbw7	10.533	ENSG00000055130,ENSG00000109670,ENSG00000185345	268861	12	0.539686	256
ENSG00000102096	74	8.62966	Pim-2 proto-oncogene,serine/threonine kinase	PIM2	["AR(h)","CDX-2(h)","E2A(h)","Fra-1(h)","GLI1(h)","GLI2(h)","GLI3(h)","HD2(h)","HMGA1(h)","HMGA2(h)","NF-kappaB-p65(h)","POU2F1(h)"]	["MO000019113","MO000019117","MO000021454","MO000025003","MO000025684","MO000026358","MO000027188","MO000032492","MO000058923","MO000079319","MO000117573","MO000255539"]	183	Pim-2(h)	10.9283	ENSG00000102096	247741	12	0.384959	257
ENSG00000048052	132	7.149	histone deacetylase 9	HDAC9	["AR(h)","CDX-2(h)","E2A(h)","Fra-1(h)","GLI1(h)","GLI2(h)","GLI3(h)","HD2(h)","HMGA1(h)","HMGA2(h)","NF-kappaB-p65(h)","POU2F1(h)"]	["MO000019113","MO000019117","MO000021454","MO000025003","MO000025684","MO000026358","MO000027188","MO000032492","MO000058923","MO000079319","MO000117573","MO000255539"]	131	HDAC9(h),HDAC9-isoform1(h),HDAC9-isoform10(h),HDAC9-isoform11(h),HDAC9-isoform2(h),HDAC9-isoform3(h),HDAC9-isoform4(h),HDAC9-isoform5(h),HDAC9-isoform6(h),HDAC9-isoform7(h),HDAC9-isoform8(h),HDAC9-isoform9(h)	10.463	ENSG00000048052	258996	12	0.454175	263
ENSG00000213694	176	6.07349	sphingosine-1-phosphate receptor 3	S1PR3	["AR(h)","CDX-2(h)","E2A(h)","Fra-1(h)","GLI1(h)","GLI2(h)","GLI3(h)","HD2(h)","HMGA1(h)","HMGA2(h)","NF-kappaB-p65(h)","POU2F1(h)"]	["MO000019113","MO000019117","MO000021454","MO000025003","MO000025684","MO000026358","MO000027188","MO000032492","MO000058923","MO000079319","MO000117573","MO000255539"]	94	edg3(h)	8.87767	ENSG00000213694	266900	12	0.527693	270
ENSG00000206075	166	6.35483	serpin family B member 5	SERPINB5	["AR(h)","CDX-2(h)","E2A(h)","Fra-1(h)","GLI1(h)","GLI2(h)","GLI3(h)","HD2(h)","HMGA1(h)","HMGA2(h)","NF-kappaB-p65(h)","POU2F1(h)"]	["MO000019113","MO000019117","MO000021454","MO000025003","MO000025684","MO000026358","MO000027188","MO000032492","MO000058923","MO000079319","MO000117573","MO000255539"]	105	Maspin(h),Maspin-isoform1(h),Maspin-isoform2(h)	11.0286	ENSG00000206075	258524	12	0.518055	271
ENSG00000179776	164	6.66343	cadherin 5	CDH5	["AR(h)","CDX-2(h)","E2A(h)","Fra-1(h)","GLI1(h)","GLI2(h)","GLI3(h)","HD2(h)","HMGA1(h)","HMGA2(h)","NF-kappaB-p65(h)","POU2F1(h)"]	["MO000019113","MO000019117","MO000021454","MO000025003","MO000025684","MO000026358","MO000027188","MO000032492","MO000058923","MO000079319","MO000117573","MO000255539"]	111	VE-cadherin(h),VE-cadherin-isoform2(h)	10.1215	ENSG00000179776	266707	12	0.492089	275
ENSG00000113319	189	3.79504	Ras protein specific guanine nucleotide releasing factor 2	RASGRF2	["AR(h)","CDX-2(h)","E2A(h)","Fra-1(h)","GLI1(h)","GLI2(h)","GLI3(h)","HD2(h)","HMGA1(h)","HMGA2(h)","NF-kappaB-p65(h)","POU2F1(h)"]	["MO000019113","MO000019117","MO000021454","MO000025003","MO000025684","MO000026358","MO000027188","MO000032492","MO000058923","MO000079319","MO000117573","MO000255539"]	113	GRF2(h)	10.3945	ENSG00000113319	258375	12	0.488965	302
ENSG00000135046	155	6.82214	annexin A1	ANXA1	["AR(h)","CDX-2(h)","E2A(h)","Fra-1(h)","GLI1(h)","GLI2(h)","GLI3(h)","HD2(h)","HMGA1(h)","HMGA2(h)","NF-kappaB-p65(h)","POU2F1(h)"]	["MO000019113","MO000019117","MO000021454","MO000025003","MO000025684","MO000026358","MO000027188","MO000032492","MO000058923","MO000079319","MO000117573","MO000255539"]	153	Annexin A1(h)	11.5911	ENSG00000135046	272847	12	0.598417	308
ENSG00000149968	111	7.55805	matrix metallopeptidase 3	MMP3	["AR(h)","CDX-2(h)","E2A(h)","Fra-1(h)","GLI1(h)","GLI2(h)","GLI3(h)","HD2(h)","HMGA1(h)","HMGA2(h)","NF-kappaB-p65(h)","POU2F1(h)"]	["MO000019113","MO000019117","MO000021454","MO000025003","MO000025684","MO000026358","MO000027188","MO000032492","MO000058923","MO000079319","MO000117573","MO000255539"]	198	SL-1(h)	11.6621	ENSG00000149968	279838	12	0.707094	309
ENSG00000140285	129	7.27109	fibroblast growth factor 7	FGF7	["AR(h)","CDX-2(h)","E2A(h)","Fra-1(h)","GLI1(h)","GLI2(h)","GLI3(h)","HD2(h)","HMGA1(h)","HMGA2(h)","NF-kappaB-p65(h)","POU2F1(h)"]	["MO000019113","MO000019117","MO000021454","MO000025003","MO000025684","MO000026358","MO000027188","MO000032492","MO000058923","MO000079319","MO000117573","MO000255539"]	182	FGF-7(h),FGF-7-isoform1(h),FGF-7-isoform2(h)	11.0633	ENSG00000140285	265998	12	0.523603	311
ENSG00000162739	151	7.09822	SLAM family member 6	SLAMF6	["AR(h)","CDX-2(h)","E2A(h)","Fra-1(h)","GLI1(h)","GLI2(h)","GLI3(h)","HD2(h)","HMGA1(h)","HMGA2(h)","NF-kappaB-p65(h)","POU2F1(h)"]	["MO000019113","MO000019117","MO000021454","MO000025003","MO000025684","MO000026358","MO000027188","MO000032492","MO000058923","MO000079319","MO000117573","MO000255539"]	166	NTB-A(h),NTB-A-isoform1(h),NTB-A-isoform2(h),NTB-A-isoform3(h)	11.1353	ENSG00000162739	248501	12	0.406359	317
ENSG00000163347	171	6.12539	claudin 1	CLDN1	["AR(h)","CDX-2(h)","E2A(h)","Fra-1(h)","GLI1(h)","GLI2(h)","GLI3(h)","HD2(h)","HMGA1(h)","HMGA2(h)","NF-kappaB-p65(h)","POU2F1(h)"]	["MO000019113","MO000019117","MO000021454","MO000025003","MO000025684","MO000026358","MO000027188","MO000032492","MO000058923","MO000079319","MO000117573","MO000255539"]	150	SEMP1(h),claudin1(h)	10.4469	ENSG00000163347	258788	12	0.406229	321
ENSG00000186480	144	7.1177	3-hydroxy-3-methylglutaryl-CoA reductase,NPL4 homolog,autocrine motility factor receptor,insulin induced gene 1,ubiquitin conjugating enzyme E2 G2,ubiquitin recognition factor,ubiquitin recognition factor in ER associated degradation 1,valosin containing protein	AMFR,HMGCR,INSIG1,NPLOC4,UBE2G2,UFD1,VCP	["AR(h)","CDX-2(h)","E2A(h)","Fra-1(h)","GLI1(h)","GLI2(h)","GLI3(h)","HD2(h)","HMGA1(h)","HMGA2(h)","NF-kappaB-p65(h)","POU2F1(h)"]	["MO000019113","MO000019117","MO000021454","MO000025003","MO000025684","MO000026358","MO000027188","MO000032492","MO000058923","MO000079319","MO000117573","MO000255539"]	184	3-hydroxy-3-methylglutaryl-coenzyme A reductase:insig-1:Gp78:(vcp)6:Ufd1:NPL4,UBE2G2{ub(n+1)}:3-hydroxy-3-methylglutaryl-coenzyme A reductase:insig-1:Gp78:(vcp)6:Ufd1:NPL4,insig-1(h),insig-1-isoform1(h),insig-1-isoform1(h){ubK156}{ubK158},insig-1-isoform2(h),insig-1:Gp78:(vcp)6:Ufd1:NPL4	11.5072	ENSG00000070010,ENSG00000113161,ENSG00000159461,ENSG00000165280,ENSG00000182446,ENSG00000184787,ENSG00000186480	250741	12	0.421577	328
ENSG00000128918	184	5.00599	aldehyde dehydrogenase 1 family member A2	ALDH1A2	["AR(h)","CDX-2(h)","E2A(h)","Fra-1(h)","GLI1(h)","GLI2(h)","GLI3(h)","HD2(h)","HMGA1(h)","HMGA2(h)","NF-kappaB-p65(h)","POU2F1(h)"]	["MO000019113","MO000019117","MO000021454","MO000025003","MO000025684","MO000026358","MO000027188","MO000032492","MO000058923","MO000079319","MO000117573","MO000255539"]	171	retinal dehydrogenase 2(h),retinal dehydrogenase 2-isoform1(h),retinal dehydrogenase 2-isoform2(h),retinal dehydrogenase 2-isoform3(h),retinal dehydrogenase 2-isoform4(h)	10.7791	ENSG00000128918	252857	12	0.391503	355
ENSG00000111145	170	6.13331	ETS transcription factor ELK3	ELK3	["AR(h)","CDX-2(h)","E2A(h)","Fra-1(h)","GLI2(h)","GLI3(h)","HD2(h)","HMGA1(h)","HMGA2(h)","NF-kappaB-p65(h)","POU2F1(h)"]	["MO000019113","MO000021454","MO000025003","MO000025684","MO000026358","MO000027188","MO000032492","MO000058923","MO000079319","MO000117573","MO000255539"]	194	ELK-3(h)	10.4017	ENSG00000111145	226222	11	0.310016	364

## Sheet: UCvsCtl_dn
ID	CMA rank	CMA score	Gene description	Gene symbol	Hit names	Hits	Keynode rank	Master molecule name	Maximal radius	Name	Reachable total	Reached from set	Score	Total rank
ENSG00000106211	7	6.09944	heat shock protein family B (small) member 1	HSPB1	["CP2(h)","CUX-1(h)","ER-beta(h)","Myogenin(h)","NF-kappaB-p65(h)","NKX-2.5(h)","PDX-1(h)","Pax-5(h)","SRF(h)"]	["MO000007664","MO000013015","MO000024683","MO000024708","MO000024984","MO000028181","MO000059335","MO000079319","MO000117988"]	1	Hsp27(h),Hsp27(h){p}	8.35023	ENSG00000106211	274257	9	0.735058	8
ENSG00000198373	1	8.7523	WW domain containing E3 ubiquitin protein ligase 2	WWP2	["CP2(h)","CUX-1(h)","ER-beta(h)","Myogenin(h)","NF-kappaB-p65(h)","NKX-2.5(h)","PDX-1(h)","Pax-5(h)","SRF(h)"]	["MO000007664","MO000013015","MO000024683","MO000024708","MO000024984","MO000028181","MO000059335","MO000079319","MO000117988"]	10	wwp2-isoform1(h)	9.35779	ENSG00000198373	267381	9	0.633211	11
ENSG00000171522	10	5.76015	prostaglandin E receptor 4	PTGER4	["CP2(h)","CUX-1(h)","ER-beta(h)","Myogenin(h)","NF-kappaB-p65(h)","NKX-2.5(h)","PDX-1(h)","Pax-5(h)","SRF(h)"]	["MO000007664","MO000013015","MO000024683","MO000024708","MO000024984","MO000028181","MO000059335","MO000079319","MO000117988"]	3	EP4(h)	8.36229	ENSG00000171522	274171	9	0.634723	13
ENSG00000179409	2	6.96189	gem nuclear organelle associated protein 4	GEMIN4	["CP2(h)","CUX-1(h)","ER-beta(h)","Myogenin(h)","NF-kappaB-p65(h)","NKX-2.5(h)","PDX-1(h)","Pax-5(h)","SRF(h)"]	["MO000007664","MO000013015","MO000024683","MO000024708","MO000024984","MO000028181","MO000059335","MO000079319","MO000117988"]	17	Gemin-4(h)	10.511	ENSG00000179409	246744	9	0.527642	19
ENSG00000101665	11	5.68572	SMAD family member 7,SMAD specific E3 ubiquitin protein ligase 1,left-right determination factor 2,transforming growth factor beta 2,transforming growth factor beta 3,transforming growth factor beta receptor 1,transforming growth factor beta receptor 2	LEFTY2,SMAD7,SMURF1,TGFB2,TGFB3,TGFBR1,TGFBR2	["CP2(h)","CUX-1(h)","ER-beta(h)","Myogenin(h)","NF-kappaB-p65(h)","NKX-2.5(h)","PDX-1(h)","Pax-5(h)","SRF(h)"]	["MO000007664","MO000013015","MO000024683","MO000024708","MO000024984","MO000028181","MO000059335","MO000079319","MO000117988"]	18	(TGFbeta:TGFbetaR-II{pS213}:TGFbetaR-I{p})2:SMAD7:Smurf-1,SMAD7(h),SMAD7(h){ace},SMAD7(h){ub}n,SMAD7-isoform1(h),SMAD7-isoform2(h),SMAD7-isoform3(h)	10.9046	ENSG00000092969,ENSG00000101665,ENSG00000106799,ENSG00000119699,ENSG00000143768,ENSG00000163513,ENSG00000198742	267538	9	0.634077	29
ENSG00000184481	3	6.46242	forkhead box O4	FOXO4	["CP2(h)","CUX-1(h)","ER-beta(h)","Myogenin(h)","NF-kappaB-p65(h)","NKX-2.5(h)","PDX-1(h)","Pax-5(h)","SRF(h)"]	["MO000007664","MO000013015","MO000024683","MO000024708","MO000024984","MO000028181","MO000059335","MO000079319","MO000117988"]	28	foxo4(h),foxo4(h){ace},foxo4a(h),foxo4b(h)	10.9266	ENSG00000184481	250712	9	0.384895	31
ENSG00000176678	9	5.93967	forkhead box L1	FOXL1	["CP2(h)","CUX-1(h)","ER-beta(h)","Myogenin(h)","NF-kappaB-p65(h)","NKX-2.5(h)","PDX-1(h)","Pax-5(h)","SRF(h)"]	["MO000007664","MO000013015","MO000024683","MO000024708","MO000024984","MO000028181","MO000059335","MO000079319","MO000117988"]	27	FOXL1(h)	11.3937	ENSG00000176678	217408	9	0.389988	36
ENSG00000033327	26	3.996	GRB2 associated binding protein 2	GAB2	["CP2(h)","CUX-1(h)","ER-beta(h)","Myogenin(h)","NF-kappaB-p65(h)","NKX-2.5(h)","PDX-1(h)","Pax-5(h)","SRF(h)"]	["MO000007664","MO000013015","MO000024683","MO000024708","MO000024984","MO000028181","MO000059335","MO000079319","MO000117988"]	15	Gab-2(h),Gab-2(h){pY603},Gab-2(h){pY632},Gab-2(h){pY},Gab-2-isoform1(h),Gab-2-isoform2(h)	8.71727	ENSG00000033327	264612	9	0.604291	41
ENSG00000017797	18	5.57731	ralA binding protein 1	RALBP1	["CP2(h)","CUX-1(h)","ER-beta(h)","Myogenin(h)","NF-kappaB-p65(h)","NKX-2.5(h)","PDX-1(h)","Pax-5(h)","SRF(h)"]	["MO000007664","MO000013015","MO000024683","MO000024708","MO000024984","MO000028181","MO000059335","MO000079319","MO000117988"]	26	RIP1(h)	11.5191	ENSG00000017797	244635	9	0.427645	44
ENSG00000062524	20	5.3354	leukocyte receptor tyrosine kinase	LTK	["CP2(h)","CUX-1(h)","ER-beta(h)","Myogenin(h)","NF-kappaB-p65(h)","NKX-2.5(h)","PDX-1(h)","Pax-5(h)","SRF(h)"]	["MO000007664","MO000013015","MO000024683","MO000024708","MO000024984","MO000028181","MO000059335","MO000079319","MO000117988"]	24	ltk(h),ltk-LambdaP1(h),ltk-LambdaP2(h),ltk-LambdaP3(h),ltk-isoform2(h),ltk-isoform5(h)	11.2681	ENSG00000062524	263934	9	0.441915	44
