# Supplementary material for: Multiomic Sequencing Reveals Distinctive Gene Expression and Epigenetic Alterations Associated With Primary Sclerosing Cholangitis Development in Treatment-Naïve Pediatric Ulcerative Colitis
Source: Gastro Hep Adv. 2024 Nov 16;4(3):100586. doi: 10.1016/j.gastha.2024.11.002 (PMC11815658; doi:10.1016/j.gastha.2024.11.002)
Supplement: Table A5 [file mmc5.xlsx]

## Sheet: UC_CTRL_DMRs
chrom	start	end	width	min_smoothed_fdr	Stouffer	HMFDR	meandiff	overlapping.genes	annot.type	methylation	annot.chrom	annot.start	annot.end	annot.width	annot.symbol
chr1	896202	896856	655	8.68211327494006e-97	9.987054887516828e-79	5.204039768341191e-61	0.333333	KLHL17	hg19_cpg_islands	hyper	chr1	894287	902691	chr1:894313-902654
chr1	1097233	1097685	453	3.656358955308461e-113	1.4312923267618998e-56	6.93871969112159e-61	0.766541		hg19_cpg_shores	hyper	chr1	1097178	1107991	chr1:1097205-1107956
chr1	1099001	1099409	409	7.91127763877493e-256	9.113040234749799e-95	4.11013423229454e-133	0.742648		hg19_cpg_islands	hyper	chr1	1097178	1107991	chr1:1097205-1107956
chr1	1186445	1186514	70	0	0	0	-2.38129	RP5-902P8.12	hg19_enhancers_fantom	hypo	chr1	1186365	1186541	chr1:1186391-1186507
chr1	1248179	1248342	164	4.90102444084716e-157	7.19071461553077e-103	3.18417295590785e-99	1.12581	CPSF3L	hg19_cpg_islands	hyper	chr1	1247890	1248529	chr1:1247918-1248493
chr1	1268333	1268366	34	1.21343294214971e-76	4.17053310773654e-36	6.93871969112159e-61	0.25	TAS1R3	hg19_cpg_islands	hyper	chr1	1267417	1269002	chr1:1267435-1268986
chr1	1489665	1489793	129	6.61151893589928e-87	6.252861715120599e-31	1.38774393822432e-60	0.468954	SSU72	hg19_cpg_islands	hyper	chr1	1489504	1489821	chr1:1489532-1489794
chr1	2082456	2083021	566	8.28486379984074e-168	1.0341614796789601e-44	2.1222870264062307e-152	-0.597494	PRKCZ	hg19_cpg_islands	hypo	chr1	2082284	2082571	chr1:2082314-2082529
chr1	2876546	2876781	236	1.8673855116331603e-260	7.09977727394297e-143	1.25463466808803e-181	1.2		hg19_cpg_islands	hyper	chr1	2876527	2876842	chr1:2876545-2876808
chr1	3229218	3229814	597	1.8676924349645203e-161	6.87363808135708e-122	1.68790257401045e-59	-0.616993	PRDM16	hg19_enhancers_fantom	hypo	chr1	3228994	3230187	chr1:3229024-3230157
chr1	3328486	3329104	619	2.17290266233839e-205	9.75072911161673e-125	5.30695492651309e-99	0.792481	PRDM16	hg19_cpg_islands	hyper	chr1	3327962	3329462	chr1:3327991-3329424
chr1	3510603	3511290	688	2.80610689755638e-118	2.54097842890848e-76	2.6020198841706e-61	-0.111111	MEGF6	hg19_cpg_shores	hypo	chr1	3504989	3510726	chr1:3402506-3528683
chr1	3526662	3526795	134	4.23024009100913e-106	2.67217970533172e-39	4.2124219989249396e-80	-0.745655	MEGF6	hg19_cpg_shores	hypo	chr1	3510957	3528703	chr1:3402506-3528683
chr1	3566935	3567738	804	0	0	9.55251886772356e-99	-1.39453	WRAP73	hg19_cpg_islands	hypo	chr1	3566423	3567032	chr1:3566445-3569636
chr1	3649359	3649583	225	1.9302837763341506e-201	2.62759791468013e-80	4.244574052812461e-152	0.528321	TP73	hg19_cpg_islands	hyper	chr1	3649267	3649691	chr1:3649294-3649674
chr1	4771725	4772145	421	1.06779805165756e-271	1.80401009485852e-221	2.82971603520831e-152	1.54248	AJAP1	hg19_cpg_islands	hyper	chr1	4771631	4772578	chr1:4771652-4772545
chr1	6345396	6346737	1342	7.0408155497797815e-143	2.73318058793112e-99	1.04080795366824e-60	0.25	ACOT7	hg19_cpg_shelves	hyper	chr1	6344646	6347015	chr1:6322332-6454326
chr1	6437772	6438755	984	2.5730422156717404e-173	6.88606898825163e-34	3.5371450440103908e-152	-0.747168	ACOT7	hg19_cpg_inter	hypo	chr1	6437411	6437871	chr1:6322332-6454326
chr1	6639440	6639736	297	1.65719918486506e-111	1.40502890459194e-43	1.98080626826399e-79	0.240747	TAS1R1	hg19_cpg_islands	hyper	chr1	6639400	6640395	chr1:6639427-6640361
chr1	6937647	6938796	1150	5.77684952692842e-140	1.76491624773528e-95	1.68790257401048e-59	-0.139649	CAMTA1	hg19_cpg_inter	hypo	chr1	6936665	6939669	chr1:6843384-7830266
chr1	6947677	6948047	371	1.63190614988496e-130	1.4413489268130302e-60	6.59959510808159e-61	0.80188	CAMTA1	hg19_cpg_inter	hyper	chr1	6944382	6950634	chr1:6843384-7830266
chr1	6952331	6952436	106	4.36304673127336e-85	5.52071851562925e-48	1.01274154440629e-59	-0.833333	CAMTA1	hg19_cpg_inter	hypo	chr1	6950845	6952653	chr1:6843384-7830266
chr1	6990996	6991520	525	3.73491701480744e-163	3.09533279360642e-69	2.88134315119936e-114	-1.18872	CAMTA1	hg19_cpg_inter	hypo	chr1	6989814	6993134	chr1:6843384-7830266
chr1	7081110	7082127	1018	0	2.38076050298952e-116	3.69495897705957e-303	-0.797852	CAMTA1	hg19_cpg_inter	hypo	chr1	7078118	7083826	chr1:6843384-7830266
chr1	7151399	7152168	770	5.35669555407202e-82	1.08542797696566e-19	1.01274154440629e-59	-0.783946	CAMTA1	hg19_cpg_inter	hypo	chr1	7145118	7158165	chr1:6843384-7830266
chr1	7215013	7216838	1826	0	8.33074187985904e-198	3.69495897705957e-303	0.0416522	CAMTA1	hg19_cpg_inter	hyper	chr1	7215749	7216090	chr1:6843384-7830266
chr1	7309059	7309479	421	8.64628939477872e-88	1.09998467016694e-23	1.68790257401048e-59	0.116993	CAMTA1	hg19_cpg_inter	hyper	chr1	7306978	7315156	chr1:6843384-7830266
chr1	7315712	7315921	210	4.36876400066396e-128	1.78480825119448e-59	6.93871969112159e-61	-0.69812	CAMTA1	hg19_cpg_inter	hypo	chr1	7315359	7316352	chr1:6843384-7830266
chr1	7328566	7328777	212	3.90219094255256e-155	7.912247373278222e-60	2.1222870264062307e-152	0.319716	CAMTA1	hg19_cpg_inter	hyper	chr1	7325653	7330257	chr1:6843384-7830266
chr1	7492892	7492993	102	1.95317194420075e-124	4.12949872185714e-68	1.01274154440627e-59	1.52832	CAMTA1	hg19_cpg_inter	hyper	chr1	7489925	7494839	chr1:6843384-7830266
chr1	7531346	7532832	1487	8.96419864514255e-191	2.2203680239311e-121	3.42511186024545e-133	-0.7	CAMTA1	hg19_enhancers_fantom	hypo	chr1	7522579	7540223	chr1:6843384-7830266
chr1	7612135	7612632	498	8.26293593578597e-135	5.36783941971376e-71	1.04178539592398e-101	0.444444	CAMTA1	hg19_cpg_inter	hyper	chr1	7607740	7613267	chr1:6843384-7830266
chr1	7649663	7649686	24	7.05635610854225e-214	6.59541228777695e-132	2.16756198892436e-152	-0.333333	CAMTA1	hg19_cpg_inter	hypo	chr1	7639849	7651983	chr1:6843384-7830266
chr1	7694904	7695192	289	4.56158809464266e-104	2.8930717765041e-51	8.04841520905789e-38	0.0877444	CAMTA1	hg19_cpg_inter	hyper	chr1	7683782	7695412	chr1:6843384-7830266
chr1	7702461	7702914	454	2.36845189710962e-88	5.578781028219349e-40	9.65809825081141e-38	0.5	CAMTA1	hg19_cpg_inter	hyper	chr1	7699797	7707892	chr1:6843384-7830266
chr1	7738882	7739499	618	2.01172282245583e-102	1.31154983437277e-28	6.93871969112159e-61	0.594361	CAMTA1	hg19_genes_promoters	hyper	chr1	7734862	7742985	chr1:6843384-7830266	CAMTA1
chr1	7787829	7788055	227	1.2938969166234098e-92	2.0068097919115e-18	5.204039768341191e-61	-0.666667	CAMTA1	hg19_cpg_inter	hypo	chr1	7787461	7789189	chr1:6843384-7830266
chr1	8377805	8377868	64	7.20930309999232e-243	2.81250069152337e-55	3.9183517415483e-242	-0.507387		hg19_cpg_islands	hypo	chr1	8377759	8378479	chr1:8377784-8378447
chr1	11340842	11341435	594	5.94892169367747e-228	3.43899159924065e-146	2.1222870264062307e-152	-0.185172	UBIAD1	hg19_cpg_inter	hypo	chr1	11340489	11341596	chr1:11340517-11341558
chr1	11942982	11943154	173	4.890432760133782e-97	1.1204310769242e-91	6.1621110032975714e-46	1.19499		hg19_enhancers_fantom	hyper	chr1	11942895	11943241	chr1:11942925-11943217
chr1	12721355	12722010	656	1.21362566622423e-148	1.47588584827338e-72	7.02070333154158e-80	0.422882	AADACL4	hg19_cpg_inter	hyper	chr1	12720923	12724393	chr1:12702566-12727597
chr1	13920051	13920252	202	0	0	0	0.228321	PDPN	hg19_enhancers_fantom	hyper	chr1	13920026	13920661	chr1:13920055-13920639
chr1	13949926	13949940	15	6.13654401071622e-124	1.99766161297369e-75	3.18417295590785e-99	-0.210506		hg19_enhancers_fantom	hypo	chr1	13949808	13950191	chr1:13949833-13950153
chr1	14880258	14880389	132	2.7803199359880102e-306	4.984862508507299e-103	1.58355384731124e-303	1.88998		hg19_enhancers_fantom	hyper	chr1	14880180	14880568	chr1:14880204-14880538
chr1	15416999	15417274	276	2.50419923934655e-214	5.74603604160526e-95	4.244574052812461e-152	-0.714056	KAZN	hg19_enhancers_fantom	hypo	chr1	15416958	15417299	chr1:15416988-15417263
chr1	19337548	19337568	21	2.93356735868548e-90	3.24548554379951e-61	1.35032205920838e-59	1.58899		hg19_genes_intergenic	hyper	chr1	19337533	19338140	chr1:19337562-19338116
chr1	19340258	19340917	660	1.18980610071591e-190	3.62136120091577e-137	4.24556394121047e-99	-0.639682		hg19_genes_intergenic	hypo	chr1	19340088	19340954	chr1:19340099-19340924
chr1	19393754	19393937	184	3.68518973536913e-102	5.35464869315886e-30	5.30695492651309e-99	1.17233		hg19_genes_intergenic	hyper	chr1	19393603	19394091	chr1:19393632-19394063
chr1	20070097	20070855	759	9.23803653261665e-153	4.55855608195832e-73	8.249493885101991e-61	-0.138998	TMCO4	hg19_cpg_inter	hypo	chr1	20069556	20071171	chr1:20069576-20071143
chr1	22446524	22446821	298	2.36545047462245e-90	7.02348464355384e-78	1.01274154440629e-59	-1.33333	WNT4	hg19_cpg_islands	hypo	chr1	22446497	22446979	chr1:22446520-22446943
chr1	24894544	24894736	193	2.95639545573132e-141	1.20269301191035e-50	2.74008948819636e-133	1.92688	NCMAP	hg19_cpg_inter	hyper	chr1	24894442	24894822	chr1:24894472-24894811
chr1	25520971	25521507	537	2.09445054773105e-289	1.78907507652768e-150	1.6954879111630302e-148	0.655028		hg19_genes_intergenic	hyper	chr1	25520915	25521543	chr1:25520937-25521524
chr1	27957528	27958222	695	3.6861556981740505e-117	6.4557318676992185e-40	8.58497622299509e-38	-0.200679	FGR	hg19_enhancers_fantom	hypo	chr1	27957453	27958636	chr1:27957478-27958684
chr1	28013129	28013334	206	0	0	0	0.903598	CHMP1AP1	hg19_genes_intergenic	hyper	chr1	28013063	28013424	chr1:28013086-28013397
chr1	28213800	28214188	389	3.3691366657325297e-246	4.17190884635781e-162	2.1222870264062307e-152	-1.75746		hg19_enhancers_fantom	hypo	chr1	28213612	28214214	chr1:28213639-28214195
chr1	31218400	31218528	129	0	0	0	-1.78138	LAPTM5	hg19_enhancers_fantom	hypo	chr1	31218082	31218572	chr1:31218107-31218539
chr1	31280451	31280502	52	0	0	1.0257163414244502e-236	2.66748		hg19_cpg_islands	hyper	chr1	31280102	31280542	chr1:31280121-31280512
chr1	34099015	34099054	40	1.1491267237798902e-173	7.37965103882352e-110	2.1610073633995197e-114	0.268337	CSMD2	hg19_cpg_islands	hyper	chr1	34098866	34099141	chr1:34098896-34099119
chr1	35394397	35394563	167	4.25511244017098e-93	1.04609975151022e-56	8.11997679060866e-49	0.669118	DLGAP3	hg19_enhancers_fantom	hyper	chr1	35394234	35394698	chr1:35394262-35394654
chr1	39174587	39175060	474	4.36331078544341e-87	1.95979169380868e-40	9.65809825086947e-38	0.797201	RP11-334L9.1	hg19_cpg_islands	hyper	chr1	39174016	39175810	chr1:39174042-39175782
chr1	40137080	40137200	121	7.14926721880626e-105	4.54206945115992e-88	6.93871969112159e-61	1.4036	NT5C1A	hg19_cpg_islands	hyper	chr1	40136960	40138117	chr1:40136988-40138087
chr1	42929373	42929499	127	1.62210197675018e-121	1.1156798932997201e-61	5.30695492651309e-99	-0.609474	PPCS, CCDC30	hg19_cpg_islands	hypo	chr1	42928774	42929537	chr1:42928797-42929500
chr1	43769595	43769683	89	0	0	0	-0.463325	TIE1	hg19_genes_promoters	hypo	chr1	43769576	43769776	chr1:43769604-43770244	TIE1
chr1	44716674	44716988	315	1.3531829227554802e-197	3.45722163150325e-130	7.02070333154158e-80	1.28733	ERI3	hg19_cpg_inter	hyper	chr1	44716549	44717522	chr1:44716575-44717490
chr1	44873287	44874046	760	6.32940624097863e-143	3.50033962731188e-121	2.02548308881257e-59	1.05664	RNF220	hg19_cpg_islands	hyper	chr1	44871081	44874079	chr1:44871109-44874047
chr1	47688306	47688991	686	2.2921658375612e-152	2.0338092552555895e-79	6.59959510808159e-61	0.771241	TAL1	hg19_cpg_shelves	hyper	chr1	47683073	47690075	chr1:47679963-47690270
chr1	47899129	47900152	1024	0	1.06083321862306e-154	5.87752761232245e-242	1.20951	FOXD2-AS1	hg19_cpg_islands	hyper	chr1	47899095	47899432	chr1:47899125-47899398
chr1	47904148	47904431	284	2.42119801566166e-157	5.515570474947199e-71	3.42511186024545e-133	-0.160126	FOXD2	hg19_cpg_islands	hypo	chr1	47902765	47905550	chr1:47902793-47905518
chr1	50890630	50891226	597	2.3052326249967e-234	1.5848272687314898e-138	3.5371450440103908e-152	0.716341		hg19_cpg_islands	hyper	chr1	50884200	50891509	chr1:50884228-50891471
chr1	53173152	53173287	136	6.00716655399801e-160	4.64328162922887e-110	1.04178539592398e-101	1.77398		hg19_genes_intergenic	hyper	chr1	53172766	53173341	chr1:53172796-53173303
chr1	53586454	53586588	135	5.85215141202518e-77	9.44733257828763e-29	2.02548308881257e-59	-0.613012	SLC1A7	hg19_cpg_inter	hypo	chr1	53585295	53589919	chr1:53550855-53608789
chr1	54822005	54822199	195	1.9174823062118105e-113	1.5183279323431699e-34	3.3758051480209e-59	0.0421554	SSBP3	hg19_cpg_islands	hyper	chr1	54821964	54822361	chr1:54821990-54822333
chr1	61297718	61297876	159	4.24259282385933e-244	4.28249302605235e-109	3.03191022775779e-163	1.28596		hg19_genes_intergenic	hyper	chr1	61297432	61297982	chr1:61297460-61297965
chr1	63785043	63787273	2231	0	2.31974025999576e-155	8.489148105624931e-152	0.143156	RP4-792G4.2	hg19_cpg_islands	hyper	chr1	63786675	63790499	chr1:63782394-63790471
chr1	64269929	64270343	415	2.75251994040769e-135	5.41962491207954e-122	5.06370772203143e-60	1.66667	ROR1	hg19_cpg_inter	hyper	chr1	64269297	64271422	chr1:64237690-64647679
chr1	64376462	64376998	537	0	0	0	-0.694988	ROR1	hg19_cpg_inter	hypo	chr1	64368266	64377765	chr1:64237690-64647679
chr1	65399097	65399269	173	1.43952289794138e-155	1.3311032613435499e-48	2.82971603520831e-152	-1.41994	JAK1	hg19_enhancers_fantom	hypo	chr1	65398924	65399477	chr1:65398951-65399446
chr1	65991394	65991833	440	3.55292658886823e-149	1.29356942181412e-71	1.07312202787439e-37	-0.0141604	LEPR	hg19_cpg_islands	hypo	chr1	65990982	65991840	chr1:65991001-65991811
chr1	66711195	66711626	432	1.57800211567426e-277	1.28708468421688e-73	1.95917587077415e-242	-0.41856	PDE4B	hg19_cpg_inter	hypo	chr1	66707299	66718371	chr1:66256856-66840762
chr1	68517255	68517273	19	9.52266427965758e-81	3.61914526029547e-30	6.93871969112159e-61	0.291667	GNG12-AS1, DIRAS3	hg19_cpg_islands	hyper	chr1	68517224	68517507	chr1:68517254-68517474
chr1	82409294	82410021	728	8.2474388782178e-297	1.51054042542782e-75	1.95917587077415e-242	-0.333333	LPHN2	hg19_cpg_inter	hypo	chr1	82398660	82413648	chr1:82264082-82458607
chr1	82451872	82452623	752	3.4433361389230103e-215	1.32468130073867e-163	2.1222870264062307e-152	-0.723308	LPHN2	hg19_cpg_inter	hypo	chr1	82452562	82457884	chr1:82264082-82458607
chr1	91172185	91172240	56	5.0017075546234385e-208	1.81714038449835e-125	1.3200175363279e-116	-1.26579		hg19_cpg_islands	hypo	chr1	91172073	91172798	chr1:91172102-91172771
chr1	92198155	92198396	242	2.08906392118964e-258	1.57328180643195e-107	1.95917587077415e-242	-0.138346	TGFBR3	hg19_enhancers_fantom	hypo	chr1	92198125	92198480	chr1:92198149-92198440
chr1	92316963	92317101	139	1.32009489879022e-178	8.27298064124195e-16	1.75648853532324e-181	0.122013	TGFBR3	hg19_cpg_inter	hyper	chr1	92316934	92317182	chr1:92316956-92317153
chr1	95082748	95083288	541	4.43888598621283e-165	1.7574993355295e-50	2.89008265189915e-152	0.395426		hg19_genes_intergenic	hyper	chr1	95081900	95082919	chr1:95081930-95082884
chr1	108581591	108581698	108	1.59985787760155e-199	7.2557662663605e-143	3.9416551320634597e-125	1.35172		hg19_enhancers_fantom	hyper	chr1	108581289	108581816	chr1:108581319-108581798
chr1	110333328	110333590	263	1.84545124073912e-180	2.6597552204968e-115	3.18417295590785e-99	-1.02832		hg19_enhancers_fantom	hypo	chr1	110333250	110333707	chr1:110333273-110333688
chr1	110334990	110335410	421	0	7.71472798138413e-174	2.11140512974832e-303	0.585855		hg19_enhancers_fantom	hyper	chr1	110334820	110335749	chr1:110334849-110335721
chr1	112161644	112161766	123	3.03828880012756e-84	3.07241435433583e-44	1.68790257401048e-59	0.950377	RAP1A	hg19_genes_promoters	hyper	chr1	112161084	112161930	chr1:112161101-112161895	RAP1A
chr1	116380874	116381320	447	1.71262190929016e-81	2.75939643537698e-74	9.65809825082987e-38	-1.3023	NHLH2	hg19_cpg_islands	hypo	chr1	116380338	116382402	chr1:116380359-116382364
chr1	117424866	117424974	109	3.1514895449719805e-188	3.62043323552644e-60	3.8960535226258496e-170	-0.00405516		hg19_enhancers_fantom	hypo	chr1	117424811	117425048	chr1:117424835-117425013
chr1	118113675	118113741	67	1.09129264129411e-111	1.71272948497275e-103	5.204039768341191e-61	0.528321		hg19_genes_intergenic	hyper	chr1	118113634	118113875	chr1:118113664-118113842
chr1	143743467	143743579	113	2.5291238222989803e-131	2.65219162983478e-107	3.18417295590785e-99	0.823162	RP6-206I17.1	hg19_cpg_islands	hyper	chr1	143743271	143744982	chr1:143743292-143744949
chr1	148243830	148244758	929	1.19423785336014e-286	4.06804534589314e-101	4.79515660434363e-133	0.385345		hg19_cpg_islands	hyper	chr1	148244563	148244891	chr1:148244589-148244861
chr1	148673279	148673715	437	4.60804147784158e-124	2.6956326445350003e-47	4.24556394121047e-99	1.47987		hg19_genes_intergenic	hyper	chr1	148673169	148673393	chr1:148248250-149110225
chr1	149398881	149399185	305	0	3.33623518076322e-118	1.36980943637476e-189	0.359664	HIST2H2BB, RP5-998N21.10	hg19_cpg_islands	hyper	chr1	149398805	149399291	chr1:149398825-149399250
chr1	149718543	149719493	951	4.33193650371829e-120	6.54301878851155e-26	3.47261798641327e-101	-0.308496	RP11-353N4.5	hg19_cpg_islands	hypo	chr1	149718513	149718948	chr1:149718542-149718918
chr1	151249913	151250195	283	9.9853217980426e-139	5.14373836762258e-94	3.18417295590785e-99	-2.11074		hg19_enhancers_fantom	hypo	chr1	151249546	151250137	chr1:151249567-151250096
chr1	153358924	153359338	415	0	0	0	-1.39453		hg19_enhancers_fantom	hypo	chr1	153358812	153359399	chr1:153358841-153359369
chr1	154397757	154397904	148	2.45244524698353e-137	7.82242725932416e-91	3.18417295590785e-99	0.723308	IL6R	hg19_enhancers_fantom	hyper	chr1	154397672	154398027	chr1:154397373-154397997
chr1	154821885	154821946	62	3.0640182446136903e-239	2.7721293995585706e-93	7.69287256068339e-237	1.55664	KCNN3	hg19_enhancers_fantom	hyper	chr1	154821614	154821995	chr1:154821633-154821959
chr1	155098490	155099031	542	0	0	0	-0.383007		hg19_cpg_islands	hypo	chr1	155098382	155100484	chr1:155098409-155100451
chr1	156890604	156890618	15	3.29956588164754e-189	4.9739578058256994e-83	2.82971603520831e-152	-0.521241	LRRC71	hg19_cpg_islands	hypo	chr1	156890218	156890841	chr1:156890243-156890806
chr1	157468451	157469223	773	0	1.49602097656755e-187	9.160597461919827e-255	-0.474666		hg19_genes_intergenic	hypo	chr1	157467703	157469248	chr1:157467733-157469273
chr1	159880249	159880548	300	2.38889519503728e-185	4.02135719614294e-77	1.1121638515200102e-151	-0.230238		hg19_enhancers_fantom	hypo	chr1	159880055	159880727	chr1:159880076-159880706
chr1	160627154	160627410	257	2.16629930389179e-154	1.1633865728194e-31	2.89008265189915e-152	0.0695802		hg19_enhancers_fantom	hyper	chr1	160627071	160627493	chr1:160627101-160627476
chr1	160680187	160680856	670	0	0	0	-1.42158	CD48	hg19_enhancers_fantom	hypo	chr1	160680092	160680565	chr1:160680120-160680523
chr1	160759781	160760508	728	2.21558028715955e-152	2.89123400874928e-138	4.24556394121047e-99	-1.54248		hg19_enhancers_fantom	hypo	chr1	160760103	160760699	chr1:160760131-160760667
chr1	161348812	161349158	347	4.93119674390985e-296	9.79955825588344e-152	1.95917587077415e-242	-0.125815	RRM2P2	hg19_enhancers_fantom	hypo	chr1	161348737	161349258	chr1:161348763-161349231
chr1	161575674	161576655	982	6.83699748928731e-232	2.6645382732047198e-135	7.061157627701641e-152	-0.0915037	FCGR2B, HSPA7, FCGR3A	hg19_cpg_islands	hypo	chr1	161575507	161576941	chr1:161575534-161576908
chr1	161973103	161973301	199	3.7586523811101e-97	1.17035364201273e-43	5.204039768341191e-61	-0.23584	OLFML2B	hg19_enhancers_fantom	hypo	chr1	161972976	161973422	chr1:161973003-161973384
chr1	163145107	163145882	776	3.16514146244517e-96	1.0048047041654e-69	5.204039768341191e-61	-0.430827	RP11-267N12.1, RGS5	hg19_cpg_inter	hypo	chr1	163143873	163146176	chr1:163110089-163173463
chr1	167478870	167479164	295	5.97862656515161e-172	4.49603047224585e-97	1.38904719456531e-101	-0.0731203	CD247	hg19_enhancers_fantom	hypo	chr1	167478699	167479246	chr1:167478725-167479215
chr1	178506738	178507085	348	3.00397833048887e-273	8.80245162897238e-79	3.44808387972759e-257	-1.73275	TEX35	hg19_cpg_inter	hypo	chr1	178506641	178507406	chr1:178506658-178507363
chr1	180895818	180895934	117	4.34632360260655e-112	1.71272948497275e-103	5.204039768341191e-61	-0.138346	KIAA1614	hg19_genes_promoters	hypo	chr1	180895618	180895996	chr1:180895607-180895967	KIAA1614
chr1	182118193	182118862	670	4.1587615225596603e-181	3.66104747284449e-99	3.49777515728079e-76	0.0830075	GS1-122H1.2	hg19_enhancers_fantom	hyper	chr1	182118141	182119061	chr1:182118170-182119053
chr1	182218505	182218567	63	0	9.7990527572694e-277	1.00370773447042e-181	0.396241	GS1-122H1.2	hg19_genes_intergenic	hyper	chr1	182218374	182218747	chr1:182218397-182218717
chr1	183386072	183386950	879	0	0	6.32219739865276e-190	-0.847494	NMNAT2	hg19_cpg_islands	hypo	chr1	183385983	183387681	chr1:183386000-183387664
chr1	183549435	183549674	240	2.4057633196537104e-240	1.5021197678001e-150	3.65343201806376e-160	1.44064	SMG7, NCF2	hg19_enhancers_fantom	hyper	chr1	183549348	183549736	chr1:183549376-183549721
chr1	184877156	184877641	486	4.18612986778886e-168	1.49680689433318e-46	2.1222870264062307e-152	0.861654	FAM129A	hg19_cpg_inter	hyper	chr1	184875773	184880184	chr1:184758159-184944218
chr1	185346142	185346563	422	1.42260286152901e-255	5.17810394145016e-114	1.05967994447689e-148	-0.800652		hg19_enhancers_fantom	hypo	chr1	185346031	185346721	chr1:185346055-185346688
chr1	186645671	186647205	1535	3.54273783779327e-262	1.39486246276643e-190	4.79515660434363e-133	0.149624	PTGS2	hg19_cpg_shelves	hyper	chr1	186644337	186645850	chr1:186638944-186652084
chr1	189756511	189756520	10	0	0	0	1.9183	RP11-398M15.1	hg19_enhancers_fantom	hyper	chr1	189756322	189756671	chr1:189756312-189756642
chr1	192873744	192873815	72	0	0	0	-1.79309		hg19_enhancers_fantom	hypo	chr1	192873618	192874036	chr1:192873637-192874003
chr1	201253243	201253587	345	8.22016058129279e-85	2.93766446842385e-65	1.60968304181158e-37	0.441504	PKP1	hg19_cpg_islands	hyper	chr1	201252427	201253686	chr1:201252452-201253648
chr1	201710236	201710402	167	7.5795702728921e-107	7.63312092785908e-44	1.04178539592398e-101	-0.5	NAV1, IPO9-AS1	hg19_enhancers_fantom	hypo	chr1	201709767	201710454	chr1:201709797-201710423
chr1	201777145	201777275	131	1.55573199296604e-107	5.7228020370698906e-61	1.01274154440629e-59	0.0283208	NAV1, IPO9-AS1	hg19_genes_promoters	hyper	chr1	201776872	201778368	chr1:201775739-201778330	MIR1231
chr1	202041493	202041728	236	3.03969837804083e-286	2.23479512260019e-37	3.05588788929874e-286	0.158633		hg19_genes_intergenic	hyper	chr1	202041262	202042018	chr1:202041290-202041981
chr1	202611826	202612294	469	6.66199173077868e-133	5.871331032786741e-76	3.18417295590785e-99	0.787523	SYT2	hg19_cpg_islands	hyper	chr1	202611641	202612492	chr1:202611668-202613039
chr1	204111216	204111880	665	1.88842987090247e-175	6.41208829156398e-47	2.16756198892436e-152	0.569173	RP11-74C13.3, ETNK2	hg19_cpg_inter	hyper	chr1	204110221	204113205	chr1:204098190-204121807
chr1	204256025	204256384	360	0	0	0	-1.3415	PLEKHA6	hg19_enhancers_fantom	hypo	chr1	204255776	204256610	chr1:204255802-204256604
chr1	206881555	206881810	256	3.5530710440653195e-185	1.06634677133146e-117	7.920105217967411e-117	1.01113	MAPKAPK2	hg19_cpg_inter	hyper	chr1	206881212	206882102	chr1:206881239-206882073
chr1	207842984	207843027	44	1.39678832860828e-214	1.093978530797e-164	4.24556394121047e-99	1.76696	CR1L	hg19_cpg_islands	hyper	chr1	207842779	207843289	chr1:207842805-207843259
chr1	211988428	211988839	412	2.29197620921613e-113	4.61712348650561e-33	3.18417295590785e-99	1.50078	LPGAT1	hg19_enhancers_fantom	hyper	chr1	211988316	211989116	chr1:211988342-211989080
chr1	221067869	221068043	175	1.50370461114046e-81	7.55079554607128e-20	1.68790257401048e-59	-0.641504		hg19_cpg_islands	hypo	chr1	221067431	221068202	chr1:221067447-221068185
chr1	223920271	223920748	478	6.49864427964416e-175	2.04217613756306e-38	2.8244630510806607e-152	0.617638	CAPN2	hg19_cpg_inter	hyper	chr1	223920451	223921013	chr1:223920480-223920987
chr1	226842350	226843013	664	1.90344049684375e-107	1.73780165143243e-50	1.35032205920838e-59	0.850919	ITPKB	hg19_enhancers_fantom	hyper	chr1	226842073	226842593	chr1:226842095-226842563
chr1	227164012	227164036	25	4.68838193944388e-132	5.41962491207954e-122	5.06370772203143e-60	1.66667	ADCK3	hg19_cpg_islands	hyper	chr1	227163719	227164277	chr1:227163739-227164237
chr1	228075571	228075725	155	2.53196520656884e-121	5.90407046705518e-55	2.1610073633995197e-114	-0.880535		hg19_cpg_islands	hypo	chr1	228075356	228075785	chr1:228075377-228075750
chr1	228246673	228246984	312	1.21984645350664e-153	5.09467521300061e-102	8.439512870052382e-60	0.5	WNT3A	hg19_cpg_islands	hyper	chr1	228246609	228247223	chr1:228246631-228247197
chr1	228743517	228744145	629	1.12559187741572e-92	1.40605514886724e-44	6.43873216724631e-38	0.537793	RNA5SP19	hg19_cpg_islands	hyper	chr1	228744080	228744556	chr1:228744110-228784250
chr1	234857684	234857856	173	5.7309558128604305e-183	1.21510608856508e-52	6.59959510808159e-61	0.70394		hg19_genes_promoters	hyper	chr1	234857682	234858213	chr1:234857710-234858181	LINC01132
chr1	235054864	235055051	188	0	6.56831556742362e-136	9.48329605815661e-190	1.23261		hg19_genes_intergenic	hyper	chr1	235054829	235055284	chr1:235054859-235055263
chr1	235836331	235836860	530	5.82231917146414e-153	3.27554501451511e-33	2.74008948819636e-133	0.17688	LYST	hg19_enhancers_fantom	hyper	chr1	235835658	235836995	chr1:235835688-235836968
chr1	240306920	240307463	544	4.0825001156768985e-115	1.54948801764879e-84	1.01274154440629e-59	-0.402506	FMN2, RP11-567G24.1	hg19_enhancers_fantom	hypo	chr1	240306861	240308825	chr1:240306890-240307603;chr1:240307621-240308162;chr1:240308207-240308537;chr1:240308546-240308862
chr1	242220329	242220769	441	1.9016880414933497e-308	1.04000564533072e-128	1.95917587077415e-242	1.11022302462516e-15	TUBB8P6	hg19_cpg_islands	hyper	chr1	242220259	242220647	chr1:242220284-242220615
chr1	245217630	245217814	185	1.36432850010476e-116	6.29184171054312e-33	2.1610073633995197e-114	-0.828321	EFCAB2	hg19_enhancers_fantom	hypo	chr1	245217569	245217863	chr1:245217556-245217830
chr1	245848669	245848934	266	0	3.7735206551308296e-255	6.366861079218701e-152	0.102033	KIF26B	hg19_cpg_islands	hyper	chr1	245848511	245849137	chr1:245848539-245849103
chr1	245990405	245990887	483	0	1.5329157594608e-133	2.6392564121854103e-303	0.983007	SMYD3	hg19_cpg_inter	hyper	chr1	245990225	245992023	chr1:245910642-246671144
chr1	246015685	246017340	1656	0	1.3090730184451902e-173	4.244574052812461e-152	-0.0507398	SMYD3	hg19_cpg_inter	hypo	chr1	246014010	246028631	chr1:245910642-246671144
chr1	246020315	246021759	1445	9.16098811389087e-127	3.85291853958414e-95	1.68790257401045e-59	-0.0943358	SMYD3	hg19_cpg_inter	hypo	chr1	246014010	246028631	chr1:245910642-246671144
chr1	246023794	246025015	1222	8.34932175829748e-266	2.9094669519265e-111	4.3220147267990496e-114	0.386988	SMYD3	hg19_cpg_inter	hyper	chr1	246014010	246028631	chr1:245910642-246671144
chr1	246120311	246121003	693	0	5.49845233939213e-105	1.58355384731124e-303	-0.194988	SMYD3	hg19_cpg_inter	hypo	chr1	246119489	246122247	chr1:245910642-246671144
chr1	246136070	246137079	1010	1.45313609834983e-204	5.2174709021375e-125	2.88134315119936e-114	-0.55188	SMYD3	hg19_cpg_shores	hypo	chr1	246134686	246137841	chr1:245910642-246671144
chr1	246160640	246161978	1339	4.74219462803035e-220	6.34624707316524e-114	4.95200306161454e-152	0.769996	SMYD3	hg19_cpg_inter	hyper	chr1	246158391	246165492	chr1:245910642-246671144
chr1	246183787	246186127	2341	0	3.89783376451333e-242	2.28570518256984e-242	-0.485964	SMYD3	hg19_enhancers_fantom	hypo	chr1	246182184	246187119	chr1:245910642-246671144
chr1	246227299	246227563	265	6.24621490278175e-99	1.20353353391173e-73	6.1621110426134e-46	0.0691729	SMYD3	hg19_cpg_inter	hyper	chr1	246227208	246236759	chr1:245910642-246671144
chr1	246248758	246248993	236	2.3294043563515198e-92	1.40593462333433e-66	6.93871969112159e-61	0.330482	SMYD3	hg19_cpg_inter	hyper	chr1	246247759	246250017	chr1:245910642-246671144
chr1	246253004	246253120	117	0	0	0	-2.25355	SMYD3	hg19_cpg_inter	hypo	chr1	246252524	246253790	chr1:245910642-246671144
chr1	246258219	246258748	530	1.08392512934464e-108	7.02348464355384e-78	1.01274154440629e-59	-0.666667	SMYD3	hg19_cpg_inter	hypo	chr1	246256789	246263412	chr1:245910642-246671144
chr1	246411031	246411641	611	1.5073274320232702e-112	1.42910702715946e-24	4.24556394121047e-99	-1.06474	SMYD3	hg19_cpg_shelves	hypo	chr1	246410792	246411952	chr1:245910642-246671144
chr1	246474923	246474937	15	8.2781809916357e-268	1.88762650610064e-216	1.44067157559968e-114	-1.33496	SMYD3	hg19_cpg_inter	hypo	chr1	246474238	246475730	chr1:245910642-246671144
chr1	246486720	246486875	156	5.99148121688691e-129	1.15767585737721e-55	1.38904719456531e-101	0.124185	SMYD3	hg19_cpg_inter	hyper	chr1	246485793	246487463	chr1:245910642-246671144
chr1	246501699	246503228	1530	4.06852748690065e-295	2.6092654377592e-116	2.61223449436553e-242	0.415852	SMYD3	hg19_cpg_inter	hyper	chr1	246497474	246507388	chr1:245910642-246671144
chr1	247125535	247125628	94	5.473908849480859e-256	1.94451816897701e-77	9.160597461919827e-255	-0.666667	ZNF695, ZNF670	hg19_enhancers_fantom	hypo	chr1	247125231	247125694	chr1:247125260-247125664
chr1	247603664	247603692	29	1.50586478025403e-101	5.04032960210493e-37	1.04178539592398e-101	-0.194988	NLRP3	hg19_enhancers_fantom	hypo	chr1	247603472	247603956	chr1:247603500-247603921
chr10	406895	406968	74	2.94745287000191e-156	2.88649036657148e-72	4.24556394121047e-99	1.15332	DIP2C	hg19_cpg_shelves	hyper	chr10	406812	407203	chr10:406842-407177
chr10	644378	644437	60	1.5133106150267e-179	3.82717671440647e-96	2.82971603520831e-152	0.771241	DIP2C	hg19_enhancers_fantom	hyper	chr10	644305	644615	chr10:644331-644586
chr10	3853609	3854307	699	6.34297803263586e-248	3.09575149930513e-155	3.5371450440103908e-152	-0.475489		hg19_enhancers_fantom	hypo	chr10	3853224	3854386	chr10:3853250-3854357
chr10	3944845	3944859	15	1.36611738995495e-189	6.665055281540828e-125	2.1222870264062307e-152	-1.62581		hg19_enhancers_fantom	hypo	chr10	3944339	3945289	chr10:3944367-3945263
chr10	3948537	3948941	405	0	0	8.67980149347012e-245	1.14298		hg19_enhancers_fantom	hyper	chr10	3948409	3948969	chr10:3948437-3948936
chr10	3978136	3978526	391	2.13004613178268e-139	6.01930632117869e-32	6.48302209019857e-114	0.0417572		hg19_genes_intergenic	hyper	chr10	3978092	3979022	chr10:3978122-3978999
chr10	4035022	4035074	53	1.12127140771718e-131	5.0246325519446196e-27	3.42511186024545e-133	-0.939856		hg19_enhancers_fantom	hypo	chr10	4034967	4035402	chr10:4034997-4035363
chr10	4284101	4284264	164	4.74534791047918e-115	9.74944711461849e-32	2.88134315119936e-114	0.816855	LINC00702	hg19_enhancers_fantom	hyper	chr10	4283782	4284379	chr10:4283808-4284356
chr10	6095983	6096612	630	2.7321990047287e-111	8.26569904678354e-29	8.42484399784989e-80	-0.572988	IL2RA	hg19_enhancers_fantom	hypo	chr10	6095742	6096291	chr10:6095769-6096278
chr10	6309489	6309540	52	1.5121379828596e-268	3.30472020879591e-81	7.049305512070449e-268	-1.59123		hg19_enhancers_fantom	hypo	chr10	6308964	6309660	chr10:6308980-6309622
chr10	7371624	7372459	836	5.78695387222559e-244	1.05591267223287e-71	8.49112788242094e-99	-0.611654	SFMBT2	hg19_cpg_inter	hypo	chr10	7369649	7373714	chr10:7198586-7455339
chr10	7387926	7388491	566	4.64801115792927e-244	1.19425096205102e-62	3.16109869932638e-190	1.72331	SFMBT2	hg19_cpg_inter	hyper	chr10	7387596	7388678	chr10:7198586-7455339
chr10	7424913	7424974	62	7.98035707489217e-126	4.40573109871385e-43	7.920105217967411e-117	1.87157	SFMBT2	hg19_cpg_inter	hyper	chr10	7424375	7425227	chr10:7198586-7455339
chr10	8103819	8104036	218	5.43945269998982e-157	6.25770031821597e-27	4.244574052812461e-152	0.756401	GATA3	hg19_enhancers_fantom	hyper	chr10	8103596	8104049	chr10:8103619-8104019
chr10	11784722	11784898	177	1.06517483607609e-119	4.25737710440944e-76	5.06370772203143e-60	-1.5	ECHDC3	hg19_cpg_islands	hypo	chr10	11784379	11784967	chr10:11784407-11784937
chr10	12645905	12646058	154	1.13312793308763e-260	1.18533451453133e-120	1.95917587077415e-242	-1.16667	CAMK1D	hg19_cpg_inter	hypo	chr10	12645804	12646374	chr10:12645820-12646338
chr10	12741697	12741919	223	4.36116139119658e-195	8.55989206254383e-63	3.16109869932638e-190	1.91531	CAMK1D	hg19_cpg_inter	hyper	chr10	12741264	12742051	chr10:12741293-12742023
chr10	13705795	13705993	199	7.3326536011431e-170	1.3489436349037502e-54	2.1222870264062307e-152	0.230757	RP11-295P9.3, FRMD4A	hg19_cpg_inter	hyper	chr10	13705191	13706816	chr10:13683706-14373366
chr10	13715581	13715587	7	1.735333501199e-106	1.46378281218833e-62	9.65809825086947e-38	0.528321	FRMD4A	hg19_cpg_inter	hyper	chr10	13714296	13715781	chr10:13683706-14373366
chr10	13716602	13717049	448	0	2.05426804611106e-219	4.54786534163669e-163	0.790037	FRMD4A	hg19_cpg_inter	hyper	chr10	13716048	13717461	chr10:13683706-14373366
chr10	13726176	13726679	504	3.19174650382372e-181	2.69263725318588e-53	9.55251886772356e-99	-0.242495	RP11-295P9.8, FRMD4A	hg19_cpg_inter	hypo	chr10	13725983	13727775	chr10:13683706-14373366
chr10	13742717	13743638	922	1.44651590197367e-136	1.01733179775406e-63	1.56121193050236e-60	-0.306099	FRMD4A	hg19_cpg_inter	hypo	chr10	13742223	13742816	chr10:13683706-14373366
chr10	13780179	13781464	1286	5.51912719833926e-248	8.03062454124237e-64	4.11013423229454e-133	0.687907	RP11-353M9.1, FRMD4A	hg19_cpg_inter	hyper	chr10	13779358	13780631	chr10:13683706-14373366
chr10	13830232	13830572	341	5.5875070912260695e-80	5.23916689132148e-20	7.74642752651469e-45	-0.415708	FRMD4A	hg19_cpg_inter	hypo	chr10	13829881	13831566	chr10:13683706-14373366
chr10	13879146	13879534	389	2.98027079738529e-118	1.42207491446854e-31	3.18417295590785e-99	-0.250543	FRMD4A	hg19_cpg_inter	hypo	chr10	13879036	13880126	chr10:13683706-14373366
chr10	13892637	13893567	931	6.03218709990426e-241	8.80229797490527e-118	2.82971603520831e-152	-0.36792	FRMD4A	hg19_cpg_inter	hypo	chr10	13892211	13892947	chr10:13683706-14373366
chr10	13999138	13999878	741	1.72993217622401e-249	1.05987028579447e-127	1.5920864779539299e-99	-1.55664	FRMD4A	hg19_cpg_inter	hypo	chr10	13998427	13999287	chr10:13683706-14373366
chr10	14011324	14012005	682	5.68831603304671e-178	3.94387910170949e-36	3.5371450440103908e-152	1.56683	FRMD4A	hg19_enhancers_fantom	hyper	chr10	14010727	14011619	chr10:13683706-14373366
chr10	14013009	14014197	1189	2.4658072688928e-226	3.91148890429145e-51	1.25463466808803e-181	-1.75485	FRMD4A	hg19_genes_promoters	hypo	chr10	14011841	14015395	chr10:13683706-14373366	FRMD4A
chr10	14043109	14043963	855	5.26255842771494e-195	1.32468130073867e-163	2.1222870264062307e-152	1.38998	RP11-142M10.2, FRMD4A	hg19_cpg_inter	hyper	chr10	14042663	14046274	chr10:13683706-14373366
chr10	14076048	14076717	670	2.87172159875757e-108	4.41708537524856e-55	5.6165626652332595e-80	0.882362	FRMD4A	hg19_cpg_inter	hyper	chr10	14076002	14077150	chr10:13683706-14373366
chr10	14245575	14245925	351	1.40575961419677e-231	1.04404566450451e-60	1.25463466808803e-181	-0.358496	FRMD4A	hg19_cpg_inter	hypo	chr10	14245045	14246152	chr10:13683706-14373366
chr10	14262161	14262295	135	1.22255187455132e-83	4.913784382143092e-44	5.204039768341191e-61	0.333333	FRMD4A	hg19_cpg_inter	hyper	chr10	14260991	14262799	chr10:13683706-14373366
chr10	14282933	14284332	1400	2.50842309300358e-185	5.99086044506415e-125	3.60167893899921e-114	1.09248	FRMD4A	hg19_cpg_inter	hyper	chr10	14281651	14283684	chr10:13683706-14373366
chr10	14289368	14290272	905	2.14187037405057e-104	1.78533194515798e-39	6.93871969112159e-61	0.396241	FRMD4A	hg19_cpg_inter	hyper	chr10	14288412	14291090	chr10:13683706-14373366
chr10	14341329	14341497	169	6.70110589502884e-85	7.86819913753412e-43	5.204039768341191e-61	0.48584	FRMD4A	hg19_cpg_inter	hyper	chr10	14334807	14346150	chr10:13683706-14373366
chr10	14356598	14357457	860	0	3.55892200713338e-115	2.11140512974832e-303	0.88916	FRMD4A	hg19_cpg_inter	hyper	chr10	14355372	14359710	chr10:13683706-14373366
chr10	14592362	14592632	271	0	0	0	-1.12435	FAM107B	hg19_genes_promoters	hypo	chr10	14592171	14592846	chr10:14592197-14592826	FAM107B
chr10	15254647	15255254	608	6.5335663977603e-93	1.35270746680503e-35	1.68790257401048e-59	-0.368032	FAM171A1	hg19_cpg_islands	hypo	chr10	15254570	15254881	chr10:15254598-15254852
chr10	18446582	18446821	240	1.91585618709303e-81	1.878533352089e-46	1.35032205920838e-59	0.80188	CACNB2	hg19_cpg_inter	hyper	chr10	18446000	18450620	chr10:18427606-18831188
chr10	18539032	18539626	595	1.73837868608711e-150	2.7443991639852197e-40	2.1610073633995197e-114	0.333333	CACNB2, RP11-109I13.2	hg19_cpg_inter	hyper	chr10	18535813	18540187	chr10:18427606-18831188
chr10	18569334	18569898	565	7.64792231375226e-147	2.9418120902828e-102	3.18417295590785e-99	1.52832	CACNB2	hg19_cpg_inter	hyper	chr10	18568997	18570689	chr10:18427606-18831188
chr10	18655855	18655990	136	4.75222041459431e-142	1.43264379081212e-31	2.1289613961612e-142	-0.0625	CACNB2	hg19_cpg_inter	hypo	chr10	18655713	18658583	chr10:18427606-18831188
chr10	18666086	18667920	1835	0	0	0	-0.522605	CACNB2	hg19_cpg_inter	hypo	chr10	18665865	18667426	chr10:18427606-18831188
chr10	18676013	18676062	50	1.04265497756431e-84	5.50593287772475e-51	5.204039768341191e-61	-0.398329	CACNB2	hg19_cpg_inter	hypo	chr10	18675613	18676729	chr10:18427606-18831188
chr10	18704955	18706123	1169	1.7128285306571802e-151	2.57196338843895e-124	1.01274154440629e-59	-0.778321	CACNB2	hg19_cpg_inter	hypo	chr10	18704311	18705265	chr10:18427606-18831188
chr10	18726529	18727631	1103	1.39158658906082e-160	4.8682077003136806e-182	2.3129065637072002e-61	-0.5	CACNB2	hg19_cpg_inter	hypo	chr10	18727236	18729531	chr10:18427606-18831188
chr10	23801390	23801501	112	0	0	0	-1.58883		hg19_enhancers_fantom	hypo	chr10	23801310	23801673	chr10:23801336-23801634
chr10	24672920	24673034	115	4.94340770769345e-280	9.79955825588344e-152	1.95917587077415e-242	-1.02832	KIAA1217	hg19_cpg_inter	hypo	chr10	24672579	24673165	chr10:24672597-24673142
chr10	26500719	26501116	398	3.51681855906709e-305	4.61871713469047e-124	3.26529311795692e-242	-0.0169925	MYO3A	hg19_cpg_islands	hypo	chr10	26500578	26501156	chr10:26500607-26501126
chr10	29717546	29717585	40	9.92540868376679e-109	1.03053155886419e-98	1.35032205920838e-59	-0.194402	PTCHD3P1	hg19_enhancers_fantom	hypo	chr10	29717452	29717885	chr10:29717478-29717845
chr10	31319248	31319417	170	1.5464107616297e-251	3.199864776830449e-176	2.05506711614727e-133	2.19499	ZNF438	hg19_cpg_shores	hyper	chr10	31319073	31319579	chr10:31319103-31319554
chr10	31435727	31436237	511	2.03205438970917e-297	4.63782031775122e-108	5.98329590903461e-224	-0.904135		hg19_genes_intergenic	hypo	chr10	31435426	31436308	chr10:31435452-31436284
chr10	46970108	46970327	220	6.29199778712738e-118	4.2040078065631e-53	1.21427594594628e-60	0.432778	SYT15	hg19_cpg_islands	hyper	chr10	46969966	46971588	chr10:46969991-46971557
chr10	48461025	48461219	195	1.10484830848402e-147	1.36232891408636e-95	5.32298485381563e-106	-0.368483		hg19_genes_intergenic	hypo	chr10	48460916	48461360	chr10:48460946-48461353
chr10	49542888	49543266	379	4.16922304973905e-152	8.81773121227511e-95	1.01274154440629e-59	-0.849387	MAPK8	hg19_cpg_inter	hypo	chr10	49542971	49543313	chr10:49542994-49543278
chr10	49687799	49687869	71	4.25323197788909e-102	7.22135165127821e-73	8.673399613901991e-61	0.9	ARHGAP22	hg19_cpg_islands	hyper	chr10	49687632	49687884	chr10:49687661-49687870
chr10	57390696	57391109	414	1.4180488498642998e-276	1.7615192976682898e-221	6.36834591181571e-99	-0.930827		hg19_cpg_islands	hypo	chr10	57390314	57391248	chr10:57390343-57391215
chr10	64378517	64379326	810	6.129859889304041e-198	4.4468566100915696e-164	2.1610073633995197e-114	-0.528321	ZNF365	hg19_enhancers_fantom	hypo	chr10	64378366	64379369	chr10:64378382-64379331
chr10	71297226	71297403	178	9.89337014606263e-246	1.51054042542782e-75	1.95917587077415e-242	-0.569173		hg19_enhancers_fantom	hypo	chr10	71297189	71297511	chr10:71297209-71297476
chr10	73486251	73486602	352	7.23667806532466e-101	1.239473539957e-36	5.6165626652332595e-80	-0.538815	CDH23, C10orf105	hg19_enhancers_fantom	hypo	chr10	73486035	73486311	chr10:73486064-73486279
chr10	73735719	73736042	324	0	1.1767040882799398e-103	2.18277706378481e-286	0.94335	CHST3	hg19_enhancers_fantom	hyper	chr10	73735669	73736117	chr10:73735695-73736076
chr10	79292883	79293103	221	3.3003324250133e-282	6.851652842712649e-170	3.65343201806376e-160	-0.446345	KCNMA1	hg19_cpg_inter	hypo	chr10	79292735	79293329	chr10:79292765-79293306
chr10	80925819	80926953	1135	6.98323712812107e-93	2.00770077106909e-49	1.15492914391428e-60	0.256883	ZMIZ1	hg19_enhancers_fantom	hyper	chr10	80925741	80926609	chr10:80925664-80926584
chr10	81004878	81005446	569	0	0	3.69495897705957e-303	-1.82213	ZMIZ1	hg19_enhancers_fantom	hypo	chr10	81004427	81005323	chr10:81004456-81005294
chr10	81103239	81103294	56	7.95487909800191e-172	8.522764509062851e-111	2.1222870264062307e-152	-0.389975		hg19_enhancers_fantom	hypo	chr10	81102990	81103303	chr10:81103020-81103289
chr10	86014382	86015390	1009	3.3906961928861896e-221	1.62216926288002e-69	4.244574052812461e-152	-0.386657	RGR	hg19_cpg_inter	hypo	chr10	86011544	86015474	chr10:86002809-86019444
chr10	86589033	86589102	70	8.21981234279606e-80	9.83489420695311e-28	4.2124219989249396e-80	-0.273976		hg19_enhancers_fantom	hypo	chr10	86588825	86589229	chr10:86588854-86589199
chr10	88136686	88136908	223	0	5.00421500425697e-99	2.74817923857595e-254	-0.27641		hg19_cpg_islands	hypo	chr10	88136616	88137323	chr10:88136644-88137288
chr10	88728692	88729222	531	4.96772568996211e-149	3.83741271984223e-52	2.08357079184796e-101	-0.0487469	ADIRF, MMRN2, ADIRF-AS1	hg19_cpg_islands	hypo	chr10	88726946	88732177	chr10:88725711-88733465
chr10	89368708	89369495	788	1.31056375160104e-103	3.2133202248648398e-77	5.06370772203143e-60	1.21278	RP11-57C13.6	hg19_genes_intergenic	hyper	chr10	89368537	89368851	chr10:89368564-89368832
chr10	89826715	89826893	179	5.44517177219261e-89	2.18882962677734e-56	1.35032205920838e-59	0.875		hg19_enhancers_fantom	hyper	chr10	89826671	89827074	chr10:89826660-89827052
chr10	94834916	94835145	230	2.89025999277788e-134	4.01952932305712e-120	1.35032205920836e-59	-0.25	CYP26A1	hg19_cpg_islands	hypo	chr10	94833242	94835268	chr10:94833272-94835256
chr10	95198544	95198804	261	1.06503894893918e-76	9.701553948630979e-11	1.21427594594628e-60	0.84127	MYOF	hg19_enhancers_fantom	hyper	chr10	95198264	95199080	chr10:95198280-95199051
chr10	98406710	98406992	283	3.6802288600864097e-140	2.01956402158632e-33	2.74008948819636e-133	0.830201	PIK3AP1	hg19_enhancers_fantom	hyper	chr10	98406392	98407030	chr10:98406420-98407001
chr10	99080932	99081021	90	1.71053395024894e-97	6.89521938513106e-37	1.320537512176e-79	-0.330482	FRAT1	hg19_cpg_islands	hypo	chr10	99078789	99081081	chr10:99078811-99081048
chr10	99478455	99478898	444	1.11284425626261e-266	7.08174291294421e-64	3.26529311795692e-242	0.154085		hg19_cpg_shelves	hyper	chr10	99478362	99478991	chr10:99478383-99478964
chr10	101296161	101296391	231	9.03770342964691e-221	1.90457255363705e-84	3.7462296094848396e-191	-1.02187	NKX2-3	hg19_cpg_islands	hypo	chr10	101294413	101297291	chr10:101294443-101297263
chr10	102534574	102535688	1115	0	9.83614900403436e-195	1.85262403764804e-197	-0.118118	PAX2	hg19_cpg_inter	hypo	chr10	102532186	102536857	chr10:102503468-102590402
chr10	102567761	102568236	476	1.97622132059555e-91	3.5825450413799296e-11	2.36306360361467e-59	0.213471	PAX2	hg19_cpg_inter	hyper	chr10	102564841	102572734	chr10:102503468-102590402
chr10	102589615	102590202	588	2.15183499879994e-267	1.06736174092128e-103	5.65943207041662e-152	-0.657889	PAX2	hg19_cpg_islands	hypo	chr10	102584138	102590443	chr10:102503468-102590402
chr10	102821676	102822049	374	5.632326606871051e-183	1.80002592898309e-72	1.40414066630832e-79	0.257243	KAZALD1	hg19_cpg_islands	hyper	chr10	102820460	102822895	chr10:102820488-102822874
chr10	102906094	102906552	459	9.39457488524715e-155	2.05450259358371e-90	3.18417295590785e-99	-1.44064		hg19_cpg_islands	hypo	chr10	102905689	102906717	chr10:102905714-102906693
chr10	104380345	104380588	244	1.06003490713522e-145	3.28228322512948e-74	3.60167893899921e-114	0.6	SUFU	hg19_cpg_inter	hyper	chr10	104380069	104380718	chr10:104380098-104380681
chr10	104416741	104417048	308	2.02736468800221e-156	2.43329761507854e-100	4.24556394121047e-99	0.417481	TRIM8	hg19_cpg_islands	hyper	chr10	104416525	104417192	chr10:104416555-104417165
chr10	105000362	105001789	1428	9.906424553903209e-116	8.36995051057475e-93	1.38904719456531e-101	0.57782		hg19_enhancers_fantom	hyper	chr10	104999945	105000556	chr10:104999965-105000516
chr10	105371426	105372390	965	1.29579802390416e-137	2.49518874806357e-31	2.08357079184796e-101	0.102402	SH3PXD2A	hg19_cpg_inter	hyper	chr10	105368927	105373789	chr10:105351784-105615664
chr10	105417630	105418272	643	0	0	0	1.60065	SH3PXD2A	hg19_cpg_shelves	hyper	chr10	105416591	105422146	chr10:105351784-105615664
chr10	105464924	105465109	186	1.29701403304911e-124	1.13768801930652e-20	2.88134315119936e-114	-0.111247	SH3PXD2A	hg19_cpg_inter	hypo	chr10	105461861	105465571	chr10:105351784-105615664
chr10	105466156	105466470	315	3.47980820010213e-96	4.19101096645936e-37	4.2124219989249396e-80	-0.101839	SH3PXD2A	hg19_cpg_inter	hypo	chr10	105465773	105466962	chr10:105351784-105615664
chr10	105471155	105472201	1047	0	2.88307681249437e-211	1.95917587077415e-242	1.69499	SH3PXD2A	hg19_cpg_inter	hyper	chr10	105470733	105471594	chr10:105351784-105615664
chr10	105523657	105525005	1349	3.41123221186302e-282	1.46293444768274e-88	9.55251886772356e-99	0.318205	SH3PXD2A	hg19_cpg_inter	hyper	chr10	105522041	105527575	chr10:105351784-105615664
chr10	105539045	105539493	449	2.46186543744894e-276	3.63992276785619e-95	8.67980149347012e-245	-0.932205	SH3PXD2A	hg19_cpg_inter	hypo	chr10	105539011	105542495	chr10:105351784-105615664
chr10	114056302	114056407	106	1.39671247401646e-119	3.4686169202609107e-74	4.9496963310612e-61	0.896842	TECTB	hg19_enhancers_fantom	hyper	chr10	114056089	114056608	chr10:114056117-114056571
chr10	114401379	114401724	346	3.84207513554186e-217	5.686552392413958e-177	2.05506711614727e-133	-1	VTI1A	hg19_cpg_inter	hypo	chr10	114401322	114401984	chr10:114401350-114401960
chr10	115687503	115687561	59	3.62951281348561e-225	4.69939358506565e-188	2.16756198892436e-152	0.666667		hg19_genes_intergenic	hyper	chr10	115687277	115687603	chr10:115687307-115687584
chr10	121033103	121034885	1783	0	0	0	-0.11792	GRK5	hg19_cpg_inter	hypo	chr10	121032103	121033309	chr10:120965197-121215631
chr10	121064129	121064287	159	1.14924753005572e-86	3.2604610087640005e-27	1.01274154440629e-59	0.528321	GRK5	hg19_cpg_inter	hyper	chr10	121063930	121071047	chr10:120965197-121215631
chr10	121185095	121185670	576	4.68060249281052e-95	1.22918072510056e-45	5.204039768341191e-61	-0.373371	GRK5	hg19_cpg_inter	hypo	chr10	121184791	121191823	chr10:120965197-121215631
chr10	121206828	121206961	134	1.6351733127817e-89	2.34504000300509e-17	1.01274154440629e-59	-0.569173	GRK5	hg19_cpg_inter	hypo	chr10	121200331	121209058	chr10:120965197-121215631
chr10	124316861	124316995	135	6.73350602968e-311	2.1974426347513e-165	5.28697913405284e-268	-1.26715		hg19_cpg_inter	hypo	chr10	124316828	124317087	chr10:124316855-124317062
chr10	124358594	124359766	1173	6.2789786409170514e-198	2.16827055953816e-21	1.40414066630832e-79	-0.337023	DMBT1	hg19_cpg_inter	hypo	chr10	124336374	124362866	chr10:124318181-124403752
chr10	126683855	126684604	750	2.51525511678447e-179	2.05494018261893e-10	6.366861079218701e-152	-0.220418	CTBP2	hg19_cpg_shelves	hypo	chr10	126683495	126684620	chr10:126683513-126684669
chr10	126748650	126749370	721	3.27366432230723e-110	1.36047283196849e-62	2.02548308881257e-59	-0.423831	CTBP2	hg19_enhancers_fantom	hypo	chr10	126748570	126748882	chr10:126748587-126748846
chr10	126807072	126807313	242	5.47934126086546e-119	6.53706617041617e-37	9.89939266212239e-61	0.715414	CTBP2	hg19_cpg_inter	hyper	chr10	126807040	126807435	chr10:126807069-126807414
chr10	129947807	129947884	78	0	8.86907668326666e-261	1.42979039482456e-152	-0.229574		hg19_cpg_islands	hypo	chr10	129947700	129949124	chr10:129947728-129949099
chr10	129949047	129949071	25	8.09458519319253e-138	1.29659019928524e-102	1.35032205920838e-59	0.330482		hg19_cpg_islands	hyper	chr10	129947700	129949124	chr10:129947728-129949099
chr10	130009347	130009470	124	2.64807927578168e-127	3.90197953837736e-30	4.3220147267990496e-114	0.646241		hg19_cpg_islands	hyper	chr10	130008532	130009656	chr10:130008558-130009620
chr10	131641115	131641953	839	1.31500010623793e-205	6.76874386809566e-104	2.82971603520831e-152	0.0424813	EBF3, MIR4297	hg19_genes_promoters	hyper	chr10	131641036	131644388	chr10:131631496-131771696	MIR4297
chr10	131666017	131666087	71	5.04866595810312e-81	2.8830094122181104e-20	1.60968304181158e-37	-0.642155	EBF3	hg19_cpg_islands	hypo	chr10	131664603	131673461	chr10:131631496-131771696
chr10	131668407	131669461	1055	3.85644398290539e-179	4.45731820003264e-72	9.82898466415821e-80	-0.422431	EBF3	hg19_enhancers_fantom	hypo	chr10	131664603	131673461	chr10:131631496-131771696
chr10	131738060	131738544	485	1.63962308038335e-172	3.940442732476151e-111	5.204039768341191e-61	-1	EBF3	hg19_cpg_inter	hypo	chr10	131736801	131743356	chr10:131631496-131771696
chr10	131742858	131743594	737	3.36432849777058e-139	2.65073413689454e-66	5.6165626652332595e-80	-0.382362	EBF3	hg19_cpg_inter	hypo	chr10	131736801	131743356	chr10:131631496-131771696
chr10	131745222	131745464	243	1.04690670219269e-233	4.38178531829828e-159	5.30695492651309e-99	0.315363	EBF3	hg19_cpg_inter	hyper	chr10	131743396	131746272	chr10:131631496-131771696
chr10	131760273	131761181	909	3.41993534616048e-211	2.7949932836142603e-85	2.74008948819636e-133	-1.60144	EBF3	hg19_cpg_islands	hypo	chr10	131758904	131771730	chr10:131631496-131771696
chr10	133742980	133743466	487	9.18154019957752e-152	5.71150248093997e-66	2.05506711614727e-133	-1.43083		hg19_enhancers_fantom	hypo	chr10	133742887	133743173	chr10:133742915-133743140
chr10	133951827	133951963	137	4.8014290871147104e-120	1.37967139832586e-79	4.9496963310612e-61	-1.22222	JAKMIP3	hg19_cpg_islands	hypo	chr10	133951672	133952032	chr10:133951698-133952012
chr10	134376950	134378011	1062	3.98894790338594e-162	4.90941819017207e-97	7.02070333154158e-80	0.734435	INPP5A	hg19_cpg_inter	hyper	chr10	134375244	134378612	chr10:134349353-134602649
chr10	134449881	134450051	171	1.96881149673716e-138	1.14188612840893e-82	3.18417295590785e-99	0.666667	INPP5A	hg19_cpg_inter	hyper	chr10	134449686	134450421	chr10:134349353-134602649
chr10	134483217	134483605	389	8.48101276468053e-87	1.3380774169566702e-31	5.204039768341191e-61	-0.694988	INPP5A	hg19_cpg_inter	hypo	chr10	134482741	134484347	chr10:134349353-134602649
chr10	134503280	134504124	845	4.1781543864064e-110	9.987054887516828e-79	5.204039768341191e-61	-0.333333	INPP5A	hg19_cpg_shores	hypo	chr10	134500681	134531121	chr10:134349353-134602649
chr10	134536659	134536922	264	7.37193668559366e-93	5.95343568328826e-62	1.01274154440629e-59	0.805012	INPP5A	hg19_enhancers_fantom	hyper	chr10	134535241	134554477	chr10:134349353-134602649
chr10	135454102	135454159	58	1.11041304275257e-119	5.8095634690417196e-92	5.06370772203143e-60	-2.10731		hg19_cpg_islands	hypo	chr10	135453925	135454552	chr10:135453951-135454528
chr11	330916	330988	73	4.71213364303233e-112	2.0376352784323602e-110	3.21936608362316e-38	0.528321		hg19_cpg_islands	hyper	chr11	330757	331142	chr11:330785-331110
chr11	541810	542248	439	3.50366573131884e-140	5.40104059869898e-96	6.93871969112159e-61	-0.615602	LRRC56	hg19_cpg_islands	hypo	chr11	541866	542266	chr11:541896-542227
chr11	615134	615246	113	5.66704758614687e-89	5.231457998311749e-57	6.93871969112159e-61	0	IRF7	hg19_cpg_islands	hypo	chr11	614741	616105	chr11:614760-616068
chr11	1409703	1410299	597	1.56325704063728e-107	2.01407466072484e-98	2.25355625853621e-37	0.261439		hg19_cpg_islands	hyper	chr11	1409518	1409876	chr11:1409546-1409852
chr11	1768119	1768173	55	9.978191606355632e-111	4.22212754116124e-43	5.204039768341191e-61	-0.5	IFITM10	hg19_enhancers_fantom	hypo	chr11	1768007	1768238	chr11:1768025-1768222
chr11	1892307	1892555	249	1.27563543798983e-112	7.77350864370676e-55	2.02548308881254e-59	1.29666	LSP1	hg19_cpg_islands	hyper	chr11	1892009	1892574	chr11:1892037-1892556
chr11	1938889	1939010	122	0	4.18681956694865e-101	3.9183517415483e-242	-0.330973		hg19_genes_promoters	hypo	chr11	1938854	1938998	chr11:1938897-1938966	TNNT3
chr11	1948949	1949157	209	0	3.18618691997811e-176	2.47600153080727e-152	-1.54855	TNNT3	hg19_cpg_islands	hypo	chr11	1948894	1949220	chr11:1948915-1949188
chr11	2278393	2278449	57	2.1544061149618e-298	8.69887406297579e-249	1.00370773447042e-181	1		hg19_genes_intergenic	hyper	chr11	2278167	2278481	chr11:2278195-2278444
chr11	2471064	2471336	273	8.14283936399657e-91	1.13023882643404e-40	8.04841520905789e-38	0.98317	KCNQ1	hg19_cpg_inter	hyper	chr11	2464191	2474331	chr11:2464221-2870840
chr11	2498604	2499890	1287	0	0	0	0.726441	KCNQ1	hg19_cpg_inter	hyper	chr11	2498191	2498880	chr11:2464221-2870840
chr11	2756311	2758190	1880	8.4253475492271305e-109	2.32298107577075e-72	2.36306360361463e-59	0.244397	KCNQ1	hg19_cpg_inter	hyper	chr11	2755066	2767109	chr11:2464221-2870840
chr11	2779765	2780433	669	5.521595744646191e-152	7.23222743431273e-101	1.01274154440629e-59	0.965414	KCNQ1	hg19_cpg_inter	hyper	chr11	2778206	2783952	chr11:2464221-2870840
chr11	2783090	2783297	208	2.46894453482773e-84	1.18464564957693e-23	8.673399613901991e-61	-0.441504	KCNQ1	hg19_cpg_inter	hypo	chr11	2778206	2783952	chr11:2464221-2870840
chr11	2794649	2796312	1664	1.9994665791805602e-257	2.37167055629663e-130	4.95200306161454e-152	-0.355979	KCNQ1	hg19_cpg_inter	hypo	chr11	2788409	2804952	chr11:2464221-2870840
chr11	2817265	2817332	68	9.45896623186964e-83	3.1321706634431695e-11	8.673399613901991e-61	0.629248	KCNQ1	hg19_cpg_shores	hyper	chr11	2814854	2820600	chr11:2464221-2870840
chr11	2848492	2850043	1552	3.9393203216720396e-265	1.8163384959084297e-229	3.60167893899921e-114	1.81449	KCNQ1	hg19_enhancers_fantom	hyper	chr11	2844635	2851218	chr11:2464221-2870840
chr11	3602288	3602615	328	5.52096282335303e-113	4.27200500342531e-62	2.85229425741492e-73	1.24208	RP13-726E6.2	hg19_cpg_islands	hyper	chr11	3601828	3602634	chr11:3601851-3602616
chr11	8889580	8889736	157	0	0	0	0.5	ST5	hg19_enhancers_fantom	hyper	chr11	8889492	8889837	chr11:8889520-8889803
chr11	8988809	8988928	120	1.50476634939587e-79	4.9785156393743e-42	5.204039768341191e-61	0.111111	TMEM9B-AS1	hg19_enhancers_fantom	hyper	chr11	8988790	8989640	chr11:8988809-8989608
chr11	32452209	32452455	247	3.8507943777598e-306	3.559026485496e-116	6.366861079218701e-152	-0.973822	WT1	hg19_cpg_islands	hypo	chr11	32452126	32452744	chr11:32452144-32452708
chr11	33881368	33882748	1381	1.70828152741799e-296	7.85617067068272e-90	4.57141036513969e-242	0.243931	LMO2	hg19_cpg_inter	hyper	chr11	33878992	33882050	chr11:33878123-33914336
chr11	33902455	33903202	748	4.69865445479389e-254	5.37220450990261e-45	2.00741546894085e-181	-0.397948	AC132216.1, LMO2	hg19_cpg_inter	hypo	chr11	33901554	33907470	chr11:33878123-33914336
chr11	36061416	36063277	1862	0	6.05338706677567e-236	2.61223449436553e-242	0.434241	LDLRAD3	hg19_cpg_inter	hyper	chr11	36060797	36064570	chr11:35963612-36253341
chr11	36109803	36109936	134	1.86929247852624e-255	5.66716392266253e-73	1.0849751866837599e-244	1.25165	LDLRAD3	hg19_cpg_inter	hyper	chr11	36109622	36110987	chr11:35963612-36253341
chr11	36116848	36117848	1001	9.12353603517753e-88	4.25737710440944e-76	5.06370772203143e-60	-0.0974938	LDLRAD3	hg19_cpg_inter	hypo	chr11	36116667	36122024	chr11:35963612-36253341
chr11	36141300	36143016	1717	2.83248689520011e-212	8.71916214225355e-167	4.3220147267990496e-114	0.74528	LDLRAD3	hg19_cpg_inter	hyper	chr11	36141132	36144301	chr11:35963612-36253341
chr11	36175591	36176156	566	0	0	0	-0.144662	LDLRAD3	hg19_cpg_inter	hypo	chr11	36172325	36180346	chr11:35963612-36253341
chr11	36214364	36215702	1339	0	1.21217320500946e-237	1.12386888284545e-190	0.903355	LDLRAD3	hg19_cpg_inter	hyper	chr11	36213163	36217782	chr11:35963612-36253341
chr11	36249718	36250871	1154	4.13068688635754e-267	1.1138526128833803e-111	4.3220147267990395e-114	-0.252632	LDLRAD3	hg19_cpg_inter	hypo	chr11	36247626	36252254	chr11:35963612-36253341
chr11	44830521	44831783	1263	5.88474913000024e-207	9.04249037650502e-131	3.60167893899921e-114	0.1152	TSPAN18	hg19_cpg_inter	hyper	chr11	44829096	44832160	chr11:44783976-44954477
chr11	44853100	44854693	1594	9.89724232020383e-251	7.56443193238287e-32	2.76019626979367e-181	-0.0641576	TSPAN18	hg19_cpg_inter	hypo	chr11	44852670	44857858	chr11:44783976-44954477
chr11	44879154	44879894	741	3.80223817770636e-192	2.72267644708156e-126	1.15492914391428e-60	1.08357	TSPAN18	hg19_cpg_inter	hyper	chr11	44877707	44883360	chr11:44783976-44954477
chr11	44928717	44929199	483	1.07927451749891e-93	2.46847225854385e-44	6.93871969112159e-61	0.173747	TSPAN18, TP53I11	hg19_cpg_inter	hyper	chr11	44926175	44929356	chr11:44783976-44954477
chr11	44947134	44949922	2789	0	0	0	-0.0397818	TSPAN18, TP53I11	hg19_cpg_inter	hypo	chr11	44946418	44950100	chr11:44783976-44954477
chr11	45231611	45232115	505	4.04927523455137e-114	1.5055089918298498e-33	8.49112788242094e-99	0.737648	PRDM11	hg19_genes_promoters	hyper	chr11	45231428	45232178	chr11:45231450-45232146
chr11	45671464	45672265	802	0	9.074766963648053e-149	2.6392564121854103e-303	-0.224511	CHST1	hg19_cpg_islands	hypo	chr11	45671167	45672448	chr11:45671197-45672412
chr11	60824144	60824298	155	2.71829597311042e-192	4.04100066262698e-45	4.2147982657685e-190	-0.792481	RP11-881M11.8	hg19_enhancers_fantom	hypo	chr11	60824086	60824464	chr11:60824108-60824438
chr11	61668870	61668897	28	5.85858238786668e-154	2.97894777841008e-139	4.2124219989249396e-80	0.107309	RAB3IL1	hg19_enhancers_fantom	hyper	chr11	61668657	61669109	chr11:61668685-61669076
chr11	61780671	61781825	1155	9.11641441664405e-188	3.3955513136117104e-44	2.05506711614727e-133	0.49056		hg19_enhancers_fantom	hyper	chr11	61780264	61780936	chr11:61780290-61780910
chr11	61879843	61879909	67	1.33887239332069e-98	1.11823580328282e-31	3.18417295590785e-99	1		hg19_genes_intergenic	hyper	chr11	61879811	61880193	chr11:61879812-61880160
chr11	62138788	62138812	25	1.84825404938104e-75	3.4264996251874695e-42	6.93871969112159e-61	1.41748	ASRGL1, RCC2P6	hg19_cpg_islands	hyper	chr11	62138594	62138913	chr11:62138621-62138873
chr11	63685931	63685967	37	3.94977539994178e-190	7.165731779447191e-52	4.99497281264645e-191	0.167481		hg19_cpg_islands	hyper	chr11	63685230	63686106	chr11:63685258-63686079
chr11	64621216	64621257	42	2.0491404676890799e-78	1.22989801482334e-48	1.01274154440629e-59	-1.5	EHD1	hg19_cpg_islands	hypo	chr11	64621178	64622283	chr11:64621207-64622246
chr11	65073515	65073532	18	1.4733363546984202e-151	1.31896220060568e-50	2.1222870264062307e-152	1.02414		hg19_genes_intergenic	hyper	chr11	65073496	65073772	chr11:65073517-65074102
chr11	65408515	65408651	137	0	8.433184795924009e-288	2.37603156539022e-116	-1.79535	SIPA1	hg19_cpg_islands	hypo	chr11	65408318	65408664	chr11:65408344-65408631
chr11	65683330	65683491	162	2.45398618922508e-299	4.855170617201271e-201	3.5371450440103908e-152	-1.50947		hg19_enhancers_fantom	hypo	chr11	65683078	65683651	chr11:65683105-65683625
chr11	67275191	67275338	148	1.52777339347046e-143	2.20763020134912e-131	5.5992258219688194e-70	0.0566417	CDK2AP2	hg19_cpg_islands	hyper	chr11	67275043	67276455	chr11:67275067-67276431
chr11	67770485	67770694	210	2.24172375594309e-120	3.8670325138542894e-83	6.93871969112159e-61	0.32312	UNC93B1	hg19_cpg_islands	hyper	chr11	67770403	67771653	chr11:67770426-67771629
chr11	68161405	68161608	204	6.27918250196492e-103	4.72011911804488e-84	1.01274154440629e-59	-1.38998	LRP5	hg19_cpg_shelves	hypo	chr11	68161268	68161939	chr11:68078104-68217243
chr11	68710349	68710391	43	1.7517606670342902e-113	5.47250743071554e-33	2.1610073633995197e-114	-0.0555556		hg19_genes_intergenic	hypo	chr11	68710277	68710837	chr11:68710307-68710797
chr11	69257702	69257736	35	1.2045286775129798e-204	1.32468130073867e-163	2.1222870264062307e-152	-0.333333	AP000439.2	hg19_enhancers_fantom	hypo	chr11	69257550	69257898	chr11:69257578-69257894
chr11	69295421	69295510	90	8.15309767730046e-113	2.51516808937664e-24	2.88134315119936e-114	0.57312		hg19_enhancers_fantom	hyper	chr11	69295370	69295636	chr11:69295400-69295605
chr11	69942090	69942470	381	3.85777955008711e-217	5.0126363762659e-57	7.52780800852818e-182	0.833333	ANO1	hg19_cpg_inter	hyper	chr11	69941519	69942695	chr11:69922408-70036152
chr11	70001953	70002745	793	6.90825437369343e-203	8.32755990080264e-115	3.60167893899921e-114	0.533985	ANO1	hg19_cpg_islands	hyper	chr11	70000844	70003228	chr11:69922408-70036152
chr11	70891730	70892053	324	2.22604160419393e-146	8.46170479479135e-78	2.88134315119936e-114	0.294518	SHANK2	hg19_cpg_inter	hyper	chr11	70891713	70892137	chr11:70891739-70892114
chr11	71350377	71350888	512	3.29969473367731e-104	5.3488134666894e-60	1.68790257401048e-59	-1.54804		hg19_cpg_islands	hypo	chr11	71350318	71350556	chr11:71350345-71350998
chr11	72446861	72447630	770	1.71121507857397e-167	5.00114963596272e-53	6.358079666861351e-149	-1.22331	ARAP1	hg19_enhancers_fantom	hypo	chr11	72446794	72446961	chr11:72446820-72446930
chr11	72930483	72931181	699	1.81552813999022e-290	1.67926774169391e-89	2.61223449436553e-242	0.0833333	P2RY2	hg19_cpg_shores	hyper	chr11	72930217	72931235	chr11:72930246-72931210
chr11	72950807	72952209	1403	3.3270319505e-314	3.70923305183972e-137	2.22072666869703e-213	-1.21936	RP11-800A3.4	hg19_cpg_inter	hypo	chr11	72950537	72952360	chr11:72950562-72952324
chr11	75019007	75019895	889	5.10818574370668e-98	9.03646716559464e-36	4.19733018873695e-76	0.0419382	ARRB1	hg19_cpg_inter	hyper	chr11	75016338	75019540	chr11:74969166-75063375
chr11	75022943	75023061	119	3.93599673732607e-79	1.76211051825781e-42	1.01274154440629e-59	1.16667	ARRB1	hg19_cpg_inter	hyper	chr11	75022388	75024128	chr11:74969166-75063375
chr11	76364171	76364555	385	1.0224047654849502e-111	1.13462574911969e-42	1.04080795366824e-60	-0.859023		hg19_genes_intergenic	hypo	chr11	76364057	76366309	chr11:76364080-76366287
chr11	76786205	76786656	452	9.75515208471347e-120	1.1831866429030599e-48	2.79822012582463e-76	0.5	CAPN5	hg19_cpg_inter	hyper	chr11	76778703	76787156	chr11:76775992-76926786
chr11	76812819	76813640	822	6.17394600093328e-222	3.47878495893531e-105	1.06139098530262e-98	-0.332922	CAPN5	hg19_genes_promoters	hypo	chr11	76811165	76821176	chr11:76775992-76926786	OMP
chr11	76839065	76840661	1597	3.1304760216839697e-287	2.33432667415748e-114	3.9183517415483e-242	-0.282905	MYO7A	hg19_genes_promoters	hypo	chr11	76836674	76843525	chr11:76775992-76926786	MYO7A
chr11	76848375	76849011	637	2.62666121088417e-109	5.426768630345941e-52	8.673399613901991e-61	0.0491039	MYO7A	hg19_cpg_shores	hyper	chr11	76846999	76865093	chr11:76775992-76926786
chr11	76877119	76877250	132	1.30616521170432e-97	1.9613608442983702e-60	1.68790257401048e-59	-0.883007	MYO7A	hg19_cpg_inter	hypo	chr11	76874942	76879599	chr11:76775992-76926786
chr11	76879511	76880060	550	1.81843784376791e-101	7.461314932809389e-92	5.204039768341191e-61	-1.10731	MYO7A	hg19_cpg_inter	hypo	chr11	76874942	76879599	chr11:76775992-76926786
chr11	78132041	78132162	122	1.58209658041273e-84	2.63267206204222e-24	4.2124219989249396e-80	0.273976	RP11-452H21.1	hg19_enhancers_fantom	hyper	chr11	78131787	78132203	chr11:78131805-78132171
chr11	78387207	78387370	164	1.16757817264673e-188	4.080703415378871e-105	3.42511186024545e-133	-0.7	TENM4	hg19_cpg_islands	hypo	chr11	78387162	78387448	chr11:78387189-78387424
chr11	88242009	88242314	306	3.12822436165159e-170	3.359636554261051e-152	3.18417295590785e-99	-0.528321	GRM5-AS1, GRM5	hg19_cpg_islands	hypo	chr11	88241682	88242597	chr11:88241710-88242562
chr11	100509880	100509929	50	7.3629598816234e-191	1.30138451678573e-70	3.16109869932638e-190	-1.95535		hg19_genes_intergenic	hypo	chr11	100509802	100510220	chr11:100509830-100510183
chr11	101453598	101454317	720	7.743889984489229e-103	4.5685065317685406e-46	1.28774643344926e-37	0.646241	TRPC6	hg19_cpg_islands	hyper	chr11	101453330	101454712	chr11:101453357-101454684
chr11	111991012	111991342	331	3.4745206523499097e-187	2.89545936360584e-88	2.74008948819636e-133	-0.542481	SDHD	hg19_enhancers_fantom	hypo	chr11	111990945	111991556	chr11:111990973-111991528
chr11	113907291	113907312	22	2.3551785158147797e-296	6.88611501089529e-211	2.27393267081834e-163	-2.71462		hg19_cpg_islands	hypo	chr11	113906892	113907352	chr11:113906920-113907332
chr11	116790654	116790977	324	6.91564418735236e-145	1.6307426914087198e-62	4.24556394121047e-99	0.13308	SIK3	hg19_enhancers_fantom	hyper	chr11	116790646	116791068	chr11:116790672-116791048
chr11	117710150	117711144	995	2.49931621098986e-119	2.54097842890848e-76	2.6020198841706e-61	0.138346	FXYD6-FXYD2, FXYD6	hg19_genes_promoters	hyper	chr11	117707210	117713667	chr11:117705691-117748701
chr11	117738022	117738301	280	8.39792014399963e-135	5.03334459504902e-47	8.249493885101991e-61	0.668684	FXYD6-FXYD2, FXYD6	hg19_cpg_inter	hyper	chr11	117736641	117738564	chr11:117705691-117748701
chr11	119177430	119178050	621	1.40567843900888e-179	8.039608033001128e-82	2.1222870264062307e-152	0.0283208	CBL	hg19_cpg_shelves	hyper	chr11	119177207	119179291	chr11:119177234-119193608
chr11	120998539	120998885	347	2.08756237862756e-286	1.13804260586916e-182	9.55251886772356e-99	-0.0808894	TECTA	hg19_cpg_islands	hypo	chr11	120998357	120998917	chr11:120998386-120998886
chr11	124615791	124616439	649	8.36196205547219e-97	9.4740363448313e-55	5.204039768341191e-61	0.371094	NRGN, RP11-677M14.2	hg19_cpg_islands	hyper	chr11	124615361	124617029	chr11:124615389-124617006
chr11	126189053	126189091	39	1.46492990874408e-79	1.04996128524178e-62	5.204039768341191e-61	0.194988	DCPS	hg19_cpg_inter	hyper	chr11	126189080	126189274	chr11:126189109-126189259
chr11	126360592	126361545	954	3.81463692957683e-190	6.72086051900482e-55	2.1222870264062307e-152	0.329156	KIRREL3	hg19_cpg_inter	hyper	chr11	126360106	126361613	chr11:126291396-126871266
chr11	126381280	126381622	343	8.0019502446718e-88	4.218486339668861e-52	1.01274154440629e-59	-0.226024	KIRREL3	hg19_cpg_inter	hypo	chr11	126381181	126385050	chr11:126291396-126871266
chr11	126406875	126407186	312	7.365511398091711e-98	6.53845591873412e-60	1.01274154440629e-59	-1.02832	KIRREL3	hg19_cpg_inter	hypo	chr11	126406807	126415394	chr11:126291396-126871266
chr11	126447878	126449242	1365	2.93120163419869e-116	2.8424018365434293e-55	6.36834591181571e-99	1.01907	KIRREL3-AS1, KIRREL3	hg19_cpg_inter	hyper	chr11	126447660	126449755	chr11:126291396-126871266
chr11	126456306	126457492	1187	3.32998153049036e-194	2.19369574666132e-68	4.79515660434363e-133	0.325242	KIRREL3-AS1, KIRREL3	hg19_cpg_inter	hyper	chr11	126455406	126460862	chr11:126291396-126871266
chr11	126470430	126471917	1488	1.70724214107819e-204	2.88446529915892e-69	1.06139098530262e-98	0.0587407	KIRREL3-AS1, KIRREL3	hg19_cpg_inter	hyper	chr11	126461100	126479998	chr11:126291396-126871266
chr11	126500269	126500819	551	1.78720816828996e-138	1.11055103940042e-48	3.60167893899921e-114	-0.720752	KIRREL3	hg19_cpg_inter	hypo	chr11	126496916	126502676	chr11:126291396-126871266
chr11	126534458	126535614	1157	3.64080667760934e-200	2.42093037289914e-50	2.74008948819636e-133	0.655639	RP11-115C10.1, KIRREL3	hg19_cpg_inter	hyper	chr11	126535406	126538604	chr11:126291396-126871266
chr11	126577979	126578037	59	2.25558194318052e-95	4.54569184305496e-35	9.65809825086947e-38	-1.22331	KIRREL3	hg19_cpg_inter	hypo	chr11	126577149	126581197	chr11:126291396-126871266
chr11	126584035	126585726	1692	3.46501475039149e-234	2.35990671350829e-125	8.47743955581513e-149	-0.969361	KIRREL3	hg19_cpg_inter	hypo	chr11	126581459	126591164	chr11:126291396-126871266
chr11	126607483	126607544	62	6.198943517696471e-93	1.00737752148643e-54	5.204039768341191e-61	0.430827	KIRREL3	hg19_cpg_inter	hyper	chr11	126604551	126613058	chr11:126291396-126871266
chr11	126629872	126630407	536	2.64676902314403e-146	1.14350221360917e-96	3.5064780028550703e-91	-0.422932	KIRREL3	hg19_cpg_inter	hypo	chr11	126629291	126631816	chr11:126291396-126871266
chr11	126641467	126642650	1184	1.1836954799323699e-222	1.20451404684344e-134	2.16756198892436e-152	-0.263646	KIRREL3	hg19_cpg_inter	hypo	chr11	126641151	126644059	chr11:126291396-126871266
chr11	126644453	126645005	553	2.11306634437187e-97	1.82527872209295e-24	1.04080795366824e-60	0.218818	KIRREL3	hg19_cpg_inter	hyper	chr11	126644066	126651151	chr11:126291396-126871266
chr11	126663843	126664669	827	1.64981916386659e-295	2.5843659812012e-103	8.67980149347012e-245	0.820269	KIRREL3	hg19_cpg_inter	hyper	chr11	126657448	126665262	chr11:126291396-126871266
chr11	126727598	126728135	538	1.80797979711177e-174	5.4307725710422515e-111	2.1610073633995197e-114	0.333333	KIRREL3	hg19_cpg_inter	hyper	chr11	126726786	126733378	chr11:126291396-126871266
chr11	126758266	126759054	789	2.09888346838248e-138	3.16623612093343e-16	1.58402104359348e-116	0.058306	KIRREL3	hg19_cpg_inter	hyper	chr11	126751696	126764378	chr11:126291396-126871266
chr11	126781988	126782356	369	1.23746226882251e-189	1.64456741364096e-57	2.1222870264062307e-152	1.46896	KIRREL3	hg19_cpg_inter	hyper	chr11	126781886	126791301	chr11:126291396-126871266
chr11	126793867	126794406	540	6.44019302968017e-190	7.34578381494856e-68	2.82971603520831e-152	-0.766614	KIRREL3, RP11-688I9.4	hg19_cpg_inter	hypo	chr11	126793611	126798632	chr11:126291396-126871266
chr11	126807102	126807449	348	4.1398982080593597e-128	5.5774360595362005e-46	2.1610073633995197e-114	-0.277778	KIRREL3, RP11-688I9.4	hg19_cpg_inter	hypo	chr11	126806276	126807525	chr11:126291396-126871266
chr11	126839984	126841486	1503	0	1.42114923086773e-142	3.05588788929874e-286	0.0237068	KIRREL3	hg19_cpg_inter	hyper	chr11	126832261	126842077	chr11:126291396-126871266
chr11	126847109	126848511	1403	2.0324876455916003e-168	1.39233622919557e-121	7.806059652511791e-61	-0.421387	KIRREL3	hg19_cpg_inter	hypo	chr11	126844981	126868815	chr11:126291396-126871266
chr11	128194488	128194941	454	1.65603798985597e-300	4.65678321219252e-89	3.26529311795692e-242	-0.459637		hg19_enhancers_fantom	hypo	chr11	128194256	128195108	chr11:128194286-128195073
chr11	128294691	128295123	433	0	1.95429109519262e-87	6.53058623591384e-242	1.29192		hg19_enhancers_fantom	hyper	chr11	128294480	128295246	chr11:128294499-128295221
chr11	128422094	128423019	926	2.3289210417299198e-244	1.1818912030902e-50	2.1222870264062307e-152	-0.930827	ETS1	hg19_enhancers_fantom	hypo	chr11	128421537	128422189	chr11:128421542-128422162
chr11	129246352	129246718	367	4.69250299317284e-209	1.0405956262291e-82	3.78988778469724e-163	-1.2902	BARX2	hg19_cpg_islands	hypo	chr11	129245079	129246428	chr11:129245108-129246395
chr11	129488620	129488709	90	0	0	0	-0.175489		hg19_enhancers_fantom	hypo	chr11	129488531	129488768	chr11:129488554-129488734
chr11	129723947	129724026	80	8.13811854971496e-188	6.09604712900793e-83	2.82971603520831e-152	0.646168	TMEM45B	hg19_enhancers_fantom	hyper	chr11	129723825	129724224	chr11:129723853-129724184
chr11	130038043	130038352	310	0	0	0	0.885087	ST14	hg19_cpg_inter	hyper	chr11	130037890	130038993	chr11:130027682-130080757
chr11	130069715	130070000	286	4.63729459802743e-108	7.16536475993888e-62	1.01274154440629e-59	0.138346	ST14	hg19_cpg_inter	hyper	chr11	130066075	130070221	chr11:130027682-130080757
chr11	134159617	134159823	207	2.8212499418701e-93	2.69750730478545e-39	2.79822012582463e-76	0.291667	GLB1L3	hg19_enhancers_fantom	hyper	chr11	134159560	134159865	chr11:134159588-134159830
chr11	134534398	134534456	59	2.03708405400879e-117	9.361590773297332e-17	6.48302209019857e-114	0.271665		hg19_cpg_islands	hyper	chr11	134534212	134534491	chr11:134534242-134534457
chr12	1688255	1689263	1009	1.6277130627057698e-276	1.37449157986908e-138	2.82971603520831e-152	-0.771241	WNT5B, FBXL14	hg19_cpg_inter	hypo	chr12	1687783	1688524	chr12:1673159-1704232
chr12	1697884	1699224	1341	6.373012045643079e-158	4.84972584488113e-64	5.30695492651309e-99	1.79248	WNT5B, FBXL14	hg19_enhancers_fantom	hyper	chr12	1696420	1698283	chr12:1673159-1704232
chr12	2404198	2405102	905	1.02877262415058e-245	3.92617171982594e-256	2.82971603520831e-152	0.896241	CACNA1C	hg19_enhancers_fantom	hyper	chr12	2403951	2404413	chr12:2403977-2404382
chr12	3643677	3644769	1093	3.10860356141994e-174	1.25648636365603e-52	2.88134315119936e-114	-0.302694	PRMT8	hg19_cpg_inter	hypo	chr12	3641799	3656660	chr12:3598364-3703638
chr12	3948019	3948301	283	8.848951242565029e-244	1.36595220838268e-116	1.00370773447042e-181	-0.896241	PARP11	hg19_cpg_islands	hypo	chr12	3947900	3948547	chr12:3947922-3948620
chr12	4140970	4141049	80	1.70795547789373e-191	1.32376681003923e-50	1.57110682387192e-170	-0.414578		hg19_cpg_islands	hypo	chr12	4139841	4141073	chr12:4139865-4141052
chr12	4939007	4939230	224	3.64942942565223e-164	2.30093187082334e-88	2.74008948819636e-133	-1.13521	GALNT8, KCNA6	hg19_enhancers_fantom	hypo	chr12	4938647	4939325	chr12:4938668-4939292
chr12	5548104	5548896	793	0	1.31936241132681e-48	7.20177249926649e-304	0.46476	NTF3	hg19_cpg_inter	hyper	chr12	5543668	5554454	chr12:5539280-5604965
chr12	5579503	5581157	1655	1.91643054610793e-260	5.03249414350165e-135	2.11202805812464e-116	0.0161604	NTF3	hg19_cpg_inter	hyper	chr12	5579368	5584730	chr12:5539280-5604965
chr12	5602943	5604049	1107	0	6.49512118601449e-243	6.85022372049089e-133	0.379248	NTF3	hg19_cpg_islands	hyper	chr12	5601164	5604991	chr12:5539280-5604965
chr12	6298522	6299289	768	0	1.3672300200385e-71	9.160597461919827e-255	-0.66249		hg19_genes_intergenic	hypo	chr12	6298108	6298569	chr12:6298135-6298537
chr12	6616659	6616719	61	2.24879638276685e-135	4.25639607443847e-84	3.18417295590785e-99	-1.72331	NCAPD2	hg19_enhancers_fantom	hypo	chr12	6616619	6616874	chr12:6616640-6616858
chr12	8074062	8074089	28	2.93909844476799e-78	1.69521058917571e-68	6.1621110426134e-46	-0.333333	SLC2A3	hg19_cpg_inter	hypo	chr12	8073501	8074548	chr12:8069824-8089392
chr12	8081058	8081979	922	6.03681507894206e-159	8.470458005755319e-79	3.18417295590785e-99	-1.22331	SLC2A3	hg19_cpg_inter	hypo	chr12	8080986	8081501	chr12:8069824-8089392
chr12	11912545	11912614	70	7.46271013533985e-93	2.98924910657978e-21	5.6165626652332595e-80	-0.882362	ETV6	hg19_enhancers_fantom	hypo	chr12	11912118	11913450	chr12:11911642-11913422
chr12	11919533	11919742	210	1.44604529167784e-139	1.63185850613044e-39	4.927068915079318e-125	-0.662114	ETV6	hg19_enhancers_fantom	hypo	chr12	11918774	11920402	chr12:11918791-11920368
chr12	11949566	11949592	27	2.49572803759375e-76	1.76211051825781e-42	1.01274154440629e-59	1.16667	ETV6	hg19_enhancers_fantom	hyper	chr12	11949394	11949700	chr12:11949422-11949819
chr12	13543383	13544348	966	1.55170589592807e-286	4.27359002078332e-257	2.89008265189915e-152	2.09436		hg19_genes_intergenic	hyper	chr12	13543223	13543780	chr12:13543253-13543754
chr12	24963068	24964875	1808	2.4977898764512305e-188	1.59562264826318e-112	4.79515660434363e-133	0.658575	BCAT1	hg19_cpg_inter	hyper	chr12	24962728	24964067	chr12:24960958-25056509
chr12	25036676	25037966	1291	0	0	0	0.352214	BCAT1	hg19_cpg_inter	hyper	chr12	25036574	25039094	chr12:24960958-25056509
chr12	25041962	25042961	1000	0	1.00216277891063e-136	3.9183517415483e-242	1.23205	BCAT1	hg19_cpg_inter	hyper	chr12	25041799	25042720	chr12:24960958-25056509
chr12	34496467	34496565	99	6.0253103272962496e-80	5.72567928388775e-24	5.204039768341191e-61	-1.24566		hg19_cpg_islands	hypo	chr12	34493947	34496986	chr12:34493973-34496968
chr12	42539391	42539512	122	1.42130161497978e-237	1.33082481107369e-90	1.99820527340219e-214	1.74432		hg19_genes_promoters	hyper	chr12	42539256	42539683	chr12:42539281-42539651	GXYLT1
chr12	46949294	46949385	92	4.63843870883958e-275	4.867420625780341e-152	7.0038252000811615e-214	-2.04956	RP11-446N19.1	hg19_enhancers_fantom	hypo	chr12	46949314	46949563	chr12:46949340-46949533
chr12	47629062	47629178	117	1.81308264511863e-109	2.4913228456645197e-77	1.35032205920838e-59	-1.29248	PCED1B	hg19_cpg_islands	hypo	chr12	47629004	47629707	chr12:47629034-47629680
chr12	49370229	49371207	979	0	0	0	1.64154		hg19_genes_promoters	hyper	chr12	49370042	49370469	chr12:49370069-49370445	WNT1
chr12	50353722	50353881	160	5.540564575595782e-97	4.80765711870314e-64	5.204039768341191e-61	-0.675202	RP11-469H8.6	hg19_genes_promoters	hypo	chr12	50353597	50353999	chr12:50353624-50353969	AQP5
chr12	51159737	51160501	765	5.97975676419846e-136	1.31051634311851e-59	3.60167893899921e-114	-1.37699	ATF1	hg19_cpg_shores	hypo	chr12	51159592	51160301	chr12:51155789-51215443
chr12	51179579	51180388	810	0	0	0	1.25846	ATF1	hg19_cpg_inter	hyper	chr12	51179102	51181262	chr12:51155789-51215443
chr12	52262752	52262823	72	3.61964768589619e-165	7.19946129128745e-63	2.82971603520831e-152	-0.660401		hg19_cpg_islands	hypo	chr12	52262598	52263343	chr12:52262627-52263308
chr12	52627138	52627459	322	8.765970504127459e-153	1.01112781402459e-100	5.6165626652332595e-80	-0.403602	KRT7	hg19_cpg_islands	hypo	chr12	52626768	52627610	chr12:52626793-52627577
chr12	53309599	53309703	105	1.28514940443257e-181	4.1435571630651e-44	1.00370773447042e-181	0.113361	KRT8	hg19_cpg_inter	hyper	chr12	53309500	53310048	chr12:53309475-53310033
chr12	54354601	54355068	468	4.20195158946263e-116	1.4064132617809398e-79	1.35032205920838e-59	0.0943609		hg19_cpg_islands	hyper	chr12	54354510	54355522	chr12:54354529-54355491
chr12	54423465	54423566	102	1.08513907127054e-186	1.09676898667734e-84	2.1222870264062307e-152	0.194988	RP11-834C11.12, HOXC6, HOXC4, RP11-834C11.14	hg19_cpg_islands	hyper	chr12	54423409	54423752	chr12:54423427-54423712
chr12	54452063	54453008	946	5.69084042247168e-169	6.5984183043441e-19	4.11013423229454e-133	-0.333333	RP11-834C11.3	hg19_genes_promoters	hypo	chr12	54449089	54452743	chr12:54444925-54516518	FLJ12825
chr12	54474746	54475527	782	8.37864709982288e-127	3.4240105810186197e-94	5.204039768337861e-61	-0.464106	RP11-834C11.3, RP11-834C11.7	hg19_cpg_islands	hypo	chr12	54471309	54474813	chr12:54444925-54516518
chr12	54484217	54484394	178	4.979128028376419e-153	2.3713049843014695e-70	8.49112788242094e-99	0.229879	RP11-834C11.3, RP11-834C11.6, RP11-834C11.5	hg19_cpg_islands	hyper	chr12	54481069	54489069	chr12:54444925-54516518
chr12	56731566	56731734	169	3.51607017308082e-132	6.5182774525602006e-24	3.42511186024545e-133	-0.913835		hg19_genes_promoters	hypo	chr12	56731499	56731776	chr12:56731526-56731745	IL23A
chr12	64477077	64477193	117	0	0	0	-0.528321	SRGAP1, RP11-196H14.2	hg19_cpg_inter	hypo	chr12	64476643	64477344	chr12:64476672-64477309
chr12	65264373	65264831	459	1.61788149311769e-108	8.67774473283395e-71	4.10807402840893e-46	-0.333333	TBC1D30	hg19_cpg_inter	hypo	chr12	65261242	65265813	chr12:65216352-65275298
chr12	68474606	68475541	936	1.51030853247225e-222	9.35330068152721e-80	9.44996820289544e-107	0.55599	IFNG-AS1	hg19_genes_intergenic	hyper	chr12	68473337	68475792	chr12:68381308-68628966
chr12	95597947	95598052	106	2.2523055263037696e-258	2.0358329840414399e-78	4.8728168231720696e-256	0.311647	FGD6	hg19_enhancers_fantom	hyper	chr12	95597866	95598113	chr12:95597894-95598075
chr12	96627197	96628161	965	4.10609199036092e-144	7.40265443622646e-129	1.5920864779539299e-99	1.45915	ELK3	hg19_enhancers_fantom	hyper	chr12	96627046	96627321	chr12:96627063-96627293
chr12	102176198	102176880	683	0	0	0	-0.144409	GNPTAB	hg19_cpg_inter	hypo	chr12	102176061	102176675	chr12:102176081-102176642
chr12	103344504	103344591	88	4.75123421276826e-97	8.42910609326302e-73	1.01274154440629e-59	-1.86165	PAH	hg19_cpg_islands	hypo	chr12	103344372	103344657	chr12:103344398-103344640
chr12	104193939	104194148	210	7.99616611337052e-155	8.11029020445216e-35	2.82971603520831e-152	-1.3398	NT5DC3	hg19_cpg_inter	hypo	chr12	104193896	104194364	chr12:104193922-104194329
chr12	104697805	104697983	179	0	2.25489747077681e-240	1.95295533603078e-244	-0.463575	TXNRD1, EID3	hg19_cpg_islands	hypo	chr12	104697328	104698017	chr12:104697348-104697984
chr12	106642710	106642898	189	8.7843982708891e-117	9.06506146371791e-61	3.18417295590785e-99	-0.361654	CKAP4	hg19_genes_promoters	hypo	chr12	106642640	106643269	chr12:106642668-106643242	CKAP4
chr12	106979430	106980576	1147	5.63809202807377e-110	9.03519636951723e-74	9.33204304613946e-70	0.217472	RFX4, RP11-144F15.1	hg19_cpg_islands	hyper	chr12	106979401	106981329	chr12:106979429-106981296
chr12	108699491	108699627	137	7.74620860032787e-83	5.22808373985987e-40	1.35032205920838e-59	-1.66748	CMKLR1	hg19_enhancers_fantom	hypo	chr12	108699224	108699881	chr12:108699252-108699851
chr12	108990002	108990056	55	0	0	0	0.687267	TMEM119	hg19_enhancers_fantom	hyper	chr12	108989744	108990159	chr12:108989761-108990124
chr12	111867996	111869028	1033	0	0	0	-1.39624	SH2B3	hg19_enhancers_fantom	hypo	chr12	111867795	111869280	chr12:111867825-111868457;chr12:111868510-111869268
chr12	111880629	111881212	584	4.95701478104848e-85	6.41110854162476e-29	1.68790257401048e-59	-0.0584963	SH2B3	hg19_cpg_inter	hypo	chr12	111880458	111881726	chr12:111880488-111881697
chr12	113917647	113917833	187	7.95779646054595e-233	1.3835254935862799e-114	5.65943207041662e-152	1.14624	RP11-82C23.2	hg19_cpg_islands	hyper	chr12	113917365	113918144	chr12:113917394-113918107
chr12	114449357	114449475	119	0	0	0	0.375489		hg19_enhancers_fantom	hyper	chr12	114449246	114449459	chr12:114449273-114449426
chr12	115122442	115123737	1296	0	4.46075833479568e-187	5.3058428985761297e-163	-0.420641		hg19_cpg_islands	hypo	chr12	115121886	115122982	chr12:115120774-115122945
chr12	118745685	118745978	294	1.64983460233266e-167	8.7004347022805e-62	2.16756198892436e-152	-1.25998	TAOK3	hg19_enhancers_fantom	hypo	chr12	118745401	118745745	chr12:118745418-118745709
chr12	120239439	120239547	109	1.69113943698181e-124	6.73922929019121e-75	3.18417295590785e-99	-1.56646	CIT	hg19_enhancers_fantom	hypo	chr12	120239330	120239641	chr12:120239357-120239612
chr12	120667695	120668049	355	4.9778210418157e-131	1.25736744325931e-29	1.48490889931836e-60	0.259626	PXN	hg19_cpg_inter	hyper	chr12	120667664	120669790	chr12:120667694-120668990;chr12:120669025-120669761
chr12	121282968	121283145	178	9.36280096887552e-77	1.93690453401356e-44	1.01274154440629e-59	-1.16667	SPPL3, ARF1P2	hg19_enhancers_fantom	hypo	chr12	121282671	121283330	chr12:121282265-121283301
chr12	122462282	122462762	481	1.81747482152966e-253	3.84631505773317e-57	2.61223449436553e-242	-0.930827	BCL7A	hg19_enhancers_fantom	hypo	chr12	122462160	122462365	chr12:122462187-122462386
chr12	123424947	123425178	232	1.14668296690056e-86	1.34875154440575e-32	4.2124219989249396e-80	0.0139927	ABCB9	hg19_cpg_inter	hyper	chr12	123424471	123425865	chr12:123411539-123451556
chr12	123883142	123883988	847	0	4.746186466908151e-197	4.57141036513969e-242	0.73191	SETD8	hg19_cpg_inter	hyper	chr12	123883033	123884286	chr12:123883063-123884264
chr12	124272148	124272362	215	3.30021192709393e-102	2.4554368388872298e-57	1.04080795366824e-60	-0.61792	DNAH10	hg19_cpg_islands	hypo	chr12	124272110	124272618	chr12:124272128-124272585
chr12	124717045	124717199	155	4.24089852446823e-130	7.911889401400782e-60	2.88134315119936e-114	0.173747	FAM101A	hg19_enhancers_fantom	hyper	chr12	124716958	124717368	chr12:124716985-124717336
chr12	124861781	124861877	97	1.25313725496362e-115	5.7228020370698906e-61	1.01274154440629e-59	-1.38053	NCOR2	hg19_cpg_inter	hypo	chr12	124852455	124862124	chr12:124806957-125052510
chr12	125019712	125020479	768	4.25922259937496e-220	7.17945372266133e-72	7.883310264126918e-125	0.585855	NCOR2	hg19_cpg_shelves	hyper	chr12	125019008	125020643	chr12:124806957-125052510
chr12	125197707	125197760	54	8.2220123108194e-151	4.3673224827571005e-36	2.82971603520831e-152	0.394815		hg19_enhancers_fantom	hyper	chr12	125197531	125198123	chr12:125197556-125198099
chr12	125569810	125570130	321	2.87381533188645e-172	1.23388515535108e-15	9.61867341709256e-121	0.799649	AACS	hg19_cpg_islands	hyper	chr12	125569798	125570170	chr12:125569828-125570140
chr12	125828198	125829586	1389	5.04669685141717e-101	1.35602288845307e-60	6.7516102960419e-60	-0.646241	TMEM132B	hg19_cpg_inter	hypo	chr12	125820540	125832932	chr12:125809162-126144089
chr12	125877211	125877348	138	8.24733604311537e-162	9.953864610075507e-82	1.6506718902199898e-79	0.125857	TMEM132B	hg19_cpg_inter	hyper	chr12	125876567	125881065	chr12:125809162-126144089
chr12	125941677	125942019	343	9.799878477062387e-77	2.67694015578266e-49	4.82904912543474e-38	-0.434099	TMEM132B	hg19_cpg_inter	hypo	chr12	125938952	125944197	chr12:125809162-126144089
chr12	125999239	126000263	1025	2.69495644296175e-137	9.19548013734411e-25	9.55251886772356e-99	0.851359	TMEM132B	hg19_cpg_inter	hyper	chr12	125998355	126001715	chr12:125809162-126144089
chr12	126007266	126008014	749	5.78784552124496e-159	1.30701754350067e-89	6.7516102960419e-60	-1.4151	TMEM132B	hg19_cpg_inter	hypo	chr12	126002015	126011618	chr12:125809162-126144089
chr12	126022505	126023116	612	1.35283070485074e-89	1.26946267387601e-60	8.44177796822496e-16	-0.347168	TMEM132B	hg19_cpg_inter	hypo	chr12	126019025	126026316	chr12:125809162-126144089
chr12	131058829	131058883	55	2.5060180547606e-188	2.66298277266819e-109	2.1222870264062307e-152	-0.16439	RIMBP2	hg19_enhancers_fantom	hypo	chr12	131058794	131059129	chr12:131058824-131059096
chr12	131438277	131439915	1639	3.32662505715023e-139	3.5632436518050397e-126	1.38774393822432e-60	0.102741	GPR133	hg19_genes_promoters	hyper	chr12	131436422	131439525	chr12:131436452-131626514	ADGRD1
chr12	131453860	131453965	106	0	0	0	1.73275	GPR133	hg19_cpg_inter	hyper	chr12	131451443	131453892	chr12:131436452-131626514
chr12	131533801	131533947	147	2.61483752499633e-133	9.987054887516828e-79	5.204039768341191e-61	-0.333333	GPR133	hg19_cpg_shelves	hypo	chr12	131510354	131535034	chr12:131436452-131626514
chr12	131553075	131553707	633	9.7057143794578e-190	3.13242147775441e-57	2.43083259048929e-101	-0.0474582	GPR133	hg19_genes_promoters	hypo	chr12	131547304	131562289	chr12:131436452-131626514	ADGRD1
chr12	131609801	131610788	988	5.750533560535e-106	3.04485280074069e-55	3.4693598455608e-61	0.333333	GPR133	hg19_cpg_shelves	hyper	chr12	131608373	131626475	chr12:131436452-131626514
chr12	131614978	131615465	488	1.24968993579395e-105	2.84156027604775e-28	5.204039768341191e-61	0.436491	GPR133	hg19_cpg_inter	hyper	chr12	131608373	131626475	chr12:131436452-131626514
chr12	133069284	133069745	462	2.16398790642365e-136	3.04240645256628e-50	2.02548308881254e-59	-1.63962	FBRSL1	hg19_enhancers_fantom	hypo	chr12	133069090	133069814	chr12:133069115-133069784
chr13	19919038	19919137	100	2.82895507617129e-109	1.71950463976137e-74	1.35032205920838e-59	-0.771241		hg19_cpg_islands	hypo	chr13	19918805	19919110	chr13:19918585-19919221
chr13	21003752	21004226	475	1.8445404095158302e-105	3.48558057901721e-31	2.70064411841676e-59	0.58085	CRYL1	hg19_cpg_inter	hyper	chr13	21001887	21006890	chr13:20975806-21100512
chr13	21012516	21013385	870	7.34374032982322e-210	9.58470241807724e-47	5.48017897639272e-133	0.795614	CRYL1	hg19_cpg_shelves	hyper	chr13	21011697	21017509	chr13:20975806-21100512
chr13	21054775	21055435	661	2.44221746307704e-120	2.19466343882161e-53	3.03822463321881e-59	0.12641	CRYL1	hg19_cpg_inter	hyper	chr13	21054521	21055809	chr13:20975806-21100512
chr13	21066606	21069151	2546	0	1.1248434036343e-157	9.193508379119731e-152	-0.339444	CRYL1	hg19_cpg_inter	hypo	chr13	21065921	21067532	chr13:20975806-21100512
chr13	21630695	21631161	467	4.2156121773900896e-178	3.6281781939497e-85	2.05506711614727e-133	1.16667	LATS2	hg19_cpg_shelves	hyper	chr13	21630443	21631696	chr13:21545176-21636222
chr13	25592805	25593051	247	2.80446305572939e-90	1.86133092497495e-45	2.70064411841676e-59	1.73948		hg19_cpg_islands	hyper	chr13	25592026	25593139	chr13:25592046-25593108
chr13	27653689	27653793	105	2.1327608563682704e-198	2.00819002974095e-120	2.05506711614727e-133	-1.16667	USP12	hg19_cpg_inter	hypo	chr13	27652438	27655070	chr13:27638287-27746533
chr13	27664893	27665175	283	1.99747020438261e-161	1.39323322267524e-62	2.1222870264062307e-152	-1.08768	USP12	hg19_cpg_inter	hypo	chr13	27662563	27667054	chr13:27638287-27746533
chr13	27691083	27692166	1084	6.0962722152912985e-177	3.73777870080711e-79	2.88134315119936e-114	1.09436	USP12	hg19_cpg_inter	hyper	chr13	27690466	27694540	chr13:27638287-27746533
chr13	29187917	29188042	126	1.2528562807316501e-186	3.07559181789286e-63	1.00370773447042e-181	1.02675		hg19_genes_intergenic	hyper	chr13	29187733	29188086	chr13:29187762-29188053
chr13	29352938	29353032	95	6.34279863147164e-225	1.60435680295483e-142	3.03191022775779e-163	1.03596	POM121L13P	hg19_cpg_islands	hyper	chr13	29352758	29353242	chr13:29352787-29353205
chr13	29700344	29700731	388	2.46423381976194e-105	2.72197898030617e-91	6.93871969112159e-61	0	MTUS2	hg19_enhancers_fantom	hypo	chr13	29700106	29700762	chr13:29700126-29700781
chr13	33693976	33694509	534	1.90596881324131e-131	6.66851434118932e-71	4.9496963310612e-61	-0.5	STARD13	hg19_cpg_inter	hypo	chr13	33691522	33694925	chr13:33675272-33860401
chr13	33718464	33719475	1012	2.60686831550879e-157	7.38278900117871e-101	2.891133204634e-61	-0.00250625	STARD13	hg19_cpg_inter	hypo	chr13	33717970	33719740	chr13:33675272-33860401
chr13	33747313	33748477	1165	1.39773288272275e-196	6.828195835392032e-112	2.82971603520831e-152	0.417481	STARD13	hg19_cpg_inter	hyper	chr13	33744265	33751911	chr13:33675272-33860401
chr13	33767470	33767746	277	1.32069875857501e-101	2.60836972676257e-66	1.35032205920838e-59	-0.169518	STARD13	hg19_cpg_inter	hypo	chr13	33767045	33770251	chr13:33675272-33860401
chr13	33769496	33770025	530	5.94708622811337e-166	1.70977188841096e-47	3.03822463321876e-59	-0.842774	STARD13	hg19_enhancers_fantom	hypo	chr13	33767045	33770251	chr13:33675272-33860401
chr13	36192713	36193589	877	0	4.18773116565722e-247	3.3806758690914595e-285	0.889975	NBEA	hg19_cpg_inter	hyper	chr13	36192553	36198178	chr13:36045926-36706014
chr13	36282443	36283402	960	3.0194348926311897e-209	1.19641075050723e-91	2.74008948819636e-133	-1		hg19_cpg_inter	hypo	chr13	36282305	36284581	chr13:36045926-36706014
chr13	36288817	36289535	719	3.76059962270421e-101	9.25252495163503e-54	1.04080795366824e-60	0.365414		hg19_cpg_inter	hyper	chr13	36287945	36291785	chr13:36045926-36706014
chr13	36428694	36429702	1009	1.18717902639673e-134	1.98539943918847e-110	2.1610073633995197e-114	0.298747	DCLK1	hg19_genes_promoters	hyper	chr13	36426148	36435919	chr13:36045926-36706014	DCLK1
chr13	36448863	36449930	1068	7.24542689304293e-108	2.02515024506939e-107	6.43873216724631e-38	0.456969	DCLK1	hg19_cpg_inter	hyper	chr13	36447799	36450584	chr13:36045926-36706014
chr13	36456937	36457001	65	3.60514952561705e-132	2.14002828114303e-38	2.95624134904759e-125	1.28678	DCLK1	hg19_cpg_inter	hyper	chr13	36453224	36459466	chr13:36045926-36706014
chr13	36515085	36516761	1677	1.5607199006368198e-187	5.9915633431280605e-68	4.244574052812461e-152	-0.655228	DCLK1	hg19_genes_promoters	hypo	chr13	36514429	36516309	chr13:36045926-36706014	MIR548F5
chr13	36655948	36656736	789	1.1038504111479297e-216	1.30511546246212e-121	2.05506711614727e-133	-1	DCLK1	hg19_cpg_inter	hypo	chr13	36653740	36656348	chr13:36045926-36706014
chr13	41496184	41496805	622	8.34681863105295e-171	1.74321940497002e-29	5.7801653037983e-152	0.805623		hg19_cpg_islands	hyper	chr13	41495747	41496250	chr13:41495776-41496213
chr13	44686780	44687020	241	4.72684979441494e-134	1.11444487651757e-103	2.6020198841706e-61	0.861654	LINC00390	hg19_enhancers_fantom	hyper	chr13	44685119	44687100	chr13:44685138-44686864;chr13:44686894-44687068
chr13	50089723	50089972	250	4.998681745623149e-153	1.6218848798485801e-21	4.244574052812461e-152	0.817718	PHF11	hg19_cpg_inter	hyper	chr13	50089623	50090277	chr13:50089581-50090251
chr13	51168687	51168719	33	1.05495659827934e-149	2.59133454281897e-130	3.18417295590785e-99	-1.05664	DLEU1	hg19_enhancers_fantom	hypo	chr13	51168489	51168858	chr13:51168515-51168827
chr13	52570394	52570672	279	1.95741895923332e-81	8.50853951086602e-56	1.01274154440629e-59	1.69499	ATP7B	hg19_cpg_inter	hyper	chr13	52569686	52570828	chr13:52569715-52570795
chr13	53295871	53296719	849	3.320585280971e-130	8.275911458666419e-34	2.88134315119936e-114	-0.877522	LECT1	hg19_cpg_inter	hypo	chr13	53295807	53297235	chr13:53275400-53314447
chr13	61157876	61158338	463	2.63065096054049e-133	4.72011911804488e-84	1.01274154440629e-59	-0.0566417		hg19_enhancers_fantom	hypo	chr13	61157739	61158034	chr13:61157769-61158221
chr13	94903871	94904154	284	7.12738942570878e-166	1.12271999153346e-98	2.1610073633995197e-114	-0.116941	GPC6	hg19_cpg_inter	hypo	chr13	94903750	94903978	chr13:94903776-94904247
chr13	98824327	98824355	29	1.2890533368769e-140	1.7307449082740502e-91	7.920105217967411e-117	1.46411	FARP1	hg19_enhancers_fantom	hyper	chr13	98824128	98824548	chr13:98824155-98824526
chr13	99139829	99140285	457	7.33850876511412e-108	1.43373056154396e-31	1.04178539592398e-101	-0.694444	STK24	hg19_cpg_inter	hypo	chr13	99139398	99140407	chr13:99139426-99140403
chr13	99455354	99456383	1030	0	0	0	-1.14133	DOCK9	hg19_cpg_inter	hypo	chr13	99453549	99458027	chr13:99443741-99740225
chr13	99471952	99472586	635	1.55772438951376e-161	8.227482569634342e-104	1.35032205919152e-59	1.2676	DOCK9	hg19_cpg_inter	hyper	chr13	99470037	99475387	chr13:99443741-99740225
chr13	99498252	99499079	828	0	0	0	-0.32312	DOCK9	hg19_genes_promoters	hypo	chr13	99496914	99498755	chr13:99443741-99740225	DOCK9
chr13	99520512	99521662	1151	0	8.33235167646812e-257	3.5371450440103908e-152	1.65098	DOCK9	hg19_genes_promoters	hyper	chr13	99517589	99520774	chr13:99443741-99740225	DOCK9
chr13	99522700	99523059	360	4.07951070057796e-135	6.19081883074121e-64	1.01274154440629e-59	-1.52832	DOCK9	hg19_cpg_inter	hypo	chr13	99520947	99524659	chr13:99443741-99740225
chr13	99542619	99542814	196	6.86966365053797e-88	5.5485907068995104e-14	3.49777515728079e-76	-0.648045	DOCK9	hg19_cpg_inter	hypo	chr13	99541652	99547105	chr13:99443741-99740225
chr13	99549375	99549745	371	4.61758735501387e-234	5.48065639852105e-105	1.00370773447042e-181	-0.530639	DOCK9	hg19_cpg_inter	hypo	chr13	99547922	99555580	chr13:99443741-99740225
chr13	99598888	99599561	674	0	0	0	0.930563	DOCK9	hg19_enhancers_fantom	hyper	chr13	99596642	99599765	chr13:99443741-99740225
chr13	99668344	99668599	256	5.11934425977517e-80	1.0561955144509199e-16	6.93871969112159e-61	0.38208	DOCK9	hg19_genes_promoters	hyper	chr13	99665644	99669995	chr13:99443741-99740225	DOCK9
chr13	100086542	100086966	425	0	4.908983284671359e-218	1.25463466808803e-181	1.18682		hg19_enhancers_fantom	hyper	chr13	100086336	100087225	chr13:100086366-100087191
chr13	100279070	100279253	184	4.02836441350763e-169	5.35973669841983e-109	2.88134315119936e-114	-1.29248	CLYBL	hg19_cpg_inter	hypo	chr13	100276214	100283307	chr13:100256919-100549888
chr13	100376716	100377366	651	4.10622165373076e-157	1.45021053321586e-87	3.60167893899921e-114	-0.158496	CLYBL	hg19_cpg_inter	hypo	chr13	100373820	100379161	chr13:100256919-100549888
chr13	100407845	100408585	741	0	2.06532249934606e-187	2.22072666869703e-213	0.243734	CLYBL	hg19_cpg_inter	hyper	chr13	100407428	100408821	chr13:100256919-100549888
chr13	100451220	100452142	923	1.32998329682897e-146	1.03747922712787e-153	4.9496963310612e-61	1.52832	CLYBL	hg19_cpg_inter	hyper	chr13	100449833	100452879	chr13:100256919-100549888
chr13	100473399	100474227	829	4.94237518470545e-210	2.11540777947814e-155	6.36834591181571e-99	-0.0438391	CLYBL	hg19_cpg_inter	hypo	chr13	100471708	100475506	chr13:100256919-100549888
chr13	100538969	100539456	488	7.30214087439811e-132	4.6755845547392e-123	4.9496963310612e-61	-1.25822e-15	CLYBL	hg19_cpg_inter	hypo	chr13	100536317	100539786	chr13:100256919-100549888
chr13	101202992	101203051	60	2.06390799329987e-232	1.19125591647416e-142	1.00370773447042e-181	1.39624	GGACT, RP11-151A6.4	hg19_enhancers_fantom	hyper	chr13	101202916	101203069	chr13:101202947-101203040
chr13	102961534	102961654	121	5.27922416016373e-100	4.53861076933584e-30	3.18417295590785e-99	1.43083	FGF14, FGF14-IT1	hg19_enhancers_fantom	hyper	chr13	102961500	102961770	chr13:102961357-102961731
chr13	107128342	107128627	286	6.10575295633466e-99	1.02368599365452e-61	5.204039768341191e-61	-1.02832		hg19_genes_intergenic	hypo	chr13	107128307	107128746	chr13:107128336-107128711
chr13	108519694	108519737	44	1.65649420247703e-90	4.32337516130232e-68	4.82904912543474e-38	-0.194988		hg19_cpg_islands	hypo	chr13	108519264	108521265	chr13:108519292-108521235
chr13	110969736	110970075	340	6.37489599490052e-155	1.93790896863805e-95	3.18417295590785e-99	-1.61637	COL4A2	hg19_enhancers_fantom	hypo	chr13	110969670	110970120	chr13:110969695-110970088
chr13	111179619	111179857	239	1.47438400678181e-79	7.83009217940654e-45	5.204039768341191e-61	1.06917	RAB20	hg19_cpg_inter	hyper	chr13	111179407	111180239	chr13:111179437-111180220
chr13	112758663	112758687	25	5.73118584834183e-82	6.3684761204009e-40	4.2124219989249396e-80	0.988595		hg19_cpg_islands	hyper	chr13	112758572	112760521	chr13:112758598-112760491
chr13	112895488	112895705	218	1.77764152799769e-88	3.90277266725173e-45	2.02548308881257e-59	-0.767697		hg19_cpg_islands	hypo	chr13	112895400	112895738	chr13:112895427-112895708
chr13	113635052	113635199	148	7.06895895051032e-96	5.39565993402256e-44	1.35032205920838e-59	-0.844361	MCF2L	hg19_enhancers_fantom	hypo	chr13	113634728	113635234	chr13:113634758-113635206
chr13	113648927	113649273	347	2.38132518471577e-86	1.26646439395649e-43	2.25355625853621e-37	-0.392857	MCF2L	hg19_cpg_islands	hypo	chr13	113648313	113649637	chr13:113648343-113649601
chr13	114005583	114006299	717	1.85693579890267e-207	6.62080683299828e-74	4.95200306161454e-152	0.964518	GRTP1-AS1, GRTP1	hg19_cpg_inter	hyper	chr13	114005528	114006424	chr13:114005556-114006395
chr13	114018965	114019223	259	2.02351556596362e-90	1.76211051825781e-42	1.01274154440629e-59	-1.16667		hg19_cpg_islands	hypo	chr13	114018768	114019705	chr13:114018789-114019685
chr13	114214745	114214821	77	5.13202196370311e-191	5.91052531012193e-71	3.16109869932638e-190	0.269239		hg19_cpg_islands	hyper	chr13	114214351	114214908	chr13:114214381-114214880
chr13	114302021	114302084	64	0	5.52602845461863e-180	3.9183517415483e-242	0.659858		hg19_enhancers_fantom	hyper	chr13	114301776	114302237	chr13:114301802-114302224
chr13	114796969	114797364	396	9.103448415993467e-78	1.79479881096716e-21	8.673399613901991e-61	0.423697	RASA3	hg19_cpg_inter	hyper	chr13	114795008	114802037	chr13:114745194-114898595
chr13	114799579	114799776	198	7.098154981409809e-80	2.2150649285206895e-11	1.93161965017389e-37	0.27649	RASA3	hg19_cpg_shelves	hyper	chr13	114795008	114802037	chr13:114745194-114898595
chr13	114854534	114855075	542	3.93916957098945e-212	3.85299616872195e-74	2.05506711614727e-133	-1.44635	RASA3	hg19_cpg_shelves	hypo	chr13	114854308	114857840	chr13:114745194-114898595
chr13	114991851	114991918	68	0	5.67872066629262e-308	4.80118166617766e-304	1.57108		hg19_enhancers_fantom	hyper	chr13	114991729	114991979	chr13:114991757-114991940
chr14	19686670	19687310	641	1.1845412468896e-132	1.57832674436824e-84	6.93871969112159e-61	-0.208333	AL589743.1	hg19_cpg_islands	hypo	chr14	19685041	19687359	chr14:19685063-19687329
chr14	24439240	24439430	191	2.38356908728934e-294	1.2084930248543002e-174	2.42290542221194e-101	0.829622	DHRS4L2, DHRS4-AS1	hg19_cpg_islands	hyper	chr14	24438887	24439469	chr14:24438908-24439446
chr14	24780175	24780888	714	5.293397327014679e-164	5.54303565443462e-96	2.88134315119936e-114	0.25	LTB4R2, LTB4R2, LTB4R, CIDEB	hg19_cpg_islands	hyper	chr14	24779845	24780964	chr14:24779874-24780932
chr14	24785316	24785859	544	2.80616249773e-312	1.18717509313462e-214	1.05967994447689e-148	1.63578	LTB4R	hg19_cpg_islands	hyper	chr14	24785121	24785891	chr14:24785147-24785869
chr14	37132079	37132579	501	8.73733933970637e-96	1.89195351652804e-57	1.35332946511282e-48	0.0648926	PAX9	hg19_cpg_islands	hyper	chr14	37131151	37132822	chr14:37131181-37132785
chr14	37440636	37440737	102	2.3408060395108e-79	2.19138885212859e-52	6.16211104248236e-46	0.507449	SLC25A21	hg19_enhancers_fantom	hyper	chr14	37440575	37440845	chr14:37440604-37440817
chr14	38091557	38091621	65	1.16515777656969e-84	1.00737752148643e-54	5.204039768341191e-61	0.430827	TTC6	hg19_cpg_islands	hyper	chr14	38091439	38092217	chr14:38091469-38092176
chr14	52105146	52105255	110	2.63487784397565e-192	7.674811560917261e-59	4.2147982657685e-190	2.0286	FRMD6	hg19_enhancers_fantom	hyper	chr14	52104994	52105462	chr14:52104818-52105424
chr14	53421447	53421568	122	7.54695624545962e-100	2.63147668379496e-30	3.18417295590785e-99	0.54521		hg19_enhancers_fantom	hyper	chr14	53421170	53421620	chr14:53421198-53421586
chr14	55585224	55585685	462	4.28617425973619e-138	9.34055368882474e-83	5.204039768341191e-61	0.0272347		hg19_enhancers_fantom	hyper	chr14	55584428	55585269	chr14:55584452-55585250
chr14	60952214	60952827	614	1.02708597391866e-98	5.7228020370698906e-61	1.01274154440629e-59	-1.09749	C14orf39	hg19_cpg_islands	hypo	chr14	60951950	60952977	chr14:60951976-60952946
chr14	60976546	60977631	1086	5.815090784554581e-180	7.339341324833531e-98	2.74008948819636e-133	-0.771241	SIX6, C14orf39	hg19_cpg_islands	hypo	chr14	60975713	60978210	chr14:60975732-60978180
chr14	62005843	62006253	411	1.6938915862682301e-196	6.02536988710244e-72	2.82971603520831e-152	-1.3656	PRKCH, RP11-47I22.4, RP11-47I22.1	hg19_cpg_inter	hypo	chr14	62005783	62006030	chr14:62005811-62005996
chr14	62583825	62583881	57	2.25773824905822e-98	2.7156350433030596e-26	3.18417295590785e-99	-0.553655	RP11-355I22.6, RP11-355I22.2	hg19_cpg_islands	hypo	chr14	62583652	62584318	chr14:62583679-62584279
chr14	63991486	63991874	389	7.4842981641444e-311	8.32581955902498e-38	4.75066154193373e-303	1.68146	PPP2R5E	hg19_cpg_inter	hyper	chr14	63991394	63991983	chr14:63991420-63991978
chr14	65801172	65801949	778	2.49357113924095e-286	3.5524455278650403e-85	6.366861079218701e-152	0.495461	MIR4708	hg19_genes_promoters	hyper	chr14	65800695	65801583	chr14:65800725-65801557	MIR4708
chr14	68974263	68974754	492	0	1.5260728760096e-188	1.13699059207345e-255	-0.760741	RAD51B	hg19_enhancers_fantom	hypo	chr14	68973963	68974780	chr14:68973993-68974746
chr14	69287346	69287977	632	0	0	0	-1.76696		hg19_enhancers_fantom	hypo	chr14	69287356	69287634	chr14:69287375-69287603
chr14	73297267	73297554	288	5.0159762370075e-166	4.53029346043028e-50	2.1222870264062307e-152	1.0797	DPF3	hg19_cpg_inter	hyper	chr14	73297216	73297976	chr14:73297244-73297947
chr14	73374042	73374140	99	1.02213602520189e-171	8.522764509062851e-111	2.1222870264062307e-152	-0.389975		hg19_genes_intergenic	hypo	chr14	73373946	73374207	chr14:73373973-73374626
chr14	73719959	73722033	2075	2.1277505962632704e-201	4.90394410727439e-202	5.30695492651309e-99	1.03399	PAPLN	hg19_cpg_inter	hyper	chr14	73716390	73722979	chr14:73702205-73741847
chr14	75059621	75060042	422	8.90151987033906e-118	2.97934621285854e-76	5.06370772203143e-60	-0.333333	LTBP2	hg19_enhancers_fantom	hypo	chr14	75059478	75060122	chr14:75059506-75060083
chr14	75696394	75697120	727	2.66349351402645e-168	4.44823099153961e-86	8.249493885101991e-61	0.0415037		hg19_genes_intergenic	hyper	chr14	75696137	75697514	chr14:75696165-75697493
chr14	77499225	77499499	275	4.80475891241286e-186	8.334304386540442e-97	7.42973689711832e-99	0.0592911		hg19_cpg_islands	hyper	chr14	77499128	77500944	chr14:77499154-77500543;chr14:77500544-77500911
chr14	90979216	90980134	919	3.94842084341467e-146	2.3380976542644e-120	1.04178539592398e-101	-0.23584		hg19_genes_intergenic	hypo	chr14	90978907	90979359	chr14:90978936-90979329
chr14	91696174	91696261	88	4.454373024738201e-181	6.52124132060588e-132	2.1222870264062307e-152	-1.19499		hg19_enhancers_fantom	hypo	chr14	91696004	91696500	chr14:91696034-91696486
chr14	91833636	91833892	257	1.12385207515421e-180	5.40608642713035e-35	1.06139098530262e-98	-0.704849	CCDC88C	hg19_enhancers_fantom	hypo	chr14	91833463	91834010	chr14:91833483-91833974
chr14	91871665	91871783	119	6.09190907497772e-289	1.20928503715131e-258	2.88134315119877e-114	0.5	CCDC88C	hg19_enhancers_fantom	hyper	chr14	91871578	91872197	chr14:91871606-91872159
chr14	92859389	92859447	59	6.25487731179745e-77	2.56781550132466e-53	1.01274154440629e-59	-0.361654	SLC24A4	hg19_enhancers_fantom	hypo	chr14	92859038	92859506	chr14:92859057-92859464
chr14	94405255	94405487	233	5.18349542763951e-225	9.81585769351716e-113	1.40414066630832e-79	0.315526	ASB2	hg19_cpg_islands	hyper	chr14	94405209	94406188	chr14:94405235-94406170
chr14	95354509	95354617	109	1.02767755636936e-264	5.28197575405839e-98	3.26529311795692e-242	-1.061		hg19_enhancers_fantom	hypo	chr14	95354472	95354760	chr14:95354502-95354744
chr14	95888120	95888362	243	5.39621178510663e-91	3.91365928756963e-69	1.60968304181158e-37	-1.37549	SYNE3	hg19_cpg_inter	hypo	chr14	95887486	95889999	chr14:95881831-95942673
chr14	95908301	95909521	1221	1.5181216795406598e-168	1.46862708917211e-37	6.36834591181571e-99	0.15872	SYNE3	hg19_cpg_inter	hyper	chr14	95904662	95910009	chr14:95881831-95942673
chr14	95912203	95912596	394	1.1062992213241199e-122	6.82570479775842e-55	2.02548308881254e-59	-0.143609	SYNE3	hg19_cpg_inter	hypo	chr14	95910272	95913475	chr14:95881831-95942673
chr14	95920370	95920944	575	1.46103172384707e-149	2.36657045088402e-71	2.1610073633995197e-114	-0.138346	SYNE3	hg19_cpg_inter	hypo	chr14	95916987	95923162	chr14:95881831-95942673
chr14	95942137	95942532	396	4.90007736612294e-86	8.03280642823361e-30	8.673399613901991e-61	0.758496	SYNE3	hg19_genes_promoters	hyper	chr14	95938689	95942698	chr14:95881831-95942673	SYNE3
chr14	98541024	98541221	198	5.97608726821504e-132	2.52890009993212e-117	4.2124219989249396e-80	1.63563	RP11-61O1.1	hg19_enhancers_fantom	hyper	chr14	98540950	98541377	chr14:98540979-98541355
chr14	99726903	99727194	292	6.58869694282267e-308	1.9808289841441798e-193	6.32219739865276e-190	0.7304	BCL11B	hg19_enhancers_fantom	hyper	chr14	99726819	99726990	chr14:99726837-99727734
chr14	100045610	100045640	31	0	0	0	2	CCDC85C	hg19_enhancers_fantom	hyper	chr14	100045582	100045792	chr14:100045606-100045757
chr14	101831317	101831523	207	2.8240272560049e-123	3.10721724097275e-38	1.5191123166094301e-59	0.966597		hg19_cpg_islands	hyper	chr14	101831262	101831732	chr14:101831291-101831695
chr14	103250954	103251288	335	6.81954494081256e-104	3.55813060025958e-50	5.204039768341191e-61	-1.16667	TRAF3	hg19_cpg_inter	hypo	chr14	103250824	103252792	chr14:103241816-103378337
chr14	103286469	103286643	175	6.9528160324636585e-124	4.22212754116124e-43	5.204039768341191e-61	-0.5	TRAF3	hg19_cpg_inter	hypo	chr14	103285409	103286917	chr14:103241816-103378337
chr14	103354755	103355247	493	2.40167968399604e-104	1.1601515210520198e-62	8.21614800439676e-46	0.563722	TRAF3	hg19_cpg_inter	hyper	chr14	103354219	103358396	chr14:103241816-103378337
chr14	103403541	103404377	837	0	6.58060722239901e-201	1.30966623827089e-286	0.305012	CDC42BPB	hg19_cpg_shelves	hyper	chr14	103403365	103404981	chr14:103394397-103524431
chr14	103463312	103463553	242	1.72719609620484e-159	7.86477299812368e-29	5.65943207041662e-152	-0.764675	CDC42BPB	hg19_cpg_inter	hypo	chr14	103463153	103464209	chr14:103394397-103524431
chr14	103485693	103486473	781	1.22291237745938e-95	5.28128673539575e-27	2.36306360361467e-59	-0.00512279	CDC42BPB	hg19_cpg_inter	hypo	chr14	103485523	103487540	chr14:103394397-103524431
chr14	103507864	103508195	332	4.106164220696861e-188	1.10431085919084e-99	6.65373106726954e-106	-0.397269	RPL13P6, CDC42BPB	hg19_cpg_inter	hypo	chr14	103507073	103508655	chr14:103394397-103524431
chr14	103588046	103588345	300	9.207326170312699e-305	4.8634230632447485e-208	4.11013423229454e-133	0.0629073	LINC00677	hg19_genes_promoters	hyper	chr14	103587941	103588367	chr14:103587958-103588331
chr14	104009278	104009340	63	2.88171983834e-313	3.17373908492203e-183	1.25463466808803e-181	0.066015		hg19_enhancers_fantom	hyper	chr14	104009079	104009357	chr14:104009097-104009329
chr14	105044444	105044484	41	1.16289153909492e-164	6.97952103588828e-139	3.18417295590785e-99	-0.194988	TMEM179	hg19_genes_promoters	hypo	chr14	105044382	105044697	chr14:105044406-105044666	C14orf180
chr14	105645280	105645753	474	1.25850049897661e-205	1.07240704094019e-42	3.5371450440103908e-152	-0.233985	RP11-44N21.4, NUDT14	hg19_cpg_shelves	hypo	chr14	105644583	105646536	chr14:105644612-105646499
chr14	106381194	106381290	97	1.60600355715302e-159	1.43353557518218e-100	1.04178539592398e-101	0.945531		hg19_cpg_inter	hyper	chr14	106378985	106381398	chr14:106379012-106381365
chr15	20981342	20981546	205	0	0	0	0.448374		hg19_cpg_islands	hyper	chr15	20980670	20981569	chr15:20980691-20981547
chr15	25565944	25566006	63	7.48911153558443e-177	3.97598936626519e-107	2.88134315119936e-114	1.16748	SNHG14	hg19_enhancers_fantom	hyper	chr15	25565610	25566871	chr15:25565589-25566847
chr15	27016945	27017792	848	7.01053836242679e-130	1.2613330468218e-100	1.68790257401045e-59	-0.1	GABRB3	hg19_cpg_islands	hypo	chr15	27016871	27018974	chr15:27016892-27018943
chr15	27137081	27137131	51	0	0	2.18277706378481e-286	-0.66797	GABRA5, GABRB3	hg19_cpg_islands	hypo	chr15	27136890	27137185	chr15:27136915-27137160
chr15	27212978	27213128	151	1.43072965022597e-115	1.30831031455855e-98	4.2124219989249396e-80	-0.63563	TVP23BP1	hg19_cpg_islands	hypo	chr15	27212874	27213427	chr15:27212902-27213396
chr15	28148012	28148362	351	0	0	0	-0.849517	OCA2	hg19_cpg_islands	hypo	chr15	28147896	28148478	chr15:28147925-28148465
chr15	28339408	28339469	62	2.8059782413894697e-159	1.19129753750943e-109	3.18417295590785e-99	-1.62581	OCA2	hg19_cpg_shores	hypo	chr15	28339368	28340591	chr15:28339397-28342646
chr15	29263090	29263250	161	3.5765388227236306e-98	6.1108494664142e-35	5.204039768341191e-61	0.953885	APBA2, RP13-126C7.1	hg19_cpg_inter	hyper	chr15	29262965	29263917	chr15:29211843-29411016
chr15	29346837	29347682	846	1.83561373481332e-147	7.811816689315138e-69	6.7516102960419e-60	-0.790241	APBA2	hg19_cpg_inter	hypo	chr15	29344659	29347882	chr15:29211843-29411016
chr15	29965285	29965635	351	1.50432385039998e-143	6.16147979356064e-49	2.88134315119936e-114	-0.865602		hg19_genes_promoters	hypo	chr15	29965163	29965464	chr15:29965193-29971867
chr15	31623999	31624584	586	9.883403151184651e-203	1.64749946693551e-67	3.60167893899921e-114	0.546241	KLF13	hg19_cpg_shelves	hyper	chr15	31622238	31624585	chr15:31622255-31624567
chr15	32992862	32993113	252	2.01189624364698e-136	2.5619387318473303e-67	2.1610073633995197e-114	0.153049		hg19_genes_intergenic	hyper	chr15	32992617	32993275	chr15:32992647-32993248
chr15	33154082	33154309	228	5.1515316249981e-173	1.09863068277683e-41	5.7801653037983e-152	-1.28917	FMN1	hg19_enhancers_fantom	hypo	chr15	33153961	33154325	chr15:33153988-33154297
chr15	40374067	40374991	925	1.31157065172721e-130	1.91576341186261e-36	9.55251886772356e-99	1.25693		hg19_enhancers_fantom	hyper	chr15	40373747	40374275	chr15:40373777-40374252
chr15	40669998	40670112	115	6.523841506308901e-182	8.39717887974122e-55	7.52780800852818e-182	-1.22903		hg19_enhancers_fantom	hypo	chr15	40669810	40670263	chr15:40669838-40670230
chr15	40734863	40735168	306	7.47384382156792e-123	2.18518700601776e-34	1.05601402906232e-116	1.72873	BAHD1	hg19_cpg_shores	hyper	chr15	40732910	40735402	chr15:40732929-40735372
chr15	45947206	45947319	114	1.93033842088466e-310	5.36953059691763e-212	2.27393267081834e-163	-2.76144	RP11-96O20.4, SQRDL	hg19_cpg_inter	hypo	chr15	45946952	45947765	chr15:45946973-45947732
chr15	57880168	57880720	553	1.6100248951774798e-103	9.255867789551e-71	1.35032205920838e-59	1.5286		hg19_cpg_shelves	hyper	chr15	57880200	57880882	chr15:57880217-57880854
chr15	58808165	58808188	24	1.60498942121085e-219	1.37226342616126e-91	1.49865395505165e-214	-1.93578	LIPC	hg19_enhancers_fantom	hypo	chr15	58807949	58808452	chr15:58807975-58808464
chr15	60788779	60789843	1065	0	0	0	0.597036	RP11-219B17.1, RORA	hg19_cpg_inter	hyper	chr15	60788066	60790002	chr15:60778483-60920229
chr15	60913081	60913617	537	1.380812887418e-122	2.48234373722234e-31	6.0713797297313904e-61	-0.843448	RP11-219B17.1, RORA	hg19_cpg_inter	hypo	chr15	60909875	60913998	chr15:60778483-60920229
chr15	63771729	63771942	214	1.5600286703840801e-155	9.83716807696949e-47	8.47743955581513e-149	-1.40659		hg19_enhancers_fantom	hypo	chr15	63771540	63772274	chr15:63771566-63772233
chr15	63778894	63779496	603	1.3593377614097e-269	2.5062696871317296e-92	1.95917587077415e-242	-0.646881		hg19_enhancers_fantom	hypo	chr15	63778785	63779245	chr15:63778814-63779225
chr15	64307450	64307565	116	4.62747501052635e-133	4.51978377839236e-36	2.74008948819636e-133	1.7786	DAPK2	hg19_cpg_inter	hyper	chr15	64307352	64307985	chr15:64307380-64307939
chr15	64309636	64309767	132	2.00195582933355e-79	2.40547631052345e-39	1.35032205920838e-59	-0.620301	DAPK2	hg19_cpg_inter	hypo	chr15	64309148	64309819	chr15:64309166-64309783
chr15	65149074	65149245	172	7.03848076389519e-135	8.974681224655859e-42	2.05506711614727e-133	-1.46186	AC069368.3, PLEKHO2	hg19_cpg_inter	hypo	chr15	65148612	65149555	chr15:65148639-65149528
chr15	65198013	65198062	50	6.136471305883908e-303	5.2129742041982396e-77	4.80118166617766e-304	0.725105	AC069368.3	hg19_cpg_islands	hyper	chr15	65197769	65198079	chr15:65197799-65198063
chr15	65688198	65688235	38	3.59875971559278e-178	3.359636554261051e-152	3.18417295590785e-99	-1.19499	IGDCC4	hg19_cpg_islands	hypo	chr15	65688011	65688563	chr15:65688039-65688539
chr15	66909910	66909964	55	2.57757081813036e-89	9.987054887516828e-79	5.204039768341191e-61	0.333333	RP11-321F6.1	hg19_cpg_inter	hyper	chr15	66909772	66910521	chr15:66909800-66910485
chr15	67373532	67373667	136	1.96906203480684e-138	2.33517275699564e-96	6.7516102960419e-60	-1.13059	SMAD3	hg19_enhancers_fantom	hypo	chr15	67373417	67373721	chr15:67373443-67373710
chr15	67402108	67402456	349	1.2219106445023e-136	1.9329533423515602e-56	6.36834591181571e-99	-0.0283208	SMAD3	hg19_enhancers_fantom	hypo	chr15	67401862	67402676	chr15:67401891-67402640
chr15	68127611	68127873	263	2.0409158849083498e-103	9.987054887516828e-79	5.204039768341191e-61	0.333333	RP11-34F13.3, RP11-34F13.2	hg19_cpg_islands	hyper	chr15	68126900	68128422	chr15:68126920-68128400
chr15	69325509	69325536	28	1.54042387242879e-117	1.81778571494957e-77	5.06370772203143e-60	-0.528321	NOX5	hg19_cpg_islands	hypo	chr15	69325312	69325638	chr15:69325339-69325617
chr15	69849751	69849893	143	7.87709995717377e-245	1.08891106641455e-87	1.95917587077415e-242	2	RP11-279F6.1	hg19_cpg_inter	hyper	chr15	69849478	69850214	chr15:69849481-69850202
chr15	70307657	70307670	14	1.96424013024182e-184	1.3493012448156299e-81	7.52780800852818e-182	-1.06917		hg19_genes_intergenic	hypo	chr15	70307215	70307853	chr15:70307234-70307826
chr15	73860224	73860839	616	3.77902286065929e-135	2.02801629141963e-43	3.18417295590785e-99	0.180284	NPTN	hg19_cpg_inter	hyper	chr15	73859438	73861763	chr15:73859468-73861723
chr15	74392365	74392388	24	2.4337073556903e-105	9.74036842261511e-71	5.204039768341191e-61	0.333333		hg19_cpg_islands	hyper	chr15	74392318	74392831	chr15:74392341-74392803
chr15	74420927	74421359	433	4.02076517594278e-138	6.38087563259403e-132	5.36561013937193e-38	-1.35098	ISLR2, RP11-247C2.2	hg19_cpg_islands	hypo	chr15	74419846	74423077	chr15:74419870-74423044
chr15	75338710	75339375	666	0	0	0	0.00432974	PPCDC	hg19_enhancers_fantom	hyper	chr15	75338635	75339916	chr15:75338663-75339891
chr15	75361997	75362233	237	1.35412006436143e-122	1.1280867749775201e-74	4.9496963310612e-61	-0.833333	PPCDC	hg19_enhancers_fantom	hypo	chr15	75361939	75362284	chr15:75361968-75362271
chr15	76632348	76633587	1240	2.67385536656897e-258	9.379313936392381e-148	4.11013423229454e-133	-0.543839	ISL2, RP11-685G9.2	hg19_cpg_islands	hypo	chr15	76632233	76635541	chr15:76632262-76635515
chr15	77788252	77788305	54	7.21185276659646e-193	3.62106606663024e-135	2.05506711614727e-133	-1.93083		hg19_enhancers_fantom	hypo	chr15	77788086	77788358	chr15:77788110-77788356
chr15	78326394	78326410	17	0	0	2.27393267081833e-163	-3.22059	TBC1D2B	hg19_enhancers_fantom	hypo	chr15	78326292	78326503	chr15:78326319-78326481
chr15	78364861	78365191	331	3.01179763556004e-82	3.68921686643532e-45	1.28774643344926e-37	0.0212406	TBC1D2B	hg19_enhancers_fantom	hyper	chr15	78364805	78365364	chr15:78364826-78365348
chr15	78609192	78609343	152	2.52204476631754e-125	2.58567993695283e-52	4.24556394121047e-99	0.476723		hg19_genes_intergenic	hyper	chr15	78608580	78609528	chr15:78608604-78609493
chr15	78953421	78953713	293	1.47889075654531e-121	6.26311933551054e-39	7.920105217967411e-117	0.226805	RP11-160C18.2, CHRNB4, RPL18P11	hg19_genes_promoters	hyper	chr15	78953362	78953806	chr15:78953383-78953770	CHRNB4
chr15	81174479	81174585	107	0	0	0	-0.287706	KIAA1199	hg19_cpg_inter	hypo	chr15	81173851	81174875	chr15:81173878-81174846
chr15	81315962	81316319	358	0	0	0	-0.258496	C15orf26	hg19_enhancers_fantom	hypo	chr15	81315756	81316565	chr15:81315785-81316530
chr15	81596505	81597048	544	2.19853295397185e-126	1.69246335497698e-53	1.38904719456531e-101	-0.521241	IL16, RP11-761I4.4	hg19_enhancers_fantom	hypo	chr15	81596374	81597167	chr15:81596403-81597133
chr15	82374943	82375057	115	5.91615563074537e-303	2.7856389753863803e-151	2.61223449436553e-242	0.666667		hg19_enhancers_fantom	hyper	chr15	82374916	82375272	chr15:82374943-82375242
chr15	83620408	83620649	242	3.8566599098733694e-97	1.06442754924736e-59	5.204039768341191e-61	0.0377611	RP11-382A20.5, HOMER2	hg19_enhancers_fantom	hyper	chr15	83620285	83620771	chr15:83620312-83620736
chr15	90333940	90334624	685	1.3513333596e-313	9.10422662811102e-140	8.67980149347012e-245	0.326253	ANPEP	hg19_cpg_inter	hyper	chr15	90333309	90334701	chr15:90326126-90358573
chr15	90338168	90338819	652	3.02808671925654e-117	1.93048854309109e-46	1.38904719456531e-101	0.934241	ANPEP	hg19_cpg_inter	hyper	chr15	90337739	90339178	chr15:90326126-90358573
chr15	90574593	90574937	345	3.27282488967061e-114	4.652663918975141e-74	1.35032205920838e-59	-1.27124	ZNF710	hg19_enhancers_fantom	hypo	chr15	90574592	90575107	chr15:90574620-90575072
chr15	90581523	90581845	323	0	2.31969213423628e-202	2.6392564121854103e-303	-0.916671	ZNF710	hg19_enhancers_fantom	hypo	chr15	90581441	90581939	chr15:90581471-90581912
chr15	92428434	92429405	972	0	9.62379136103299e-135	1.62207592212612e-274	-0.187093	SLCO3A1	hg19_cpg_inter	hypo	chr15	92427753	92431953	chr15:92394938-92709637
chr15	92467936	92468881	946	1.99311410831276e-152	1.0326187363942e-32	2.1610073633995197e-114	0.0974938	SLCO3A1	hg19_cpg_inter	hyper	chr15	92465243	92468706	chr15:92394938-92709637
chr15	92470368	92472228	1861	0	0	0	0.419499	SLCO3A1	hg19_cpg_inter	hyper	chr15	92469808	92474704	chr15:92394938-92709637
chr15	92489279	92490956	1678	2.7300026907648705e-269	3.02892104185589e-122	6.366861079218701e-152	0.300835	SLCO3A1	hg19_enhancers_fantom	hyper	chr15	92488573	92492611	chr15:92394938-92709637
chr15	92509294	92509445	152	4.65178776681325e-144	7.2504187623864e-91	2.79822012582463e-76	1.37215	SLCO3A1	hg19_enhancers_fantom	hyper	chr15	92508964	92512543	chr15:92394938-92709637
chr15	92521019	92521612	594	6.571203688769029e-246	3.71143713308245e-84	7.52780800852818e-182	0.5	SLCO3A1	hg19_cpg_inter	hyper	chr15	92520184	92530698	chr15:92394938-92709637
chr15	92525112	92525284	173	1.00875591417473e-84	8.60208982725204e-35	9.65809825086947e-38	0.748642	SLCO3A1	hg19_cpg_inter	hyper	chr15	92520184	92530698	chr15:92394938-92709637
chr15	92593781	92594274	494	1.30785600267912e-141	1.54556350211705e-39	4.2124219989249396e-80	-1.11675	SLCO3A1	hg19_cpg_inter	hypo	chr15	92592073	92596915	chr15:92394938-92709637
chr15	92614580	92615295	716	4.131122599186e-136	6.70446027744754e-60	2.36306360361467e-59	0.734515	SLCO3A1	hg19_enhancers_fantom	hyper	chr15	92613884	92615436	chr15:92394938-92709637
chr15	92617063	92619941	2879	2.10744161496455e-290	1.1492987441416999e-175	1.21781067268792e-159	0.147494	SLCO3A1	hg19_enhancers_fantom	hyper	chr15	92615443	92617144	chr15:92394938-92709637
chr15	92626680	92627805	1126	0	0	0	0.906316	SLCO3A1	hg19_cpg_inter	hyper	chr15	92624874	92629939	chr15:92394938-92709637
chr15	92641752	92642387	636	0	4.29441672309997e-248	1.30611724718277e-242	0.916385	SLCO3A1	hg19_cpg_inter	hyper	chr15	92632528	92643042	chr15:92394938-92709637
chr15	92679424	92679544	121	1.75912916738016e-78	2.21421775901401e-59	5.204039768341191e-61	-0.430827	SLCO3A1	hg19_cpg_inter	hypo	chr15	92679310	92680207	chr15:92394938-92709637
chr15	93864992	93865174	183	6.67508440282565e-156	1.84467452810812e-52	2.1222870264062307e-152	-0.0758844	RP11-266O8.1	hg19_enhancers_fantom	hypo	chr15	93864894	93865269	chr15:93864881-93865242
chr15	94791618	94791794	177	1.53095064278206e-231	6.43940498355724e-151	1.0805036816997599e-114	-0.528321	MCTP2	hg19_cpg_inter	hypo	chr15	94791492	94791875	chr15:94791517-94791836
chr15	96890784	96891091	308	1.7190689976453e-95	4.8785874438902295e-56	2.89742947526084e-37	-0.463325		hg19_enhancers_fantom	hypo	chr15	96890369	96891464	chr15:96890396-96891431
chr15	96895441	96896943	1503	0	4.0096373264664796e-222	3.9183517415483e-242	-1.25735		hg19_cpg_islands	hypo	chr15	96895285	96895902	chr15:96895306-96895870
chr15	96903492	96903615	124	2.64349734024953e-270	4.008154051499231e-133	1.95917587077415e-242	-0.833333	RP11-522B15.3	hg19_cpg_islands	hypo	chr15	96903267	96903818	chr15:96903283-96903791
chr15	99242804	99243767	964	0	9.03545979360337e-128	5.6344597818191005e-285	-0.0347696	IGF1R	hg19_cpg_inter	hypo	chr15	99241525	99244571	chr15:99190446-99508259
chr15	99258594	99260396	1803	0	3.5193260777452e-269	3.16710769462249e-303	-0.76416	IGF1R	hg19_enhancers_fantom	hypo	chr15	99257883	99268985	chr15:99190446-99508259
chr15	99318452	99319223	772	0	0	0	-0.375671	IGF1R	hg19_enhancers_fantom	hypo	chr15	99315930	99319379	chr15:99190446-99508259
chr15	99482547	99482836	290	0	0	0	1.05664	IGF1R	hg19_cpg_inter	hyper	chr15	99480380	99483655	chr15:99190446-99508259
chr15	99492328	99492411	84	3.22005381797678e-133	1.03537051559248e-43	4.24556394121047e-99	0.948222	IGF1R	hg19_cpg_inter	hyper	chr15	99485835	99492626	chr15:99190446-99508259
chr15	99503367	99505650	2284	2.58574416479905e-295	2.11607815615949e-227	3.12535618777194e-101	-0.770756	IGF1R, RP11-654A16.3	hg19_cpg_shelves	hypo	chr15	99503315	99506445	chr15:99190446-99508259
chr15	101084494	101084847	354	0	1.97562506855239e-60	1.3203249581988601e-303	-0.385126	CERS3	hg19_cpg_islands	hypo	chr15	101084408	101085198	chr15:101084428-101085178
chr15	101420373	101420507	135	4.64268513206853e-131	2.52890009993212e-117	4.2124219989249396e-80	1.63563	RP11-66B24.8, ALDH1A3	hg19_cpg_islands	hyper	chr15	101419242	101421170	chr15:101419261-101421133
chr15	101690625	101690735	111	9.42230626368951e-97	3.86025562933842e-45	9.33204304665541e-70	0.454737		hg19_enhancers_fantom	hyper	chr15	101690409	101690933	chr15:101690438-101690904
chr16	302594	303087	494	3.13052318243915e-253	4.11871051462414e-100	7.02070333154158e-80	0.223563	ITFG3, ITFG3	hg19_cpg_inter	hyper	chr16	302587	303314	chr16:302617-303280
chr16	357691	357829	139	1.94562125191924e-75	2.20396454450912e-30	1.01274154440629e-59	-1.12999	AXIN1	hg19_enhancers_fantom	hypo	chr16	357673	358093	chr16:357702-358064
chr16	575700	575820	121	3.783643576051429e-177	6.269347646625119e-92	2.82971603520831e-152	-1.16748		hg19_enhancers_fantom	hypo	chr16	575499	575861	chr16:575519-575832
chr16	649466	649630	165	8.9663905304976e-78	2.26962526543399e-27	2.09866509436847e-76	0.657922	RAB40C	hg19_cpg_islands	hyper	chr16	648915	650072	chr16:648943-649464;chr16:649465-650057
chr16	677403	677597	195	6.43805633574566e-115	3.29200863834511e-91	9.65809825086947e-38	1.1604	RAB40C	hg19_cpg_islands	hyper	chr16	677340	678149	chr16:677367-678128
chr16	970864	971500	637	1.063071338195e-311	7.97864863534124e-139	3.26529311795692e-242	-0.513233	LA16c-366D3.1, LMF1	hg19_cpg_islands	hypo	chr16	970414	971279	chr16:970444-971245
chr16	1018146	1018685	540	2.0538835009928902e-112	2.6217942925537303e-44	1.38904719456531e-101	1.14624	LMF1	hg19_cpg_shelves	hyper	chr16	1018079	1018813	chr16:1018103-1018797
chr16	1120188	1120217	30	9.40847446795493e-113	9.06506146371791e-61	3.18417295590785e-99	-1.02832	SSTR5-AS1	hg19_cpg_islands	hypo	chr16	1120125	1120469	chr16:1120153-1120441
chr16	1227720	1229204	1485	5.28201482039495e-194	8.49893156974766e-67	6.366861079218701e-152	0.140615	CACNA1H	hg19_cpg_shores	hyper	chr16	1214479	1229522	chr16:1201241-1272272
chr16	1544249	1544357	109	9.67255580158968e-89	1.6968170445923398e-49	8.673399613901991e-61	-0.4	TELO2	hg19_cpg_islands	hypo	chr16	1543071	1544461	chr16:1543098-1544426
chr16	2156172	2156382	211	2.46468334244313e-80	6.77955803490127e-13	3.54130269198547e-37	0.203258	PKD1	hg19_cpg_islands	hyper	chr16	2155846	2156921	chr16:2155867-2156884
chr16	3209180	3209306	127	6.02652784177563e-155	4.99582935609849e-154	1.01274154438102e-59	-1.87157		hg19_cpg_islands	hypo	chr16	3207325	3209440	chr16:3207341-3209413
chr16	3493384	3493440	57	2.93839944759993e-136	1.08404980502152e-106	1.44871473763042e-37	1.0147	NAA60, ZNF597	hg19_cpg_islands	hyper	chr16	3493072	3493598	chr16:3493098-3493569
chr16	4234377	4234409	33	7.3970380017835095e-146	2.80082572089755e-66	2.0254830888125e-59	0.135805		hg19_cpg_islands	hyper	chr16	4233216	4234488	chr16:4233245-4234459
chr16	6533304	6533372	69	9.35428177308894e-84	2.03069309189265e-62	6.93871969112159e-61	0.207519	RP11-420N3.2, RBFOX1	hg19_cpg_islands	hyper	chr16	6532992	6534015	chr16:6533019-6533983
chr16	10710969	10711783	815	7.16460034212805e-267	1.82911647859469e-35	3.9183517415483e-242	0.366969		hg19_enhancers_fantom	hyper	chr16	10710898	10711388	chr16:10710926-10711367
chr16	11264354	11264473	120	2.6724787576180903e-223	1.05354922161417e-123	3.78988778469724e-163	-0.17396	CLEC16A	hg19_cpg_shelves	hypo	chr16	11264285	11264706	chr16:11264312-11264673
chr16	11345792	11345927	136	5.25117340698524e-81	7.74040182073885e-37	2.09866509436847e-76	-0.471679	RMI2	hg19_enhancers_fantom	hypo	chr16	11345686	11346120	chr16:11345704-11346183
chr16	12706694	12707461	768	8.40576614536211e-289	8.30743101175465e-115	6.24371601580806e-191	1.03399		hg19_genes_intergenic	hyper	chr16	12706448	12707051	chr16:12706473-12707019
chr16	15583532	15583606	75	1.7964739690196802e-105	1.50614880389924e-34	3.99223864036172e-106	-0.320091	RP11-1021N1.1, C16orf45	hg19_enhancers_fantom	hypo	chr16	15583147	15583704	chr16:15583177-15583679
chr16	17398464	17398605	142	1.13098214398377e-76	3.00167028271669e-72	2.89774914021349e-35	-0.578989	XYLT1	hg19_cpg_inter	hypo	chr16	17398168	17398619	chr16:17398197-17398605
chr16	17461907	17461944	38	2.80090174902589e-99	4.60049960350913e-38	3.18417295590785e-99	0.779814	XYLT1	hg19_enhancers_fantom	hyper	chr16	17461824	17462104	chr16:17461854-17462067
chr16	17490042	17490836	795	4.0247319729005e-183	3.8390928959897214e-151	7.55997456231635e-107	-0.778321	XYLT1	hg19_enhancers_fantom	hypo	chr16	17489913	17490466	chr16:17489943-17491063
chr16	19896804	19896982	179	8.04424867851109e-209	5.02300354783058e-186	2.05506711614727e-133	-1	GPRC5B	hg19_cpg_islands	hypo	chr16	19894467	19897187	chr16:19894494-19897156
chr16	23309715	23309896	182	0	1.7177207600656e-163	2.18277706378481e-286	-0.975489	SCNN1B	hg19_enhancers_fantom	hypo	chr16	23309683	23310107	chr16:23309711-23310080
chr16	25104471	25104583	113	1.57543794590089e-99	5.2020583810918e-67	1.8205295075434e-62	1.27995	RP11-449H11.1	hg19_enhancers_fantom	hyper	chr16	25104423	25105007	chr16:25104411-25104981
chr16	25121788	25121908	121	3.6696339612857095e-83	1.00402194747005e-37	4.2124219989249396e-80	1.67648	RP11-449H11.1	hg19_genes_promoters	hyper	chr16	25121728	25122037	chr16:25121755-25122029	LCMT1
chr16	27343638	27343786	149	3.5034854217194596e-114	7.05358546007386e-34	2.1610073633995197e-114	0.720321	IL4R	hg19_enhancers_fantom	hyper	chr16	27343537	27343743	chr16:27343455-27343836
chr16	29129784	29129953	170	1.10785153355413e-123	7.250447321870961e-98	6.93871969112159e-61	-0.382362	RP11-426C22.5	hg19_cpg_inter	hypo	chr16	29129625	29130034	chr16:29129651-29130015
chr16	31438940	31439618	679	0	0	0	-0.0163408	COX6A2	hg19_cpg_islands	hypo	chr16	31438872	31439714	chr16:31438891-31439682
chr16	31464767	31464800	34	4.61711161990625e-220	3.15651353621375e-160	1.38904719456531e-101	0	RP11-452L6.1	hg19_cpg_inter	hypo	chr16	31464607	31465098	chr16:31464637-31465087
chr16	33936360	33936544	185	5.59379270373666e-78	8.8578248540391e-09	1.28774643344926e-37	1.077		hg19_cpg_islands	hyper	chr16	33936373	33936700	chr16:33936400-33936681
chr16	46824143	46824185	43	1.46401804317651e-78	4.32337516130232e-68	4.82904912543474e-38	0.861654	RP11-480G7.2, MYLK3	hg19_cpg_islands	hyper	chr16	46823758	46824300	chr16:46823783-46824263
chr16	50315785	50316058	274	0	0	0	-1.03672	ADCY7	hg19_enhancers_fantom	hypo	chr16	50315738	50316432	chr16:50315764-50316400
chr16	51795292	51795629	338	8.5376140664161e-268	1.71724376107834e-125	1.95917587077415e-242	0.666667		hg19_genes_intergenic	hyper	chr16	51795139	51795705	chr16:51795166-51795680
chr16	55690069	55690762	694	0	0	3.49685922845384e-214	-0.838036	SLC6A2	hg19_cpg_islands	hypo	chr16	55689573	55690926	chr16:55689598-55690895
chr16	55794722	55794864	143	3.96381051910711e-244	1.92109711210146e-104	6.32219739865276e-190	1.63956	CES1P1	hg19_cpg_islands	hyper	chr16	55794631	55794956	chr16:55794661-55794939
chr16	55866739	55866850	112	1.26338072050971e-128	3.63305978483277e-47	3.60167893899921e-114	1.03399	CES1	hg19_cpg_islands	hyper	chr16	55866631	55867035	chr16:55866647-55866998
chr16	57073770	57074240	471	7.71713056055902e-142	5.37295088249287e-76	1.6506718902199898e-79	1.18138	NLRC5	hg19_genes_promoters	hyper	chr16	57073553	57077802	chr16:57048986-57117936	NLRC5
chr16	57480497	57480592	96	3.62072425422461e-203	2.30908296110017e-90	6.1754134588267915e-198	-2.13077	CIAPIN1	hg19_genes_promoters	hypo	chr16	57480424	57480778	chr16:57480454-57480766	COQ9
chr16	57657193	57657293	101	4.26666728902993e-110	2.79352662834625e-26	5.30695492651309e-99	1.67298	GPR56, RP11-405F3.5	hg19_enhancers_fantom	hyper	chr16	57657180	57657436	chr16:57657206-57657412
chr16	57860927	57861251	325	1.4931179170624302e-104	6.01171310052253e-24	1.73630899320663e-101	0.193083	KIFC3	hg19_enhancers_fantom	hyper	chr16	57860863	57861324	chr16:57860886-57861304
chr16	57918013	57918107	95	4.51872059661356e-149	1.37461852465735e-88	2.05506711614727e-133	-0.559357	CNGB1	hg19_cpg_islands	hypo	chr16	57917852	57918382	chr16:57917881-57918351
chr16	67004860	67006114	1255	5.52286693111951e-112	2.99909667213844e-96	1.35032205920838e-59	0.5	CES3	hg19_cpg_inter	hyper	chr16	67004315	67005655	chr16:66993132-67009552
chr16	67428105	67428315	211	3.14206712008863e-78	2.11505594466368e-23	8.673399613901991e-61	-0.232193		hg19_cpg_islands	hypo	chr16	67427256	67428983	chr16:67427284-67428950
chr16	68450171	68450781	611	1.63996206279285e-164	3.26895716426091e-21	2.11935988895378e-148	-0.771078	SMPD3	hg19_cpg_inter	hypo	chr16	68449961	68450876	chr16:68449990-68450857
chr16	69090707	69090739	33	1.54245899342906e-80	6.80309974017294e-39	1.01274154440629e-59	-1.46896	TANGO6	hg19_cpg_inter	hypo	chr16	69089950	69090759	chr16:68875509-69119585
chr16	70427947	70429781	1835	7.01157620831911e-261	2.31209349255616e-138	1.06139098530262e-98	-0.426625	RP11-529K1.4, ST3GAL2	hg19_cpg_inter	hypo	chr16	70427253	70428305	chr16:70411338-70473649
chr16	70464692	70465060	369	9.71680582420169e-84	1.06804366499479e-29	1.35332946511282e-48	-0.932321	ST3GAL2	hg19_enhancers_fantom	hypo	chr16	70463788	70465524	chr16:70411338-70473649
chr16	70728001	70728027	27	7.53535583318788e-119	6.19406097693909e-77	4.9496963310612e-61	0.833333	VAC14	hg19_enhancers_fantom	hyper	chr16	70727960	70728295	chr16:70727989-70728270
chr16	72841508	72842182	675	1.5085214812e-313	5.637135612068312e-110	2.61223449436553e-242	1.46712	RP5-991G20.2, ZFHX3	hg19_cpg_inter	hyper	chr16	72840019	72843783	chr16:72814786-73082774
chr16	72874571	72875097	527	2.50190695462148e-133	4.62625147385693e-23	1.13399620454025e-106	-0.492241	ZFHX3	hg19_cpg_inter	hypo	chr16	72874049	72875365	chr16:72814786-73082774
chr16	72942435	72943379	945	0	1.33201026120912e-253	4.57141036513969e-242	-0.642857	ZFHX3	hg19_cpg_inter	hypo	chr16	72941844	72943529	chr16:72814786-73082774
chr16	72966506	72967085	580	5.86012382697087e-148	6.86468630567298e-65	4.3220147267990496e-114	0.670288	ZFHX3	hg19_cpg_inter	hyper	chr16	72965346	72967716	chr16:72814786-73082774
chr16	73046102	73046675	574	7.65645119161625e-299	2.13584436003568e-76	3.9183517415483e-242	0.305012	ZFHX3	hg19_cpg_inter	hyper	chr16	73045602	73047188	chr16:72814786-73082774
chr16	74777785	74778104	320	2.5956477924241598e-276	4.89355239970125e-33	3.05353248730661e-254	-0.0410401	FA2H	hg19_enhancers_fantom	hypo	chr16	74777268	74778225	chr16:74777293-74778212
chr16	81434817	81434947	131	1.79232824791445e-306	3.3212138153927207e-152	4.99497281264645e-191	0.437907		hg19_enhancers_fantom	hyper	chr16	81434663	81435046	chr16:81434691-81435021
chr16	81832460	81832670	211	7.198051106811059e-116	7.24151873428157e-36	5.30695492651309e-99	0.0861654	PLCG2	hg19_enhancers_fantom	hyper	chr16	81831809	81832785	chr16:81831837-81832216;chr16:81832236-81832757
chr16	82694026	82694084	59	2.34906498405981e-162	3.13255627038864e-94	4.24556394121047e-99	-1.06141	CDH13	hg19_enhancers_fantom	hypo	chr16	82693864	82694178	chr16:82693893-82694152
chr16	83953586	83953731	146	5.06890683539382e-116	4.99035163973531e-34	2.1610073633995197e-114	-0.153049	RP11-505K9.4	hg19_enhancers_fantom	hypo	chr16	83953514	83953961	chr16:83953538-83953937
chr16	84383653	84383833	181	1.06755689483856e-155	1.60728504517037e-47	2.82971603520831e-152	0.337281		hg19_genes_intergenic	hyper	chr16	84383527	84384203	chr16:84383556-84384215
chr16	84560571	84560605	35	1.41255178007942e-75	1.43603166110219e-23	2.09866509436847e-76	-0.723308	TLDC1	hg19_enhancers_fantom	hypo	chr16	84560434	84560768	chr16:84560453-84560734
chr16	84771520	84771572	53	2.25060702080529e-120	8.91501423929474e-78	2.6020198841706e-61	0.833333	USP10	hg19_cpg_inter	hyper	chr16	84771290	84771727	chr16:84771308-84771690
chr16	85060120	85060598	479	4.18192422574416e-137	7.04966364876857e-27	4.24556394121047e-99	0.532133		hg19_genes_promoters	hyper	chr16	85059380	85064097	chr16:85059410-85128328	KIAA0513
chr16	85185305	85185733	429	3.24376740869406e-101	1.34858538070113e-53	1.35032205920838e-59	1.67334		hg19_enhancers_fantom	hyper	chr16	85185183	85185793	chr16:85185210-85185759
chr16	85343634	85343705	72	0	0	0	0.805012		hg19_enhancers_fantom	hyper	chr16	85343443	85343836	chr16:85343472-85343805
chr16	85418462	85418881	420	3.39020597485873e-227	7.09150750640398e-166	8.47743955581513e-149	0.396241		hg19_enhancers_fantom	hyper	chr16	85418409	85418951	chr16:85418431-85418916
chr16	85640947	85641327	381	2.2510011350720798e-158	3.89721229274588e-86	8.439512870052382e-60	1.43399		hg19_cpg_shelves	hyper	chr16	85640881	85641640	chr16:85640906-85641611
chr16	85949779	85950154	376	4.30466812839451e-123	2.00070796656926e-56	3.4693598455608e-61	-0.50708	IRF8	hg19_cpg_inter	hypo	chr16	85949457	85950754	chr16:85949483-85950723
chr16	86489481	86489592	112	3.0147889210828904e-76	3.0882137291170504e-61	4.82904912543474e-38	1.45497		hg19_genes_intergenic	hyper	chr16	86489380	86489723	chr16:86489399-86489693
chr16	86549134	86549508	375	9.2259227531346e-125	7.71397261927308e-41	4.24556394121047e-99	-0.519		hg19_cpg_islands	hypo	chr16	86549047	86550547	chr16:86549069-86550512
chr16	86600275	86600521	247	7.619603824841509e-119	9.15874078924415e-85	4.82904912543474e-38	-1.38998	RP11-463O9.5	hg19_cpg_islands	hypo	chr16	86599327	86602677	chr16:86599355-86602649
chr16	86612597	86613594	998	0	0	0	1.07648	FOXL1	hg19_cpg_islands	hyper	chr16	86612163	86613853	chr16:86612188-86613821
chr16	87665225	87665731	507	2.5183743240325e-114	5.20054810315953e-22	4.24556394121047e-99	-0.561482	JPH3	hg19_cpg_inter	hypo	chr16	87663038	87666072	chr16:87634493-87732261
chr16	87727627	87728052	426	5.9122684379906e-122	8.7125403156109e-59	1.01274154440629e-59	1.02832	JPH3, AC010536.1	hg19_cpg_shelves	hyper	chr16	87727268	87732288	chr16:87634493-87732261
chr16	87736808	87736889	82	3.14482019208719e-272	1.17091357186912e-142	4.33512397784872e-152	-0.150418	KLHDC4, FLJ00104	hg19_cpg_islands	hypo	chr16	87736626	87736947	chr16:87736652-87736907
chr16	87843268	87843364	97	1.50589412040837e-102	9.987054887516828e-79	5.204039768341191e-61	-0.333333		hg19_enhancers_fantom	hypo	chr16	87843190	87843436	chr16:87843209-87843416
chr16	87987746	87987796	51	6.4207196382895496e-77	4.98147074083486e-18	1.01274154440629e-59	-1.09749	BANP	hg19_enhancers_fantom	hypo	chr16	87987482	87988392	chr16:87987504-87988357
chr16	88052922	88053312	391	1.58093832993852e-84	2.5992594412430107e-52	6.1621110032975714e-46	0.694988	BANP	hg19_cpg_islands	hyper	chr16	88052745	88053519	chr16:88052773-88053490
chr16	88155816	88156062	247	4.34097244332203e-91	4.47574730952964e-42	1.21427594594628e-60	0.881418		hg19_cpg_islands	hyper	chr16	88155576	88156136	chr16:88155592-88156108
chr16	88550695	88551441	747	0	4.0624541722115195e-176	2.35666023580789e-170	0.444694	ZFPM1	hg19_cpg_shelves	hyper	chr16	88550320	88550984	chr16:88550344-88550955
chr16	88890156	88890273	118	1.43478968766333e-95	1.67159546553667e-65	9.65809825086947e-38	1.05664	GALNS	hg19_cpg_islands	hyper	chr16	88890084	88890294	chr16:88889857-88890281
chr16	88908468	88908605	138	5.75936048572924e-224	4.55085256743249e-82	1.511994939387e-106	0.0416667	GALNS	hg19_cpg_islands	hyper	chr16	88908414	88908725	chr16:88908433-88908698
chr16	89777865	89777957	93	1.7157438376398001e-146	4.09613259392708e-79	5.204039768341191e-61	0.13208	VPS9D1	hg19_cpg_islands	hyper	chr16	89776990	89778818	chr16:89777018-89778789
chr16	89855500	89855815	316	4.04572494471365e-119	2.72647032812627e-44	3.18417295590785e-99	0.187823	FANCA	hg19_cpg_inter	hyper	chr16	89855173	89855849	chr16:89801959-89883565
chr16	89871492	89872670	1179	7.367328753948509e-202	4.319994103449929e-62	3.61260331487394e-152	-0.414486	FANCA	hg19_cpg_inter	hypo	chr16	89871408	89871903	chr16:89801959-89883565
chr16	89889600	89890104	505	6.0560272107058e-238	1.1825818298037402e-121	4.2147982657685e-190	1.57312	SPIRE2	hg19_genes_intergenic	hyper	chr16	89889463	89890121	chr16:89889481-89890087
chr17	30004	30056	53	1.74606862633605e-80	2.22387248382644e-24	4.2124219989249396e-80	0.660964	DOC2B	hg19_cpg_islands	hyper	chr17	29970	31907	chr17:29994-31868
chr17	129954	130348	395	1.34271017736786e-221	6.42090411595917e-93	4.33512397784872e-152	0.333333	RPH3AL	hg19_cpg_inter	hyper	chr17	129766	130772	chr17:129788-130735
chr17	998958	999026	69	5.59873197205718e-109	4.35503975216158e-64	5.204039768341191e-61	1.02832	ABR	hg19_enhancers_fantom	hyper	chr17	998873	999146	chr17:998903-999111
chr17	1016135	1016359	225	4.12493840475007e-165	2.5496544837537e-19	5.3058428985761297e-163	-0.016357	ABR	hg19_cpg_shelves	hypo	chr17	1016034	1016378	chr17:1016054-1016342
chr17	1836004	1836604	601	3.76793973809632e-98	1.7532186261201602e-47	1.35032205920838e-59	0.57782		hg19_cpg_shores	hyper	chr17	1835951	1839011	chr17:1835971-1929538
chr17	2292212	2292316	105	1.08107733592342e-79	1.4479657921309202e-23	4.2124219989249396e-80	0.903968	MNT	hg19_enhancers_fantom	hyper	chr17	2291901	2292329	chr17:2291927-2292298
chr17	2301869	2302166	298	1.15542340060798e-289	2.3568803846964505e-194	1.16753008383288e-98	0.472977	MNT	hg19_enhancers_fantom	hyper	chr17	2301596	2302540	chr17:2301626-2302510
chr17	3709779	3711141	1363	3.6037716406549404e-183	2.79445658875702e-168	3.60167893899921e-114	1.15098	CTD-3195I5.1	hg19_genes_intergenic	hyper	chr17	3709653	3712061	chr17:3709682-3712445
chr17	3877631	3877757	127	0	1.99570218158394e-137	2.28570518256984e-242	-0.847312		hg19_genes_intergenic	hypo	chr17	3877629	3877813	chr17:3877653-3877782
chr17	5019150	5019452	303	2.08553016561113e-150	1.64247323647001e-139	6.93871969112159e-61	-1.29248	ZNF232	hg19_cpg_islands	hypo	chr17	5019033	5019582	chr17:5019050-5019551
chr17	6470916	6471131	216	0	0	0	1.08843		hg19_enhancers_fantom	hyper	chr17	6470818	6471181	chr17:6470839-6471155
chr17	7077187	7077490	304	4.17176029081541e-100	1.49024822242768e-45	1.2324222006595101e-45	0.109973	ASGR1	hg19_cpg_islands	hyper	chr17	7076998	7077926	chr17:7077021-7077888
chr17	7126428	7126609	182	1.3300956895697599e-80	4.18692075616481e-40	5.204039768341191e-61	0.471679	ACADVL	hg19_genes_promoters	hyper	chr17	7116701	7127323	chr17:7116721-7127296	MIR324
chr17	7287773	7287827	55	1.43253768605015e-85	4.22212754116124e-43	5.204039768341191e-61	0.5	TNK1	hg19_cpg_islands	hyper	chr17	7287168	7287970	chr17:7287198-7287940
chr17	8288033	8288404	372	5.426042448647629e-209	2.61967785977428e-86	2.88134315119936e-114	0.403321		hg19_genes_promoters	hyper	chr17	8287821	8288603	chr17:8287850-8288575	RPL26
chr17	8848035	8848273	239	6.390406410360759e-129	8.77307800538488e-101	8.673399613901991e-61	-0.5	PIK3R5	hg19_enhancers_fantom	hypo	chr17	8847899	8848550	chr17:8847904-8848514
chr17	10678813	10679573	761	2.3360537378122002e-296	1.87603516933628e-55	2.61223449436553e-242	1.15332	CTC-297N7.5	hg19_cpg_inter	hyper	chr17	10678559	10679803	chr17:10678188-10679767
chr17	15652797	15653008	212	0	0	0	0.990602		hg19_cpg_islands	hyper	chr17	15652509	15653162	chr17:15652534-15653138
chr17	16373496	16373709	214	3.60609422436569e-159	3.7659884401897504e-47	7.42973689711832e-99	0.116786	FAM211A-AS1, FAM211A	hg19_cpg_inter	hyper	chr17	16373464	16374014	chr17:16373493-16373979
chr17	17465301	17465384	84	0	0	0	-2.03104	PEMT	hg19_cpg_islands	hypo	chr17	17465107	17465433	chr17:17465135-17465397
chr17	17697732	17698046	315	0	6.0222911654357206e-235	3.9183517415483e-242	0.896241	RAI1	hg19_cpg_islands	hyper	chr17	17697692	17698099	chr17:17697710-17698063
chr17	18580874	18580943	70	6.73168906328465e-99	4.32017784205965e-45	2.02548308881257e-59	-0.944309	UBE2SP2, ZNF286B	hg19_cpg_islands	hypo	chr17	18580835	18581088	chr17:18580659-18581065
chr17	19664171	19664401	231	5.693785965121078e-82	2.2383967280631299e-29	9.90403134131997e-80	-0.467278		hg19_enhancers_fantom	hypo	chr17	19664024	19664522	chr17:19664052-19664492
chr17	20343579	20344061	483	1.98023116315995e-106	2.35113068176999e-60	5.204039768341191e-61	0.815539	NOS2P3	hg19_cpg_inter	hyper	chr17	20342902	20351085	chr17:20338136-20351057
chr17	21108200	21108377	178	1.10082289475819e-243	8.89792385639698e-61	2.61223449436553e-242	0.715695	TMEM11	hg19_cpg_inter	hyper	chr17	21107825	21108507	chr17:21107852-21108471
chr17	25571582	25571675	94	1.3768259049407601e-149	5.08566348848273e-66	2.88134315119936e-114	-0.969361		hg19_enhancers_fantom	hypo	chr17	25571520	25572890	chr17:25571545-25572562;chr17:25572576-25572861
chr17	25960665	25961041	377	0	0	0	1.51765	AC015688.3, LGALS9	hg19_cpg_inter	hyper	chr17	25960594	25961230	chr17:25960622-25961213
chr17	27192251	27192579	329	1.56201646758978e-172	1.56909605014094e-33	2.82971603520831e-152	0.330201		hg19_enhancers_fantom	hyper	chr17	27192211	27192653	chr17:27192241-27192644
chr17	27429841	27429868	28	1.12408765348556e-240	2.60628006738006e-60	2.61223449436553e-242	0.906454	MYO18A	hg19_enhancers_fantom	hyper	chr17	27429767	27430202	chr17:27429797-27430178
chr17	30244214	30244555	342	3.81583500635751e-131	1.97831384707815e-26	6.0713797297313904e-61	0.161645		hg19_cpg_islands	hyper	chr17	30243838	30244591	chr17:30243859-30244564
chr17	36147189	36147293	105	0	0	0	-0.278321		hg19_genes_intergenic	hypo	chr17	36147087	36147432	chr17:36147117-36147420
chr17	36666924	36666945	22	1.86060421614512e-110	2.0376352784323602e-110	3.21936608362316e-38	1.58496	ARHGAP23	hg19_cpg_islands	hyper	chr17	36665958	36667266	chr17:36665988-36667234
chr17	38619424	38619538	115	4.713833279524989e-185	1.08471608077123e-54	3.42067753095708e-183	-0.029226		hg19_enhancers_fantom	hypo	chr17	38619254	38619724	chr17:38619282-38619695
chr17	39112593	39113144	552	9.574590615595349e-116	1.31338744370845e-31	1.73630899320663e-101	0.416993	AC004231.2	hg19_enhancers_fantom	hyper	chr17	39112477	39113530	chr17:39112501-39113000;chr17:39113001-39113500
chr17	39704108	39704454	347	1.30415422888693e-87	2.4336808891076606e-23	7.02070333154158e-80	-0.36418		hg19_enhancers_fantom	hypo	chr17	39703936	39704549	chr17:39703962-39704520
chr17	40556949	40557039	91	4.64755160952048e-162	1.30511546246212e-121	2.05506711614727e-133	-1	PTRF	hg19_cpg_islands	hypo	chr17	40556609	40557569	chr17:40556632-40557537
chr17	40573575	40573618	44	1.42560282920215e-215	5.40144325611204e-125	8.47743955581513e-149	-2.40808	PTRF	hg19_enhancers_fantom	hypo	chr17	40573432	40575559	chr17:40573451-40575526
chr17	41046360	41046521	162	9.69615948576337e-88	4.43024489221192e-49	8.04841520905789e-38	0.833985	LINC00671	hg19_cpg_inter	hyper	chr17	41046180	41046630	chr17:41046198-41046593
chr17	41796811	41796969	159	8.10881596637703e-81	1.95309388783037e-23	4.2124219989249396e-80	0.440643	RP11-209M4.1	hg19_enhancers_fantom	hyper	chr17	41796745	41797518	chr17:41796772-41797488
chr17	43318828	43319195	368	0	0	0	-0.792481	FMNL1, CTD-2020K17.3	hg19_cpg_islands	hypo	chr17	43318401	43319277	chr17:43318429-43319243
chr17	44848245	44848327	83	2.7099278421799104e-110	7.13982632215503e-63	5.86348965078775e-59	0.987469	WNT3	hg19_cpg_islands	hyper	chr17	44848172	44850234	chr17:44848199-44850213
chr17	44896866	44896989	124	1.53749150988545e-77	2.81238530072998e-37	1.68790257401048e-59	-0.775489	WNT3	hg19_cpg_islands	hypo	chr17	44895771	44897055	chr17:44895800-44897025
chr17	44955556	44955685	130	1.15418177965877e-231	7.80866557531067e-96	6.24831479796068e-226	-0.45426	WNT9B	hg19_cpg_inter	hypo	chr17	44955384	44955846	chr17:44955409-44955812
chr17	46618919	46618967	49	3.33213798489114e-83	1.79791773047973e-41	9.65809825086947e-38	0.625815	HOXB2	hg19_cpg_shores	hyper	chr17	46616340	46619004	chr17:46616141-46697701
chr17	46627569	46628205	637	5.036836187175219e-229	2.71847757251946e-160	1.38904719456531e-101	1	HOXB-AS1, HOXB-AS3, HOXB3	hg19_cpg_islands	hyper	chr17	46625700	46630128	chr17:46616141-46697701
chr17	46709435	46710932	1498	2.62491554449315e-193	4.61275314870445e-59	4.95200306161454e-152	0.911343	HOXB-AS4, HOXB7, MIR196A1	hg19_cpg_islands	hyper	chr17	46707824	46710433	chr17:46707852-46710421
chr17	46831047	46831304	258	1.606e-321	8.53398318029686e-74	4.50756782545528e-285	-1.25789		hg19_cpg_shores	hypo	chr17	46830940	46831942	chr17:46830957-46831909
chr17	48071824	48072551	728	3.5507626781714e-258	2.5230187754770903e-201	3.5371450440103908e-152	1.55098	DLX3	hg19_cpg_islands	hyper	chr17	48070672	48072682	chr17:48070698-48072654
chr17	49025795	49025862	68	0	0	0	1.77398	RP11-700H6.2	hg19_cpg_shelves	hyper	chr17	49025584	49025899	chr17:49025613-49025867
chr17	53652775	53653655	881	0	0	0	0.691626		hg19_genes_intergenic	hyper	chr17	53652583	53652943	chr17:53652613-53652901
chr17	54987468	54988149	682	5.33357415649577e-241	8.62465755406149e-186	2.12278197060524e-99	0.719361	TRIM25	hg19_enhancers_fantom	hyper	chr17	54987109	54988371	chr17:54987139-54988714
chr17	55554782	55555640	859	4.82013503432707e-149	1.75805676169009e-87	2.1764668953827e-86	0.875489	MSI2	hg19_cpg_inter	hyper	chr17	55554612	55555124	chr17:55554639-55555097
chr17	59479158	59479462	305	4.84627201836332e-209	5.5944481959188e-113	2.82971603520831e-152	0.388346	TBX2, RP11-332H18.4	hg19_cpg_islands	hyper	chr17	59476053	59480100	chr17:59473060-59483266
chr17	59481085	59481746	662	7.21225021068715e-127	3.00470410033056e-39	1.1267781292681e-37	-0.630836	TBX2, RP11-332H18.4	hg19_cpg_islands	hypo	chr17	59480313	59483297	chr17:59473060-59483266
chr17	59529240	59530104	865	1.89718703653242e-183	7.09771841518758e-164	1.05601402906232e-116	-1.67856	TBX4	hg19_cpg_islands	hypo	chr17	59528949	59530293	chr17:59528979-59530266
chr17	60188301	60189348	1048	8.04922654195431e-220	3.45144684745822e-153	5.30695492651309e-99	0.779248		hg19_genes_intergenic	hyper	chr17	60188275	60188750	chr17:60188303-60188882
chr17	61514788	61514983	196	0	3.1615090902891295e-232	1.7462216510278496e-286	-0.292481	CYB561	hg19_cpg_islands	hypo	chr17	61514727	61515419	chr17:61514752-61515386
chr17	63548516	63548662	147	3.73936092642445e-88	9.95307117174475e-22	6.93871969112159e-61	1.32312	AXIN2, CTD-2535L24.2	hg19_cpg_inter	hyper	chr17	63541768	63548894	chr17:63522683-63558240
chr17	63569032	63569225	194	1.62984368614683e-81	2.28784350652689e-25	4.2124219989249396e-80	1.54795	CTD-2535L24.2	hg19_enhancers_fantom	hyper	chr17	63568981	63569296	chr17:63569009-63569274
chr17	65398170	65398680	511	0	5.50172410873425e-69	4.80118166617766e-304	0.78656	PITPNC1	hg19_cpg_inter	hyper	chr17	65397975	65398787	chr17:65397993-65398752
chr17	65621541	65621994	454	2.2042817089000707e-298	2.0128426660349e-54	1.0849751866837599e-244	-0.386722	PITPNC1	hg19_cpg_inter	hypo	chr17	65621547	65622093	chr17:65621572-65622090
chr17	70116683	70116884	202	7.5182180350687e-146	1.75194424098395e-116	4.2124219989249396e-80	-0.0876781	SOX9-AS1	hg19_cpg_islands	hypo	chr17	70116248	70120032	chr17:70116274-70119998
chr17	71337619	71338709	1091	3.60441062625816e-124	4.46518756378604e-73	1.56121193050236e-60	0.936737	SDK2	hg19_enhancers_fantom	hyper	chr17	71337380	71341191	chr17:71328523-71641670
chr17	71484756	71485308	553	3.24103085334952e-162	9.321452483292299e-27	5.48017897639272e-133	-0.401653	SDK2	hg19_cpg_inter	hypo	chr17	71484432	71486670	chr17:71328523-71641670
chr17	71510451	71511292	842	1.72858536126382e-291	6.24368148584765e-106	1.04740454924795e-170	-0.25	RP11-449L23.2, SDK2	hg19_cpg_inter	hypo	chr17	71508698	71517185	chr17:71328523-71641670
chr17	71544677	71545201	525	0	1.4586968016298702e-161	3.16710769462249e-303	-0.11792	SDK2	hg19_cpg_inter	hypo	chr17	71544246	71553456	chr17:71328523-71641670
chr17	72241524	72241576	53	5.68268229365518e-108	1.81216462384378e-49	4.24556394121047e-99	1.31291	TTYH2	hg19_enhancers_fantom	hyper	chr17	72241397	72241808	chr17:72241426-72241789
chr17	72350361	72350545	185	5.80448667541704e-89	1.02011752420349e-68	6.43873216724631e-38	-0.125	KIF19	hg19_cpg_islands	hypo	chr17	72350316	72350744	chr17:72350346-72350711
chr17	72432055	72432790	736	7.402181360288592e-290	1.2601825836639902e-111	5.26849783221063e-190	0.216993	GPRC5C	hg19_cpg_shelves	hyper	chr17	72431983	72433060	chr17:72432002-72433039
chr17	72442957	72443103	147	0	0	0	-1.25077	GPRC5C	hg19_cpg_islands	hypo	chr17	72442906	72443214	chr17:72442927-72443194
chr17	72595585	72595658	74	3.89151344993083e-89	5.5205652045161e-11	1.23242220852268e-45	0.0551482		hg19_enhancers_fantom	hyper	chr17	72595325	72595746	chr17:72595328-72595714
chr17	73087555	73087608	54	6.57555548784083e-88	7.02348464355384e-78	1.01274154440629e-59	1.33333	SLC16A5	hg19_genes_promoters	hyper	chr17	73087428	73087849	chr17:73087456-73087829	SLC16A5
chr17	73319742	73319768	27	3.89010755992861e-272	1.28794315783731e-263	4.24556394121047e-99	-2.12296	GRB2	hg19_enhancers_fantom	hypo	chr17	73319732	73319872	chr17:73319762-73319905
chr17	74496692	74496789	98	2.29288111658987e-80	6.00184845185459e-31	6.93871969112159e-61	-0.69812	RHBDF2	hg19_genes_promoters	hypo	chr17	74496038	74496811	chr17:74496062-74496568;chr17:74496600-74496786
chr17	74511477	74511819	343	5.38958144040697e-151	1.0983635252738901e-17	1.27161593337227e-148	-0.687228		hg19_enhancers_fantom	hypo	chr17	74511313	74512025	chr17:74511288-74512119
chr17	74525597	74526062	466	1.22288744787088e-84	6.03080027157005e-16	2.79822012582463e-76	0.587419	PRCD, CYGB	hg19_enhancers_fantom	hyper	chr17	74525498	74525667	chr17:74525516-74525637
chr17	74553295	74553433	139	4.7990566500397795e-114	1.2342850766819201e-110	8.118274839602e-49	-1.5889	RP11-666A8.8	hg19_cpg_islands	hypo	chr17	74553190	74553940	chr17:74553220-74553912
chr17	75360974	75361299	326	2.6287885956571397e-100	1.6789592410792301e-19	2.84697919871508e-34	0.799775	SEPT9	hg19_cpg_inter	hyper	chr17	75359752	75361461	chr17:75275492-75497178
chr17	75365673	75365789	117	2.6447629257353e-97	5.7228020370698906e-61	1.01274154440629e-59	0.125815	SEPT9	hg19_cpg_shelves	hyper	chr17	75365302	75366325	chr17:75275492-75497178
chr17	75401593	75402280	688	1.57360931424402e-169	7.20114209767047e-53	7.42973689711832e-99	-0.116145	SEPT9	hg19_genes_promoters	hypo	chr17	75400602	75402742	chr17:75275492-75497178	SEPTIN9
chr17	75404907	75405184	278	1.50754600549378e-167	8.950849372255891e-132	6.59959510808159e-61	0.75	SEPT9	hg19_cpg_inter	hyper	chr17	75403377	75407028	chr17:75275492-75497178
chr17	75429142	75429302	161	5.16028343613792e-87	4.79329624174801e-19	1.01274154440629e-59	-0.995823	SEPT9	hg19_cpg_inter	hypo	chr17	75427922	75436237	chr17:75275492-75497178
chr17	75434606	75435609	1004	4.63406501424265e-129	1.53695518345561e-58	7.02070333154158e-80	0.903383	SEPT9	hg19_cpg_inter	hyper	chr17	75427922	75436237	chr17:75275492-75497178
chr17	76380114	76380403	290	1.44421332881301e-119	8.06385236869722e-44	4.24556394121047e-99	-1.34436	PGS1	hg19_enhancers_fantom	hypo	chr17	76379887	76380809	chr17:76379911-76380778
chr17	76801555	76801579	25	1.11253886183218e-104	1.5637376187357502e-88	2.09866509436847e-76	0.333333	USP36	hg19_enhancers_fantom	hyper	chr17	76801436	76801706	chr17:76801462-76801678
chr17	77968549	77969168	620	3.2673925744909494e-80	1.08611868555928e-46	1.28774643344926e-37	-1.087	TBC1D16	hg19_cpg_shelves	hypo	chr17	77968498	77968808	chr17:77903887-78011084
chr17	78744560	78744825	266	8.62708528142935e-88	9.896056873917873e-60	5.204039768341191e-61	1.27398	RPTOR	hg19_enhancers_fantom	hyper	chr17	78744600	78744913	chr17:78744627-78744900
chr17	78793302	78793381	80	3.36652202241026e-82	7.04197841264432e-37	4.2124219989249396e-80	-2.07627	RPTOR	hg19_enhancers_fantom	hypo	chr17	78793245	78793707	chr17:78793273-78793673
chr17	78800411	78800987	577	2.25373618259263e-170	2.3312979102404701e-63	6.36834591181571e-99	-0.53985	RPTOR	hg19_enhancers_fantom	hypo	chr17	78800215	78801147	chr17:78800245-78801105
chr17	79177098	79177199	102	7.60404227907946e-294	4.61214005409593e-99	4.57141036513969e-242	0.291201	AZI1	hg19_cpg_islands	hyper	chr17	79177029	79177303	chr17:79177057-79177273
chr17	79253986	79254023	38	4.75228515617242e-78	2.89997646794236e-32	1.3709807437616198e-22	0.561328	SLC38A10	hg19_cpg_shores	hyper	chr17	79252120	79255317	chr17:79216799-79269596
chr17	79393525	79393572	48	5.84516485860784e-78	1.4739961062257402e-47	4.82904912543474e-38	-0.166667	RP11-1055B8.7	hg19_cpg_islands	hypo	chr17	79392993	79393833	chr17:79393022-79393810
chr17	79403249	79403805	557	5.10939677141556e-155	3.3706116031772e-25	4.11013423229454e-133	0.867995	RP11-1055B8.7	hg19_cpg_inter	hyper	chr17	79403038	79403957	chr17:79403067-79403940
chr17	80239958	80239989	32	2.85981558631614e-156	5.28802655712875e-67	2.1222870264062307e-152	1.12581		hg19_enhancers_fantom	hyper	chr17	80239809	80240017	chr17:80239829-80239997
chr17	80255243	80255508	266	0	2.46533076144009e-137	2.11140512974832e-303	-1.18872		hg19_enhancers_fantom	hypo	chr17	80255214	80256508	chr17:80255242-80256475
chr17	80279299	80279310	12	1.3677663417373099e-77	2.52116039980122e-56	5.204039768341191e-61	-0.528321	SECTM1	hg19_cpg_islands	hypo	chr17	80278832	80279582	chr17:80278861-80279563
chr17	80594601	80594734	134	8.27814915694511e-101	6.48845585218658e-28	3.18417295590785e-99	1.12109	FOXK2, WDR45B	hg19_enhancers_fantom	hyper	chr17	80594496	80594929	chr17:80594524-80594906
chr17	80764972	80765599	628	2.44208069865439e-124	1.12486530391252e-88	2.02548308881257e-59	1.1604	TBCD	hg19_cpg_islands	hyper	chr17	80764597	80765125	chr17:80764626-80765097
chr17	81006524	81006757	234	0	0	0	-0.503718	B3GNTL1	hg19_genes_promoters	hypo	chr17	81006475	81006891	chr17:81006501-81007000	B3GNTL1
chr17	81100980	81101071	92	2.85975209746812e-82	3.28090763513322e-33	1.35032205920838e-59	0.73938	AC139099.4	hg19_cpg_islands	hyper	chr17	81100223	81101458	chr17:81100253-81101420
chr17	81147630	81148134	505	7.656616344407239e-92	8.068366807709321e-15	1.21427594594628e-60	-0.0548961		hg19_enhancers_fantom	hypo	chr17	81147210	81149234	chr17:81147237-81149188
chr18	5196316	5196980	665	1.00372549646562e-146	1.82501049378477e-38	2.74008948819636e-133	1.01103	C18orf42	hg19_cpg_islands	hyper	chr18	5196214	5197408	chr18:5196243-5197389
chr18	5891390	5891422	33	9.53378019320433e-124	1.05256530295833e-102	4.9496963310612e-61	0.138346	RP11-945C19.4, TMEM200C	hg19_cpg_islands	hyper	chr18	5890267	5891699	chr18:5890292-5891682
chr18	8139402	8139472	71	2.2005487034463e-78	4.99477977953115e-38	1.35032205920838e-59	1.93648	PTPRM	hg19_cpg_inter	hyper	chr18	8138748	8139607	chr18:8138776-8139575
chr18	8721271	8722062	792	0	8.66059241338351e-88	1.45794011952416e-225	0.647864	SOGA2	hg19_cpg_inter	hyper	chr18	8719832	8722366	chr18:8715369-8833275
chr18	8723133	8723189	57	8.05166517565808e-109	5.96040281708752e-59	3.0810555213067e-46	0.5	SOGA2	hg19_cpg_inter	hyper	chr18	8722645	8724166	chr18:8715369-8833275
chr18	8730225	8730339	115	9.753980636393989e-280	5.21105284108995e-96	2.60060032202774e-276	2.44064	SOGA2	hg19_cpg_inter	hyper	chr18	8729722	8731002	chr18:8715369-8833275
chr18	8783417	8783507	91	2.78638313171349e-128	1.6142967249608e-102	1.01274154440629e-59	-0.194988	SOGA2	hg19_genes_promoters	hypo	chr18	8781192	8785013	chr18:8715369-8833275	MTCL1
chr18	8799720	8800384	665	3.96509282407167e-145	5.20441547207158e-47	1.93411591870454e-52	-0.0133458	SOGA2	hg19_cpg_inter	hypo	chr18	8791007	8804257	chr18:8715369-8833275
chr18	9095366	9095762	397	1.15639873497661e-112	2.55134226605178e-72	8.673399613901991e-61	0.375489		hg19_enhancers_fantom	hyper	chr18	9095263	9095774	chr18:9095289-9095735
chr18	10674560	10674766	207	1.16005401376887e-172	2.16835661625092e-153	3.18417295590785e-99	1.52832	PIEZO2	hg19_cpg_inter	hyper	chr18	10671880	10675871	chr18:10668244-11149936
chr18	10696227	10697204	978	3.00351261122683e-194	4.34147351156091e-183	2.88134315119936e-114	0.476723	PIEZO2	hg19_cpg_inter	hyper	chr18	10694850	10699344	chr18:10668244-11149936
chr18	10951099	10951523	425	9.881100278957168e-262	1.10269379321917e-81	8.75478150010146e-214	0.516993	PIEZO2	hg19_enhancers_fantom	hyper	chr18	10945318	10956671	chr18:10668244-11149936
chr18	10957848	10958762	915	0	0	0	-0.950083	PIEZO2	hg19_cpg_inter	hypo	chr18	10957423	10958136	chr18:10668244-11149936
chr18	11018960	11019129	170	1.8521095603902002e-86	3.04476277997287e-36	5.6165626652332595e-80	0.138627	PIEZO2	hg19_cpg_inter	hyper	chr18	11018413	11022841	chr18:10668244-11149936
chr18	11031928	11032354	427	3.3573148467168204e-132	2.67401997062408e-74	4.24556394121047e-99	0.356	PIEZO2	hg19_cpg_inter	hyper	chr18	11031274	11034320	chr18:10668244-11149936
chr18	11033539	11033859	321	3.1204073205872893e-114	4.4327294814448905e-52	4.2124219989249396e-80	0.968964	PIEZO2	hg19_cpg_inter	hyper	chr18	11031274	11034320	chr18:10668244-11149936
chr18	11041654	11042344	691	0	0	0	0.604981	PIEZO2	hg19_cpg_inter	hyper	chr18	11039762	11043230	chr18:10668244-11149936
chr18	11070632	11071286	655	5.09357635636128e-263	6.902032284947231e-169	3.16109869932638e-190	1.33333	PIEZO2	hg19_cpg_inter	hyper	chr18	11069436	11073860	chr18:10668244-11149936
chr18	11096989	11097415	427	1.8030226522452494e-226	5.6636287194469214e-67	4.54786534163669e-163	1.35031	PIEZO2	hg19_cpg_inter	hyper	chr18	11094135	11098258	chr18:10668244-11149936
chr18	12086416	12086673	258	4.64354996829431e-102	2.55556670472068e-82	6.93871969112159e-61	0.5		hg19_genes_intergenic	hyper	chr18	12086264	12086765	chr18:12086288-12086734
chr18	12455688	12455821	134	0	0	0	0.597494	SPIRE1	hg19_enhancers_fantom	hyper	chr18	12455558	12455879	chr18:12455577-12455852
chr18	29304149	29304207	59	6.89919874549049e-131	5.87081068135923e-73	7.920105217967411e-117	1.69995	LRRC37A7P	hg19_cpg_islands	hyper	chr18	29303932	29304286	chr18:29303960-29304254
chr18	42792517	42793575	1059	4.928911244936849e-185	3.19462805584726e-102	9.33204303661471e-70	0.238529	SLC14A2	hg19_genes_promoters	hyper	chr18	42790922	42794886	chr18:42790947-43263560	SLC14A2
chr18	42809786	42810296	511	1.57479725757954e-101	1.76211051825781e-42	1.01274154440629e-59	0.166667	SLC14A2	hg19_cpg_inter	hyper	chr18	42809387	42811158	chr18:42790947-43263560
chr18	42845262	42845844	583	4.48250469764199e-146	2.54097842890848e-76	2.6020198841706e-61	0.333333	SLC14A2	hg19_cpg_inter	hyper	chr18	42844733	42851590	chr18:42790947-43263560
chr18	42889834	42890327	494	6.22140520440662e-171	7.41519291575655e-51	2.1222870264062307e-152	-1.09749	SLC14A2	hg19_cpg_inter	hypo	chr18	42887418	42893247	chr18:42790947-43263560
chr18	42898001	42901368	3368	2.07520883458753e-291	3.7492874614105695e-213	1.49849184379393e-190	0.972678	SLC14A2	hg19_cpg_inter	hyper	chr18	42898757	42907606	chr18:42790947-43263560
chr18	42939517	42940019	503	1.62501960689799e-175	4.90955177221137e-94	2.88134315119936e-114	0.475919	SLC14A2	hg19_cpg_inter	hyper	chr18	42938813	42947709	chr18:42790947-43263560
chr18	42949663	42950823	1161	0	0	0	-0.271241	SLC14A2	hg19_cpg_inter	hypo	chr18	42947713	42952032	chr18:42790947-43263560
chr18	43039178	43039796	619	1.47426325736885e-131	4.89853003562161e-121	6.93871969112159e-61	0.5	SLC14A2, RP11-309E23.2	hg19_cpg_inter	hyper	chr18	43038644	43042730	chr18:42790947-43263560
chr18	43044136	43044662	527	3.99248635152338e-147	4.37300013043153e-101	3.4693598455608e-61	0.75	SLC14A2, RP11-309E23.2	hg19_cpg_inter	hyper	chr18	43042742	43051850	chr18:42790947-43263560
chr18	43097065	43097658	594	2.47901166579732e-142	4.86398860996589e-85	6.59959510808159e-61	0.0935464	SLC14A2, RP11-749H17.1, RP11-749H17.2	hg19_cpg_inter	hyper	chr18	43094414	43103302	chr18:42790947-43263560
chr18	43103624	43103957	334	5.8545800094394295e-174	2.06227997317369e-48	6.358079666861351e-149	1.8208	SLC14A2, RP11-749H17.1, RP11-749H17.2	hg19_cpg_inter	hyper	chr18	43103572	43110674	chr18:42790947-43263560
chr18	43125134	43125552	419	1.4056286422309e-141	1.26329787141409e-48	2.1610073633995197e-114	0.0848268	SLC14A2, RP11-749H17.2	hg19_cpg_inter	hyper	chr18	43125040	43128427	chr18:42790947-43263560
chr18	43136010	43137480	1471	0	0	0	-0.0920429	SLC14A2	hg19_cpg_inter	hypo	chr18	43128632	43138756	chr18:42790947-43263560
chr18	43151173	43152273	1101	1.6606362805348602e-173	2.53437687759132e-24	3.5371450440103908e-152	0.407018	SLC14A2	hg19_cpg_inter	hyper	chr18	43147047	43156247	chr18:42790947-43263560
chr18	43169436	43170544	1109	0	0	0	1.26416	SLC14A2	hg19_cpg_inter	hyper	chr18	43167187	43171299	chr18:42790947-43263560
chr18	43178720	43180272	1553	2.0146044353672e-114	7.62707829468672e-87	1.04080795366824e-60	0.365831	SLC14A2	hg19_cpg_inter	hyper	chr18	43177320	43179716	chr18:42790947-43263560
chr18	43199324	43200979	1656	0	6.41147403133465e-124	5.22446898873107e-242	0.116201	SLC14A2	hg19_cpg_inter	hyper	chr18	43198647	43207729	chr18:42790947-43263560
chr18	45494458	45494711	254	1.70501491681411e-80	5.95343568328826e-62	1.01274154440629e-59	-0.138346		hg19_enhancers_fantom	hypo	chr18	45494318	45494768	chr18:45494348-45494736
chr18	45582166	45582302	137	3.24380882047833e-137	4.6755845547392e-123	4.9496963310612e-61	0.666667	ZBTB7C	hg19_cpg_inter	hyper	chr18	45581790	45590859	chr18:45551639-45664180
chr18	45598814	45599408	595	1.27369568417566e-133	9.1449416640661e-30	8.49112788242094e-99	0.163534	ZBTB7C	hg19_cpg_inter	hyper	chr18	45597825	45600392	chr18:45551639-45664180
chr18	45639357	45640652	1296	1.17334177026834e-191	2.38461975918148e-137	2.1222870264062307e-152	-1.79248	ZBTB7C	hg19_cpg_inter	hypo	chr18	45638976	45640693	chr18:45551639-45664180
chr18	45649279	45649372	94	1.99414934299152e-82	3.38366154332058e-71	8.119976790676929e-49	1.13077	ZBTB7C	hg19_cpg_inter	hyper	chr18	45646988	45654853	chr18:45551639-45664180
chr18	46479511	46479713	203	6.027530272353919e-94	1.57496887688153e-84	1.01274154440629e-59	0.610025		hg19_enhancers_fantom	hyper	chr18	46474915	46479738	chr18:46474931-46479364;chr18:46479420-46479772
chr18	46599057	46599138	82	0	0	0	-2.05664	DYM	hg19_enhancers_fantom	hypo	chr18	46598720	46599220	chr18:46598750-46599196
chr18	47190435	47191219	785	1.0393151507716e-118	1.91222329744566e-36	2.43083259048929e-101	0.800107		hg19_genes_intergenic	hyper	chr18	47190282	47191310	chr18:47190308-47191293
chr18	52274313	52274999	687	3.96641417645168e-248	2.4155524042526603e-121	2.82971603520831e-152	0.0141604		hg19_enhancers_fantom	hyper	chr18	52274176	52275626	chr18:52274204-52275602
chr18	53664458	53664541	84	3.58509157211911e-121	1.98987155446564e-68	4.24556394121047e-99	1.76184	CTD-2008L17.1	hg19_genes_intergenic	hyper	chr18	53664335	53664990	chr18:53664364-53664952
chr18	55103463	55104065	603	1.15382600027644e-132	1.10122980472788e-99	7.02070333154158e-80	-0.547393	ONECUT2	hg19_cpg_islands	hypo	chr18	55103127	55109479	chr18:55103154-55109086;chr18:55109141-55109496
chr18	56932044	56932175	132	0	0	0	-1.7374		hg19_cpg_islands	hypo	chr18	56931973	56932364	chr18:56932002-56932341
chr18	57531488	57531767	280	4.58996843388556e-121	1.1115761279236699e-48	1.38904719456531e-101	0.76416		hg19_enhancers_fantom	hyper	chr18	57531395	57531844	chr18:57531424-57531809
chr18	70536277	70536598	322	0	1.12498685754372e-215	4.244574052812461e-152	0.327068	RP11-676J15.1	hg19_cpg_islands	hyper	chr18	70533939	70537123	chr18:70533965-70537080
chr18	74818424	74818628	205	4.75626322798505e-131	4.6209739843591e-38	5.30695492651309e-99	0.133333	MBP	hg19_enhancers_fantom	hyper	chr18	74818279	74818707	chr18:74818309-74818676
chr18	76150764	76150902	139	2.44329849650558e-147	3.26735483212218e-69	3.60167893899921e-114	-0.250978		hg19_cpg_islands	hypo	chr18	76150373	76151552	chr18:76150398-76151531
chr18	76262996	76263064	69	6.416769486286721e-120	2.81130196083411e-40	1.3200175363279e-116	-2.2789		hg19_cpg_islands	hypo	chr18	76262258	76263139	chr18:76262285-76263098
chr18	77167195	77167874	680	7.97556235430818e-128	5.84479885324337e-57	6.93871969112159e-61	-1.18872	NFATC1	hg19_cpg_shores	hypo	chr18	77159053	77167495	chr18:77153292-77289823
chr18	77253012	77253066	55	9.153266147166359e-285	6.61583255413854e-51	2.1222870264062307e-152	-1.05664	NFATC1	hg19_cpg_shores	hypo	chr18	77252916	77263925	chr18:77153292-77289823
chr18	77272401	77273195	795	0	5.48545479197058e-81	6.50985112010259e-245	0.320091	NFATC1	hg19_cpg_islands	hyper	chr18	77263977	77274186	chr18:77153292-77289823
chr18	77287561	77289149	1589	1.02322602098802e-174	3.10638582763186e-79	8.49112788242094e-99	0.822611	NFATC1	hg19_cpg_islands	hyper	chr18	77281837	77289839	chr18:77153292-77289823
chr18	77398264	77398310	47	1.50572460183603e-78	1.07281196592327e-26	2.09866509436847e-76	-0.731663		hg19_cpg_islands	hypo	chr18	77397536	77398930	chr18:77397556-77398898
chr18	77543237	77543322	86	8.672086790491898e-159	4.08669726624521e-65	6.36834591181571e-99	1.39624		hg19_cpg_islands	hyper	chr18	77542902	77543343	chr18:77542920-77543323
chr19	384436	384631	196	0	0	0	0.478454		hg19_cpg_islands	hyper	chr19	384223	384695	chr19:384250-384669
chr19	540694	541573	880	8.52701118381095e-273	1.55777926677816e-229	3.5371450440103908e-152	0.833985	CDC34	hg19_cpg_islands	hyper	chr19	540694	542053	chr19:540021-542033
chr19	795502	795535	34	6.325332193247e-142	9.06506146371791e-61	3.18417295590785e-99	-0.861654		hg19_cpg_islands	hypo	chr19	795334	795587	chr19:795360-795561
chr19	855593	855999	407	8.223590122809971e-117	1.00901636337299e-52	2.70064411841672e-59	-0.178853	ELANE	hg19_cpg_islands	hypo	chr19	855506	856179	chr19:855526-856146
chr19	861638	861926	289	0	0	0	0.501358	CFD	hg19_cpg_islands	hyper	chr19	860487	862153	chr19:860517-862123
chr19	1127227	1127402	176	5.71550042723526e-86	3.15580158901474e-35	1.01274154440629e-59	-0.33632	SBNO2	hg19_cpg_shelves	hypo	chr19	1125982	1127918	chr19:1103722-1174782
chr19	1129598	1130284	687	0	0	0	0.0251629	SBNO2	hg19_cpg_inter	hyper	chr19	1129232	1130394	chr19:1103722-1174782
chr19	1131453	1131642	190	1.44532985128366e-121	1.2078874589425e-40	9.33204304665541e-70	-1.27683	SBNO2	hg19_cpg_inter	hypo	chr19	1130767	1134789	chr19:1103722-1174782
chr19	1215095	1215265	171	3.1750493450630597e-135	3.30004222387855e-75	6.93871969112159e-61	0.30188	STK11	hg19_enhancers_fantom	hyper	chr19	1214902	1215455	chr19:1214932-1215433
chr19	1255239	1255460	222	1.314899599516e-122	1.8309951264470203e-117	1.01274154440629e-59	1.63563	MIDN	hg19_cpg_islands	hyper	chr19	1255196	1255602	chr19:1255216-1255594
chr19	1268188	1268622	435	0	1.8180301010676e-137	2.18277706378481e-286	0.681378	CIRBP, CIRBP-AS1	hg19_cpg_islands	hyper	chr19	1265791	1269971	chr19:1265810-1269943
chr19	1295754	1295804	51	4.76048483880299e-205	5.57507413639502e-195	8.249493885101991e-61	1.43399	MUM1, EFNA2	hg19_cpg_islands	hyper	chr19	1295489	1295915	chr19:1295513-1295891
chr19	1456910	1457271	362	4.7361224436462295e-124	4.50886285915508e-71	6.7516102960419e-60	0.468546	APC2	hg19_cpg_islands	hyper	chr19	1456867	1457340	chr19:1456885-1457312
chr19	1826912	1827247	336	5.37555778098785e-137	5.41962491207954e-122	5.06370772203143e-60	1	REXO1	hg19_cpg_islands	hyper	chr19	1826808	1828581	chr19:1826829-1828546
chr19	1877086	1877609	524	8.8968722423e-313	1.8287333189161e-107	3.80742280633305e-101	0.952925	ABHD17A	hg19_cpg_islands	hyper	chr19	1875611	1877956	chr19:1875632-1877921
chr19	2065177	2065238	62	2.79083626097297e-115	8.1222088340415e-47	2.1610073633995197e-114	-0.770329		hg19_cpg_islands	hypo	chr19	2064827	2065299	chr19:2064853-2065265
chr19	2525141	2525386	246	3.11384914829812e-137	1.19315073668991e-81	8.249493885101991e-61	0.3	GNG7	hg19_cpg_islands	hyper	chr19	2524946	2525475	chr19:2524971-2525460
chr19	2627506	2628148	643	0	3.04960836297371e-71	7.18364485950522e-242	-0.763226	GNG7	hg19_enhancers_fantom	hypo	chr19	2627432	2627925	chr19:2627461-2627884
chr19	2711613	2711667	55	5.13755544599632e-96	1.98620983904347e-53	4.2124219989249396e-80	-0.773976		hg19_enhancers_fantom	hypo	chr19	2711561	2711840	chr19:2711591-2711804
chr19	3368632	3368847	216	8.03215120828994e-139	1.84407802126925e-51	1.38904719456531e-101	-0.0212406	NFIC	hg19_cpg_shores	hypo	chr19	3368109	3370058	chr19:3368135-3370034
chr19	3520782	3521253	472	2.41468874001927e-115	4.55383427205027e-48	5.30695492651309e-99	-0.783007	FZR1, SNORD38	hg19_genes_promoters	hypo	chr19	3520774	3521086	chr19:3520804-3521051	FZR1
chr19	4061903	4062130	228	4.41884609130889e-214	5.42476681707258e-93	2.82971603520831e-152	-0.271241	ZBTB7A, CTD-2622I13.3	hg19_enhancers_fantom	hypo	chr19	4061576	4062387	chr19:4061604-4061945;chr19:4061996-4062359
chr19	4063802	4064173	372	1.04078949579524e-115	1.10326931611752e-39	2.36306360361467e-59	0.884344	ZBTB7A	hg19_cpg_islands	hyper	chr19	4063671	4063961	chr19:4063699-4063930
chr19	4108933	4109038	106	0	0	1.51896526135727e-244	-1.60458	MAP2K2	hg19_enhancers_fantom	hypo	chr19	4108808	4109202	chr19:4108837-4109162
chr19	5455580	5455725	146	1.01741576257306e-112	1.34370201241021e-83	6.93871969112159e-61	1.07312	ZNRF4	hg19_cpg_islands	hyper	chr19	5455455	5456292	chr19:5455481-5456262
chr19	5948826	5949371	546	2.81707747687865e-91	5.542410604143801e-36	4.2124219989249396e-80	0.981495	RANBP3	hg19_cpg_inter	hyper	chr19	5948790	5949726	chr19:5948814-5949693
chr19	6211989	6213041	1053	9.09111945825914e-236	1.32881828898955e-128	3.5359647611999e-152	1.41514	CTC-503J8.6, MLLT1	hg19_cpg_islands	hyper	chr19	6211740	6213151	chr19:6211767-6213128
chr19	6475569	6476995	1427	1.60916220598419e-139	1.34814304001014e-84	1.21427594594628e-60	0.997864	DENND1C	hg19_cpg_islands	hyper	chr19	6475200	6476028	chr19:6475222-6475998
chr19	6601748	6601850	103	1.18251367474864e-79	1.5164840000766801e-21	5.6165626652332595e-80	-1.12296	CD70	hg19_enhancers_fantom	hypo	chr19	6601752	6601899	chr19:6601519-6601863
chr19	7505139	7505178	40	0	0	3.69495897705957e-303	2.31968	CTD-2207O23.3, ARHGEF18	hg19_cpg_islands	hyper	chr19	7504905	7505215	chr19:7504923-7505186
chr19	7598456	7598504	49	1.07917257343347e-98	4.50209208841498e-34	3.18417295590785e-99	-0.785708	MCOLN1, CTD-2207O23.10	hg19_cpg_islands	hypo	chr19	7598390	7601037	chr19:7598413-7601008
chr19	8550882	8550950	69	9.97752874383563e-80	1.04996128524178e-62	5.204039768341191e-61	0.471679	HNRNPM	hg19_cpg_islands	hyper	chr19	8550513	8551245	chr19:8550539-8551215
chr19	8656933	8657692	760	3.54982040978886e-79	1.1204310769242e-91	6.1621110032975714e-46	0.138346	ADAMTS10	hg19_cpg_islands	hyper	chr19	8656759	8657956	chr19:8656788-8657917
chr19	9608867	9609226	360	1.46759443952019e-133	4.43061927892373e-66	1.3950586362367e-37	0.40401	ZNF560	hg19_cpg_islands	hyper	chr19	9608778	9609373	chr19:9608804-9609343
chr19	10347016	10347129	114	3.76368444472805e-89	9.89108853749563e-41	7.02070333154158e-80	-2.0528		hg19_enhancers_fantom	hypo	chr19	10346744	10347145	chr19:10346765-10347120
chr19	10384741	10384866	126	0	0	0	1.02414	ICAM1, CTD-2369P2.5	hg19_cpg_shelves	hyper	chr19	10384699	10385001	chr19:10384718-10384976
chr19	10911234	10911371	138	6.01472051044511e-95	2.60893313431788e-39	7.02070333154158e-80	1.13138	DNM2	hg19_cpg_inter	hyper	chr19	10911136	10911495	chr19:10911164-10911461
chr19	11253996	11254278	283	9.35006145232278e-137	1.93529908477297e-41	3.60167893899921e-114	0.495181	SPC24	hg19_enhancers_fantom	hyper	chr19	11253965	11254305	chr19:11253991-11254271
chr19	12146158	12146262	105	9.71794156184135e-170	6.38413660931841e-166	4.2124219989249396e-80	-1.94324	CTD-2006C1.2, ZNF433, CTD-2006C1.10	hg19_cpg_islands	hypo	chr19	12146009	12146681	chr19:12146030-12146649
chr19	12958187	12958227	41	1.66628149341923e-80	1.4041108476968798e-56	4.82904912543474e-38	-0.389975	MAST1, HOOK2	hg19_cpg_islands	hypo	chr19	12958123	12958925	chr19:12958152-12958891
chr19	13137423	13137459	37	6.087720660455868e-82	1.69456261260527e-47	3.4570014628154003e-54	1.01696	NFIX	hg19_enhancers_fantom	hyper	chr19	13137207	13137478	chr19:13137197-13137461
chr19	13175008	13175130	123	1.17060074626574e-227	3.53807944960306e-148	2.82971603520831e-152	0.521241	NFIX	hg19_cpg_inter	hyper	chr19	13174915	13175250	chr19:13174944-13175237
chr19	13965912	13965984	73	3.5086502450313806e-117	1.91560099361924e-43	2.1610073633995197e-114	1.19499		hg19_genes_intergenic	hyper	chr19	13965920	13966046	chr19:13943815-13966958
chr19	14073258	14073927	670	1.61092372748445e-141	4.24608350945704e-62	1.68790257401045e-59	1.0271	RFX1	hg19_cpg_islands	hyper	chr19	14072640	14074848	chr19:14072665-14074824
chr19	14229707	14229858	152	1.2139922671268498e-134	4.12071558344681e-81	8.249493885101991e-61	-0.4		hg19_genes_promoters	hypo	chr19	14229395	14229897	chr19:14229419-14229865	PRKACA
chr19	14583627	14584609	983	2.0731862824858e-124	6.17015685717106e-132	2.36306360361467e-59	0.785714	PTGER1	hg19_cpg_islands	hyper	chr19	14582397	14585131	chr19:14582419-14585098
chr19	14865818	14866467	650	1.42177293868418e-206	1.26148094129614e-72	2.1222870264062307e-152	-0.0974938	EMR2	hg19_cpg_inter	hypo	chr19	14865284	14865975	chr19:14841509-14889853
chr19	14877770	14878948	1179	2.92273137048353e-133	3.89022028934891e-121	6.7516102960419e-60	1.02124	EMR2	hg19_genes_promoters	hyper	chr19	14878329	14879939	chr19:14841509-14889853	ADGRE2
chr19	16439429	16439656	228	6.50081027971684e-94	5.02703189705441e-32	1.35032205920838e-59	-0.61084		hg19_cpg_shores	hypo	chr19	16439163	16440056	chr19:16439191-16440021
chr19	17932051	17932256	206	9.38288418050771e-265	2.616451627066569e-193	4.11013423229454e-133	0.467502	INSL3	hg19_cpg_islands	hyper	chr19	17931934	17932402	chr19:17931951-17932370
chr19	18331244	18331318	75	1.7894012909159202e-98	2.62208092351877e-57	6.93871969112159e-61	-0.604574	AC068499.10, PDE4C	hg19_cpg_islands	hypo	chr19	18331017	18331414	chr19:18331046-18331395
chr19	18368845	18368873	29	0	0	0	2.35109	KIAA1683	hg19_cpg_islands	hyper	chr19	18368457	18368940	chr19:18368482-18368911
chr19	18819621	18820164	544	3.3096084523433196e-158	5.88203492909964e-70	5.6165626652332595e-80	1.4036	CRTC1	hg19_cpg_inter	hyper	chr19	18818593	18821427	chr19:18792425-18893643
chr19	18828401	18828871	471	0	4.6125335719305096e-244	1.95917587077415e-242	-1.33333	CRTC1	hg19_cpg_shelves	hypo	chr19	18827324	18829162	chr19:18792425-18893643
chr19	18979417	18980003	587	5.25080549050095e-297	3.62390115919023e-92	2.13747274111463e-254	0.167132	GDF1, CERS1	hg19_cpg_islands	hyper	chr19	18979321	18981217	chr19:18979351-18981200
chr19	19371900	19371974	75	3.8337777445808e-171	2.43667237108774e-66	2.82971603520831e-152	0.490602	HAPLN4, AC138430.4	hg19_cpg_islands	hyper	chr19	19371645	19372419	chr19:19371675-19372393
chr19	29218529	29218590	62	1.0616843603615e-135	1.31839812732443e-109	6.93871969112159e-61	0.0380008	AC005307.3	hg19_cpg_islands	hyper	chr19	29217971	29218771	chr19:29218001-29218733
chr19	29284584	29284837	254	1.52955308887898e-85	7.12372779722575e-41	6.93871969112159e-61	0.162156		hg19_cpg_islands	hyper	chr19	29284291	29285037	chr19:29284313-29285010
chr19	30164220	30164285	66	1.44581241618838e-89	4.85160675389358e-32	5.204039768341191e-61	0.833333	PLEKHF1	hg19_genes_promoters	hyper	chr19	30163675	30164304	chr19:30163705-30164437
chr19	35465695	35465992	298	2.74111857415197e-192	1.5009643075121601e-52	2.27393267081834e-163	-1.06537		hg19_enhancers_fantom	hypo	chr19	35465536	35466154	chr19:35465566-35466115
chr19	36519514	36519877	364	3.0413824675403203e-112	5.93598920453303e-22	4.24556394121047e-99	0.712281	AC002116.7, CLIP3	hg19_enhancers_fantom	hyper	chr19	36519320	36519902	chr19:36519340-36519867
chr19	38413958	38414340	383	1.11478070901027e-102	2.51827133249562e-63	1.01274154440629e-59	-0.972765	SIPA1L3	hg19_cpg_inter	hypo	chr19	38413829	38414150	chr19:38413855-38414388
chr19	38540124	38540437	314	3.72411003241685e-177	4.41887885948125e-56	3.61260331487394e-152	-0.490689	SIPA1L3	hg19_cpg_inter	hypo	chr19	38539735	38540316	chr19:38539760-38540537
chr19	38877250	38877534	285	6.718880140845829e-103	4.57972691397938e-22	5.204039768341191e-61	-0.375272	AC005789.9, GGN	hg19_cpg_islands	hypo	chr19	38876587	38878986	chr19:38876614-38878950
chr19	38949643	38949841	199	1.40871029055175e-83	4.365308391995711e-25	5.204039768341191e-61	-0.129601	RYR1	hg19_cpg_inter	hypo	chr19	38949532	38951297	chr19:38922340-39078704
chr19	39025414	39025489	76	2.5370888e-316	4.68364550135092e-179	2.61223449436553e-242	-0.125	RYR1	hg19_cpg_inter	hypo	chr19	39024916	39028817	chr19:38922340-39078704
chr19	39260377	39260978	602	0	2.92920024460191e-229	4.243157713439881e-152	0.196345	CAPN12	hg19_cpg_islands	hyper	chr19	39260344	39262656	chr19:39260374-39262631
chr19	39640974	39641732	759	1.03109206121704e-224	2.85303829686009e-108	4.244574052812461e-152	-0.13208	PAK4	hg19_cpg_inter	hypo	chr19	39640498	39641281	chr19:39614420-39670546
chr19	39891974	39892993	1020	0	0	0	-0.273474		hg19_enhancers_fantom	hypo	chr19	39891857	39892668	chr19:39891886-39894045
chr19	42419968	42420359	392	2.84693195259725e-113	9.11209222197391e-15	9.55251886772356e-99	-0.344575	ARHGEF1	hg19_enhancers_fantom	hypo	chr19	42419895	42420360	chr19:42419916-42420316
chr19	44278293	44278737	445	4.92278697001183e-113	1.6583218145094398e-70	8.673399613901991e-61	0.20817	KCNN4	hg19_cpg_islands	hyper	chr19	44278245	44278810	chr19:44278273-44278777
chr19	45200643	45200669	27	0	0	0	-1.1	CTB-171A8.1	hg19_genes_promoters	hypo	chr19	45200563	45200870	chr19:45200591-45200836	CEACAM16
chr19	45268309	45268628	320	0	0	0	1.53641	SNORA70, AC092066.6	hg19_genes_intergenic	hyper	chr19	45268217	45268765	chr19:45268239-45269042
chr19	45279916	45280109	194	1.412158266e-315	9.91314961435207e-96	3.6008862496332497e-304	-1		hg19_genes_promoters	hypo	chr19	45279638	45280279	chr19:45279485-45280307	CBLC
chr19	45805809	45805953	145	1.98349414940151e-123	8.55784820431108e-52	5.30695492651309e-99	-0.36371	MARK4	hg19_cpg_islands	hypo	chr19	45805627	45806014	chr19:45805654-45805977
chr19	45899116	45899807	692	2.3183923813295895e-185	5.9443446232156006e-77	2.88134315119936e-114	-0.67218	PPP1R13L	hg19_cpg_islands	hypo	chr19	45898861	45900348	chr19:45898879-45900315
chr19	46002394	46002419	26	3.24833350627521e-232	4.09316491263707e-167	2.05506711614727e-133	-1.96896	PPM1N	hg19_cpg_islands	hypo	chr19	46001802	46002718	chr19:46001830-46002686
chr19	46017880	46018009	130	4.46865627811794e-79	3.91630295530209e-47	1.01274154440629e-59	0.440643	VASP	hg19_cpg_inter	hyper	chr19	46017749	46018791	chr19:46017590-46018753
chr19	47428332	47428996	665	8.56941598931953e-308	1.61754982195128e-111	2.61223449436553e-242	0.738361	ARHGAP35	hg19_cpg_inter	hyper	chr19	47428204	47429239	chr19:47428232-47429208
chr19	48564662	48565206	545	9.96329540111372e-222	1.01616968484378e-83	1.25463466808803e-181	0.216993	CTD-2265M8.2, PLA2G4C	hg19_cpg_islands	hyper	chr19	48564485	48564722	chr19:48564289-48564682
chr19	48956168	48956239	72	1.4045550101976801e-301	1.34591768678812e-149	2.61223449436553e-242	0.75	GRWD1	hg19_cpg_islands	hyper	chr19	48955967	48956319	chr19:48955996-48956286
chr19	49000567	49000743	177	0	2.70346844669885e-121	4.44145333739406e-213	-0.0833333	LMTK3	hg19_cpg_islands	hypo	chr19	49000532	49001166	chr19:49000561-49001149
chr19	49223267	49223329	63	8.78073175091785e-110	4.7545460219486604e-60	8.673399613901991e-61	-0.316993		hg19_cpg_islands	hypo	chr19	49223026	49223335	chr19:49223054-49223312
chr19	51111352	51111516	165	1.31304092713999e-83	1.0636185481405e-45	8.673399613901991e-61	-0.514018		hg19_cpg_islands	hypo	chr19	51110991	51111708	chr19:51111018-51111676
chr19	53811636	53811888	253	3.61948580000434e-254	5.35431705897275e-74	1.95917587077415e-242	0.583333	FAM90A28P	hg19_cpg_islands	hyper	chr19	53811593	53812044	chr19:53811620-53812011
chr19	55629899	55630260	362	1.70882266983729e-116	1.18305947154656e-24	3.60167893899921e-114	-0.883333		hg19_genes_promoters	hypo	chr19	55629791	55630388	chr19:55629821-55630354	PPP1R12C
chr19	56729086	56729408	323	6.51224373417784e-107	5.33900981899778e-22	1.16753008383288e-98	-0.147664	CTD-2086L14.1	hg19_cpg_islands	hypo	chr19	56728561	56729464	chr19:56728588-56729434
chr19	56988443	56989077	635	5.19645437577948e-177	4.2060677847517096e-92	6.36834591181571e-99	-0.277785	ZNF667-AS1, ZNF667	hg19_cpg_islands	hypo	chr19	56988291	56989779	chr19:56988313-56989741
chr19	57182972	57183116	145	1.03385092446737e-75	1.68909795501538e-74	3.14043431782859e-26	-0.63608	ZNF835	hg19_cpg_islands	hypo	chr19	57182859	57183389	chr19:57182887-57183375
chr19	57742034	57742112	79	1.15388944419225e-88	1.22123727778449e-58	6.93871969112159e-61	0.4375		hg19_cpg_islands	hyper	chr19	57741925	57742496	chr19:57741955-57742457
chr19	59085587	59085709	123	2.7273372208772103e-236	4.9243580989570194e-195	2.27393267081834e-163	0.773976	AC016629.8, CENPBD1P1	hg19_genes_promoters	hyper	chr19	59085502	59085766	chr19:59085530-59085743	CENPBD2P
chr2	1667404	1667726	323	8.992098204674059e-86	5.47243608065755e-55	4.82904912543474e-38	0.556642	PXDN	hg19_cpg_shelves	hyper	chr2	1661849	1670980	chr2:1633659-1748971
chr2	1675486	1679865	4380	0	0	0	0.586927	PXDN	hg19_enhancers_fantom	hyper	chr2	1673614	1677995	chr2:1633659-1748971
chr2	1692156	1692803	648	1.19896389475521e-87	1.49401835977838e-23	1.4201783229072202e-44	0.748593	PXDN	hg19_cpg_inter	hyper	chr2	1687661	1693288	chr2:1633659-1748971
chr2	1697753	1699019	1267	3.62185378812628e-187	3.68918676157944e-78	1.1198451655367399e-69	1.02832	PXDN	hg19_cpg_inter	hyper	chr2	1694874	1703212	chr2:1633659-1748971
chr2	3487013	3487268	256	1.80348632412861e-150	5.4307725710422515e-111	2.1610073633995197e-114	0.528321	TRAPPC12	hg19_enhancers_fantom	hyper	chr2	3486994	3487403	chr2:3487019-3487372
chr2	3834262	3834317	56	5.03080895115399e-101	1.09470957002739e-57	1.68790257401048e-59	0.153484	DCDC2C	hg19_cpg_islands	hyper	chr2	3833787	3834354	chr2:3833815-3834318
chr2	8549047	8549088	42	0	5.64402342182238e-200	4.80118166617766e-304	-1.375		hg19_enhancers_fantom	hypo	chr2	8548803	8549215	chr2:8548793-8549175
chr2	8692086	8692197	112	2.08925361801464e-170	8.01313040112918e-107	2.1222870264062307e-152	-1.08496	AC011747.3	hg19_enhancers_fantom	hypo	chr2	8691945	8692213	chr2:8691975-8692185
chr2	8726329	8726507	179	3.5768419998198905e-247	2.57616860089898e-95	3.42511186024545e-133	-0.305664		hg19_enhancers_fantom	hypo	chr2	8726231	8726672	chr2:8726254-8726639
chr2	9352747	9353134	388	3.29749373179036e-134	2.61897953852963e-75	6.59959510808159e-61	0.843546	ASAP2	hg19_cpg_inter	hyper	chr2	9352124	9352948	chr2:9352142-9352928
chr2	9941234	9941531	298	9.15638352384773e-205	1.00432777562766e-54	7.78171909682285e-152	0.0625599		hg19_enhancers_fantom	hyper	chr2	9941195	9941586	chr2:9941222-9941554
chr2	10495721	10496137	417	4.03856682196606e-96	7.73902930579986e-81	1.35032205920838e-59	-0.684241	HPCAL1	hg19_cpg_inter	hypo	chr2	10495641	10496186	chr2:10495661-10496155
chr2	11809862	11810236	375	6.67320894861252e-108	3.6503693635902404e-58	2.02548308881257e-59	1.16667	NTSR2	hg19_cpg_islands	hyper	chr2	11809590	11810465	chr2:11809606-11810433
chr2	12291539	12291777	239	5.25184047470086e-179	8.522764509062851e-111	2.1222870264062307e-152	-0.666667	AC096559.1	hg19_enhancers_fantom	hypo	chr2	12291441	12291871	chr2:12291470-12291837
chr2	12842622	12843021	400	2.70453367076757e-113	1.30105964601102e-67	5.204039768341191e-61	-0.833333		hg19_enhancers_fantom	hypo	chr2	12842366	12842688	chr2:12842396-12842661
chr2	20413052	20413996	945	0	0	0	0.582748	SDC1	hg19_enhancers_fantom	hyper	chr2	20412936	20414533	chr2:20412962-20414511
chr2	20431435	20431603	169	1.0570425933852e-101	5.02415487403974e-40	3.18417295590785e-99	0.597494		hg19_enhancers_fantom	hyper	chr2	20431219	20431726	chr2:20431248-20431698
chr2	23633672	23633701	30	0	0	0	1.29875	KLHL29	hg19_cpg_inter	hyper	chr2	23633453	23633790	chr2:23633483-23633758
chr2	27530607	27531328	722	2.48529311609458e-80	4.25475638162768e-67	2.25355625853621e-37	-0.553921	UCN	hg19_cpg_islands	hypo	chr2	27529054	27531492	chr2:27529083-27531465
chr2	28397711	28398036	326	2.81739149034921e-135	7.586377209228789e-77	2.6020198841706e-61	-0.56423	BRE	hg19_cpg_inter	hypo	chr2	28394967	28399166	chr2:28150690-28562267
chr2	28505974	28506354	381	1.73498913136099e-140	1.37748631547856e-72	4.2124219989249396e-80	-0.0695483	BRE	hg19_cpg_inter	hypo	chr2	28505882	28508606	chr2:28150690-28562267
chr2	28511689	28511950	262	8.50308138353943e-88	2.5997571160456e-48	8.04841520905789e-38	0.912205	BRE	hg19_cpg_inter	hyper	chr2	28511452	28511824	chr2:28150690-28562267
chr2	28582184	28582306	123	2.77188581744099e-100	1.00918852350415e-56	4.2124219989249396e-80	1.86368		hg19_enhancers_fantom	hyper	chr2	28582167	28582754	chr2:28582195-28582720
chr2	28658310	28659223	914	5.77452549308169e-133	1.69811436413643e-94	4.336699806951e-61	-0.333985		hg19_genes_intergenic	hypo	chr2	28658229	28659370	chr2:28658252-28659344
chr2	31146572	31148086	1515	1.0813203391877e-163	3.24543128008722e-79	4.95200306161454e-152	0.218492	GALNT14	hg19_cpg_inter	hyper	chr2	31146211	31151463	chr2:31131331-31362092
chr2	31177635	31178626	992	7.811109886140599e-238	1.1432320132289299e-127	2.1222870264062307e-152	-1.12999	GALNT14	hg19_cpg_inter	hypo	chr2	31177321	31177911	chr2:31131331-31362092
chr2	31213678	31214675	998	6.5643704005012e-134	1.8719188663646305e-58	1.04080795366824e-60	0.0833333	AC009305.1, GALNT14	hg19_cpg_inter	hyper	chr2	31212571	31218010	chr2:31131331-31362092
chr2	31313233	31313293	61	5.88038176879623e-230	1.71383029304788e-113	2.27393267081834e-163	1.34315	GALNT14	hg19_cpg_inter	hyper	chr2	31308921	31313361	chr2:31131331-31362092
chr2	31347299	31348950	1652	1.87306077663929e-129	7.09604811417727e-101	1.64322959039513e-45	-0.00368086	GALNT14	hg19_cpg_inter	hypo	chr2	31346056	31347495	chr2:31131331-31362092
chr2	38265178	38265750	573	1.12746393464568e-267	5.95648529872878e-106	5.042350514598879e-114	-0.771399	RMDN2, RMDN2-AS1	hg19_genes_promoters	hypo	chr2	38265010	38265816	chr2:38265039-38265434;chr2:38265442-38265780	RMDN2-AS1
chr2	41963282	41963487	206	6.62911178709183e-154	9.27981451259737e-39	2.82971603520831e-152	-0.666119		hg19_enhancers_fantom	hypo	chr2	41963181	41963669	chr2:41963199-41963639
chr2	43437874	43438142	269	0	2.2601583568850697e-204	2.14468559223684e-152	-0.151148	THADA	hg19_enhancers_fantom	hypo	chr2	43437767	43438180	chr2:43437794-43438151
chr2	46598343	46598613	271	7.418938943028749e-83	9.93424558069799e-53	6.1621110032975714e-46	-1.02832	EPAS1	hg19_cpg_inter	hypo	chr2	46598274	46599110	chr2:46598300-46599083
chr2	48844763	48844857	95	2.23756586945707e-306	1.96506533779581e-241	2.82971603520831e-152	-1.04248	STON1-GTF2A1L	hg19_cpg_islands	hypo	chr2	48844724	48845021	chr2:48844751-48844985
chr2	55389199	55389235	37	8.85542885899315e-86	9.084285944177987e-29	4.2124219989249396e-80	0.440643		hg19_enhancers_fantom	hyper	chr2	55388842	55389295	chr2:55388870-55389267
chr2	61046804	61046956	153	1.09280185216111e-298	1.25473195110665e-76	2.13747274111463e-254	0.198335		hg19_enhancers_fantom	hyper	chr2	61046597	61046998	chr2:61046625-61046961
chr2	65058469	65059423	955	6.60667518846219e-154	7.40668645328586e-59	3.0382246332188607e-59	0.582881		hg19_enhancers_fantom	hyper	chr2	65058297	65058909	chr2:65058327-65058880
chr2	70203250	70203518	269	1.24971631418285e-103	5.84566033271074e-15	6.36834591181571e-99	-0.0472534	PCBP1-AS1	hg19_enhancers_fantom	hypo	chr2	70202851	70203573	chr2:70202880-70203539
chr2	70205742	70205986	245	8.0658578296327e-100	4.04387005006663e-47	6.93871969112159e-61	-1.1346	PCBP1-AS1	hg19_enhancers_fantom	hypo	chr2	70205531	70206130	chr2:70205559-70206094
chr2	70257153	70257571	419	1.75595124408141e-196	6.532979208292311e-58	7.52780800852818e-182	1.30301	PCBP1-AS1	hg19_cpg_inter	hyper	chr2	70256882	70258554	chr2:70256908-70259037
chr2	70360759	70360857	99	3.66762542876252e-223	4.38774420951072e-40	2.8644439962827297e-224	-0.612371		hg19_enhancers_fantom	hypo	chr2	70360741	70361130	chr2:70360770-70361098
chr2	71716157	71716333	177	1.17871481428817e-90	1.17932035104934e-49	5.204039768341191e-61	-0.402506	DYSF	hg19_cpg_inter	hypo	chr2	71714912	71717511	chr2:71691832-71914393
chr2	71727003	71727980	978	1.64073470581575e-142	9.75089486517713e-107	1.04178539592398e-101	-1.70443	DYSF	hg19_enhancers_fantom	hypo	chr2	71725272	71728806	chr2:71691832-71914393
chr2	71773270	71773344	75	1.76090909479475e-87	1.22054031715884e-49	8.21614805681787e-46	0.92688	DYSF	hg19_cpg_inter	hyper	chr2	71771836	71774522	chr2:71691832-71914393
chr2	71777794	71778293	500	1.30345792985246e-106	2.67733109481275e-21	5.204039768341191e-61	-0.333333	DYSF	hg19_cpg_inter	hypo	chr2	71774771	71784935	chr2:71691832-71914393
chr2	71788949	71789174	226	4.49665421767088e-79	1.1279201197186e-30	6.93871969112159e-61	0.576253	DYSF	hg19_cpg_shores	hyper	chr2	71785166	71792216	chr2:71691832-71914393
chr2	71813768	71814363	596	4.25694040177862e-190	3.82717671440647e-96	2.82971603520831e-152	-0.0424813	DYSF	hg19_cpg_inter	hypo	chr2	71810186	71820257	chr2:71691832-71914393
chr2	71828753	71829213	461	1.46871042943295e-197	4.23743781847947e-45	4.244574052812461e-152	-0.814996	DYSF	hg19_genes_promoters	hypo	chr2	71823136	71844775	chr2:71691832-71914393	DYSF
chr2	74742263	74742302	40	0	6.97076921699457e-286	2.27393267081834e-163	-2.54795	TLX2	hg19_cpg_islands	hypo	chr2	74740431	74743831	chr2:74740455-74743795
chr2	77073097	77073358	262	5.42790450495306e-105	4.12024684809495e-23	4.24556394121047e-99	-1.14624	LRRTM4	hg19_cpg_inter	hypo	chr2	77072512	77083137	chr2:76972850-77750002
chr2	77184940	77185742	803	7.925314681846851e-183	5.02254714685206e-100	2.1222870264062307e-152	0.625815	LRRTM4	hg19_cpg_inter	hyper	chr2	77185068	77189742	chr2:76972850-77750002
chr2	77331854	77332359	506	4.81921926933849e-123	1.6299808840126798e-82	1.35032205920836e-59	-1.25	LRRTM4	hg19_cpg_inter	hypo	chr2	77330812	77332493	chr2:76972850-77750002
chr2	77498007	77498313	307	1.14963961898257e-107	1.82107190667694e-35	3.18417295590785e-99	0.523363	LRRTM4	hg19_cpg_inter	hyper	chr2	77489405	77503458	chr2:76972850-77750002
chr2	77610631	77611039	409	1.42189993193137e-85	3.34516030641586e-49	1.01274154440629e-59	1.36165	LRRTM4	hg19_cpg_inter	hyper	chr2	77607907	77611353	chr2:76972850-77750002
chr2	77655028	77655433	406	1.11998280139934e-214	1.59983684159746e-122	7.52780800852818e-182	-1.75054	LRRTM4	hg19_cpg_inter	hypo	chr2	77654387	77655219	chr2:76972850-77750002
chr2	77681114	77681705	592	1.80069690839349e-84	8.83424486397917e-15	7.02070333154158e-80	0.719235	LRRTM4	hg19_cpg_inter	hyper	chr2	77680582	77682013	chr2:76972850-77750002
chr2	80549678	80549696	19	2.12519233914614e-145	1.43303825181158e-99	7.02070333154158e-80	1.44285	CTNNA2	hg19_cpg_islands	hyper	chr2	80549550	80549834	chr2:80549578-80549798
chr2	81694367	81694410	44	3.59182679475688e-88	1.6968170445923398e-49	8.673399613901991e-61	0.3		hg19_cpg_islands	hyper	chr2	81694302	81694709	chr2:81694322-81694681
chr2	85972269	85972695	427	5.33586876752254e-97	1.15610956600978e-48	1.68790257401048e-59	1.12581		hg19_enhancers_fantom	hyper	chr2	85972179	85972737	chr2:85972205-85972706
chr2	86113820	86113840	21	4.94059047649946e-135	1.14188612840893e-82	3.18417295590785e-99	-1.55664	ST3GAL5	hg19_enhancers_fantom	hypo	chr2	86113575	86114130	chr2:86113603-86114097
chr2	87782796	87782879	84	1.89631946178564e-103	1.16925769685363e-90	1.01274154440629e-59	-1.44064	LINC00152	hg19_enhancers_fantom	hypo	chr2	87782318	87783126	chr2:87782347-87783110
chr2	88428522	88428794	273	1.07130422340477e-91	5.231457998311749e-57	6.93871969112159e-61	0.375		hg19_genes_promoters	hyper	chr2	88428417	88429021	chr2:88428445-88428985	FABP1
chr2	91811962	91812190	229	1.33815500349496e-87	2.28320789494896e-48	1.35032205920838e-59	0.0939063	AC027612.6	hg19_cpg_inter	hyper	chr2	91812114	91812333	chr2:91812144-91812317
chr2	96055653	96055734	82	7.90371107755511e-117	6.08378768953003e-80	1.35032205920838e-59	0.476723		hg19_cpg_shores	hyper	chr2	96055606	96055854	chr2:96055628-96055816
chr2	97206155	97206207	53	4.44360597447291e-114	1.6706606147906998e-84	5.59922582799325e-70	-0.723308	ARID5A	hg19_enhancers_fantom	hypo	chr2	97205979	97206257	chr2:97206009-97206227
chr2	99338724	99339353	630	0	1.26735796956332e-205	1.3151973300607298e-116	1.20886	MGAT4A	hg19_cpg_inter	hyper	chr2	99338542	99338948	chr2:99338572-99339385
chr2	102731008	102731694	687	2.60036697908784e-187	1.24703826600736e-49	3.61260331487394e-152	-0.0576651	IL1R1	hg19_enhancers_fantom	hypo	chr2	102730888	102731174	chr2:102730911-102731144
chr2	109559133	109559185	53	0	1.25113918806109e-275	3.9183517415483e-242	1.64624	EDAR	hg19_cpg_islands	hyper	chr2	109558936	109559215	chr2:109558965-109559186
chr2	109741797	109742517	721	6.00442981286644e-133	2.5237905993894704e-25	6.99555031456158e-76	0.687744		hg19_cpg_shelves	hyper	chr2	109741763	109744051	chr2:109741782-109746833
chr2	113569459	113569561	103	1.0008493490083e-76	1.69521058917571e-68	6.1621110426134e-46	1		hg19_enhancers_fantom	hyper	chr2	113569441	113569961	chr2:113569466-113569945
chr2	114048863	114048923	61	2.23398739223619e-214	5.71844313188603e-99	4.95200306161454e-152	0.734049		hg19_cpg_islands	hyper	chr2	114048809	114049085	chr2:114048828-114049055
chr2	121494297	121494346	50	1.1638169416259499e-122	8.11840230277387e-84	3.18417295590785e-99	1.38998	GLI2	hg19_cpg_islands	hyper	chr2	121492827	121495671	chr2:121492857-121495641
chr2	130986640	130986804	165	6.46515975720332e-118	9.44395701895719e-29	6.0713797297313904e-61	-0.601307		hg19_cpg_islands	hypo	chr2	130986299	130987016	chr2:130986131-130987183
chr2	139203924	139204186	263	3.35698820880081e-86	2.14267210167766e-63	6.1621110032975714e-46	-0.430827	AC097721.2	hg19_genes_intergenic	hypo	chr2	139203668	139204240	chr2:139203690-139204207
chr2	144404000	144404129	130	1.0726557233089301e-210	6.020372281540351e-111	2.82971603520831e-152	1.66748	ARHGAP15, AC092652.1	hg19_enhancers_fantom	hyper	chr2	144403699	144404154	chr2:144403726-144404117
chr2	145194415	145195584	1170	0	0	0	0.0989601	ZEB2	hg19_cpg_inter	hyper	chr2	145193173	145196705	chr2:145139942-145278458
chr2	145205994	145206532	539	4.1439661402860495e-124	7.24964330371947e-69	2.02548308881257e-59	0.588053	ZEB2	hg19_cpg_inter	hyper	chr2	145204593	145208248	chr2:145139942-145278458
chr2	149859548	149859661	114	1.15908814839543e-156	8.57249627893393e-56	2.82971603520831e-152	-0.963988	KIF5C	hg19_enhancers_fantom	hypo	chr2	149859301	149859687	chr2:149859329-149859655
chr2	151065278	151065468	191	8.133915733860731e-233	8.499017073922622e-151	2.16756198892436e-152	0.773976	AC016682.1	hg19_genes_intergenic	hyper	chr2	151065063	151065485	chr2:151065088-151065448
chr2	152723081	152723763	683	7.34391739951451e-153	3.33552225606205e-72	5.204039768341191e-61	0.685547	CACNB4	hg19_cpg_inter	hyper	chr2	152722568	152724086	chr2:152687286-152956093
chr2	152819081	152819541	461	6.76364729348929e-195	3.36727775277473e-86	3.5371450440103908e-152	-0.263813	CACNB4	hg19_cpg_inter	hypo	chr2	152818404	152819582	chr2:152687286-152956093
chr2	152894427	152895114	688	0	0	0	0.347326	CACNB4	hg19_cpg_inter	hyper	chr2	152893071	152895672	chr2:152687286-152956093
chr2	153263904	153264074	171	6.70723632502337e-80	8.109196355152239e-40	1.35032205920838e-59	0.146241	FMNL2	hg19_enhancers_fantom	hyper	chr2	153263869	153264317	chr2:153263898-153264317
chr2	168821251	168822666	1416	3.1935839791989197e-295	1.56271997373073e-55	8.67980149347012e-245	1.33076	STK39	hg19_enhancers_fantom	hyper	chr2	168821647	168824545	chr2:168808530-169104605
chr2	168826570	168827114	545	5.4303615918495e-220	6.13492840569917e-94	2.16756198892436e-152	-0.319716	STK39	hg19_cpg_inter	hypo	chr2	168824792	168827212	chr2:168808530-169104605
chr2	168891781	168892366	586	3.2211311865544104e-151	1.03747922712787e-153	4.9496963310612e-61	0.471679	STK39	hg19_cpg_inter	hyper	chr2	168886752	168895840	chr2:168808530-169104605
chr2	169006003	169006763	761	5.363127362161799e-214	2.57368889449401e-86	2.00417608885589e-90	-0.0171787	STK39	hg19_cpg_inter	hypo	chr2	169001497	169007981	chr2:168808530-169104605
chr2	169011421	169011900	480	4.64736705999811e-134	8.11840230277387e-84	3.18417295590785e-99	-1	STK39	hg19_cpg_inter	hypo	chr2	169008259	169018520	chr2:168808530-169104605
chr2	169044852	169045416	565	4.01412259264933e-197	8.301782843736399e-148	8.249493885101991e-61	0.933985	STK39	hg19_cpg_inter	hyper	chr2	169043868	169050662	chr2:168808530-169104605
chr2	169060920	169061384	465	0	7.924413032105048e-163	1.25463466808803e-181	0.43104	STK39	hg19_cpg_inter	hyper	chr2	169060384	169062059	chr2:168808530-169104605
chr2	169064343	169065615	1273	1.06461384206618e-290	5.98091420483987e-166	4.11013423229454e-133	1.35902	STK39	hg19_cpg_inter	hyper	chr2	169063088	169065924	chr2:168808530-169104605
chr2	169086970	169086976	7	3.4601636468792696e-244	4.33015214484444e-97	1.95917587077415e-242	1.59749	STK39	hg19_cpg_inter	hyper	chr2	169085963	169089152	chr2:168808530-169104605
chr2	169099660	169100970	1311	4.2748860365660506e-105	1.16456890666714e-75	1.68790257401045e-59	-0.516993	STK39	hg19_cpg_shelves	hypo	chr2	169099409	169103577	chr2:168808530-169104605
chr2	173317424	173317833	410	3.20404401906493e-242	5.0520418208118806e-74	1.25463466808803e-181	-0.497494	ITGA6	hg19_cpg_inter	hypo	chr2	173316188	173317991	chr2:173290314-173421824
chr2	173343048	173343290	243	1.3660240559695598e-230	2.24545511392557e-125	1.5967210471209e-142	-0.231663	ITGA6	hg19_cpg_inter	hypo	chr2	173342098	173348541	chr2:173290314-173421824
chr2	175204994	175205525	532	8.77429667840674e-158	6.50479205979521e-45	4.24556394121047e-99	-0.565759		hg19_cpg_islands	hypo	chr2	175204819	175207585	chr2:175204843-175207553
chr2	175465154	175465406	253	2.97997959638007e-143	8.82950123113315e-35	7.920105217967411e-117	-0.945225	AC018890.6, WIPF1	hg19_enhancers_fantom	hypo	chr2	175465089	175465533	chr2:175465107-175465494
chr2	177040162	177041104	943	9.67031302346281e-196	3.76956124855608e-83	2.88134315119936e-114	0.712281	HOXD-AS1	hg19_cpg_shores	hyper	chr2	177035899	177041750	chr2:177035923-177054350
chr2	177042595	177043807	1213	1.74489697986846e-180	2.1116310272585896e-69	1.3200175363279e-116	-0.861471	AC009336.24, HOXD-AS1	hg19_cpg_islands	hypo	chr2	177041818	177046217	chr2:177035923-177054350
chr2	177426351	177426618	268	9.31435097103587e-189	4.72919110292971e-59	7.52780800852818e-182	-1.02832		hg19_enhancers_fantom	hypo	chr2	177426312	177426767	chr2:177426339-177426739
chr2	177628752	177628861	110	0	0	0	-0.0306605	AC092162.1	hg19_enhancers_fantom	hypo	chr2	177628701	177629191	chr2:177628731-177629153
chr2	188326264	188326818	555	5.0849729752184885e-230	1.21987903847916e-101	3.5371450440103908e-152	0.416993	AC007319.1	hg19_enhancers_fantom	hyper	chr2	188326497	188326752	chr2:188326523-188326725
chr2	191711591	191711693	103	1.25704972910766e-116	1.80494169628995e-75	4.2124219989249396e-80	-0.446908		hg19_enhancers_fantom	hypo	chr2	191711329	191711817	chr2:191711355-191711778
chr2	197099526	197099586	61	2.7680695768496396e-227	1.63032064448803e-190	2.1222870264062307e-152	-0.389975	HECW2	hg19_enhancers_fantom	hypo	chr2	197099455	197099771	chr2:197099483-197099758
chr2	197104547	197104604	58	5.7293439369374e-148	2.39549616460548e-46	6.358079666861351e-149	1.63198	HECW2	hg19_enhancers_fantom	hyper	chr2	197104350	197104745	chr2:197104380-197104716
chr2	198171041	198171489	449	2.71498690627948e-289	9.57737960492976e-68	1.22141299492264e-254	-1.0286	ANKRD44	hg19_cpg_shelves	hypo	chr2	198170801	198171679	chr2:198170827-198171646
chr2	200189296	200190579	1284	8.95773097707219e-120	8.21374163234882e-58	1.12331253304665e-79	0.753681	RP11-486F17.1, SATB2	hg19_cpg_inter	hyper	chr2	200188324	200191902	chr2:200132223-200330331
chr2	200288695	200290327	1633	1.48776987514059e-159	8.44677598607442e-76	5.48017897639272e-133	-0.432699	SATB2	hg19_cpg_inter	hypo	chr2	200287031	200291005	chr2:200132223-200330331
chr2	200320503	200321474	972	1.4175893782764198e-250	2.7920192063688e-208	3.42511186024545e-133	-0.830401	SATB2	hg19_cpg_islands	hypo	chr2	200316194	200329148	chr2:200132223-200330331
chr2	217021304	217021844	541	0	3.28851189359654e-173	2.61223449436553e-242	1.57306	XRCC5, POLHP1	hg19_cpg_inter	hyper	chr2	217020891	217021956	chr2:217020921-217021932
chr2	217500897	217500986	90	1.9088674580107298e-195	6.5469009295161e-97	2.12278197060524e-99	1.75592	IGFBP2	hg19_enhancers_fantom	hyper	chr2	217500616	217500992	chr2:217500633-217500954
chr2	217555983	217556139	157	9.36442049841309e-94	4.21953610068718e-32	1.68790257401048e-59	-0.495531	IGFBP5	hg19_cpg_shores	hypo	chr2	217551582	217556568	chr2:217534828-217560772
chr2	218764346	218764396	51	2.2743165813146696e-116	9.9698358614804e-53	2.1610073633995197e-114	0.33751	TNS1	hg19_enhancers_fantom	hyper	chr2	218764241	218764506	chr2:218764264-218764471
chr2	218767291	218767901	611	7.30781033282539e-259	7.8615073836785e-82	1.25463466808803e-181	-0.370752	TNS1	hg19_enhancers_fantom	hypo	chr2	218767221	218767922	chr2:218767248-218767888
chr2	219824893	219825303	411	2.7510158844689e-217	4.61847514668915e-195	6.7516102960419e-60	1.16667	CDK5R2, AC097468.7	hg19_cpg_islands	hyper	chr2	219824124	219825895	chr2:219824151-219825864
chr2	220083979	220083998	20	9.9627386457796e-136	2.9418120902828e-102	3.18417295590785e-99	0.861654	ATG9A	hg19_cpg_islands	hyper	chr2	220082965	220084046	chr2:220082991-220084012
chr2	220283442	220283553	112	1.04243721141186e-87	2.55252584658747e-65	6.43873216724631e-38	-0.594361	DES	hg19_cpg_islands	hypo	chr2	220283176	220283774	chr2:220283200-220283750
chr2	220361467	220362066	600	2.8757606637059906e-152	5.33128225171896e-39	7.02070333154158e-80	-0.0961592	SPEG, AC053503.11	hg19_cpg_islands	hypo	chr2	220361444	220363272	chr2:220361462-220363254
chr2	224807531	224808398	868	0	8.542199580351981e-46	8.402067915810909e-304	-0.128697	WDFY1	hg19_enhancers_fantom	hypo	chr2	224808271	224808733	chr2:224808298-224808709
chr2	226279334	226279465	132	3.62606592208817e-104	1.7864252449652602e-58	6.93871969112159e-61	0.0974938	NYAP2	hg19_cpg_inter	hyper	chr2	226278043	226280032	chr2:226263602-226519234
chr2	226455734	226457516	1783	9.712900559464249e-185	1.78982945999081e-117	5.0423505145988894e-114	0.41527	NYAP2	hg19_cpg_inter	hyper	chr2	226454410	226458972	chr2:226263602-226519234
chr2	226476104	226476235	132	3.65102290341269e-134	3.75792144889159e-66	2.1610073633995197e-114	-0.79457	NYAP2	hg19_cpg_inter	hypo	chr2	226468237	226476577	chr2:226263602-226519234
chr2	227276519	227276867	349	1.9559234216142102e-120	8.97069429431983e-39	2.88134315119936e-114	0.312907		hg19_enhancers_fantom	hyper	chr2	227276432	227276930	chr2:227276461-227276901
chr2	231754788	231755290	503	5.239968250408971e-121	5.15650359265749e-58	2.09866509436847e-76	0.5	AC012507.3	hg19_cpg_inter	hyper	chr2	231753885	231755716	chr2:231749220-231759289
chr2	232263126	232263247	122	7.50207570529263e-118	1.6782847019542898e-49	8.439512870052382e-60	-0.373697	B3GNT7	hg19_cpg_islands	hypo	chr2	232262824	232263561	chr2:232262854-232263544
chr2	232479652	232479907	256	2.66618973817648e-135	5.41962491207954e-122	5.06370772203143e-60	-1		hg19_cpg_islands	hypo	chr2	232478335	232479964	chr2:232478359-232479925
chr2	232765266	232765392	127	2.5936141372108e-166	2.13351658519328e-48	3.5371450440103908e-152	-0.854361		hg19_cpg_islands	hypo	chr2	232765221	232765522	chr2:232765246-232765491
chr2	233949180	233949254	75	1.2683196098209e-78	1.32943978420981e-71	7.034814973520802e-16	0.6	INPP5D	hg19_enhancers_fantom	hyper	chr2	233949063	233949555	chr2:233949093-233949523
chr2	235200972	235201273	302	4.67153429020792e-85	2.9908308276999397e-77	1.28774643344926e-37	-0.146241		hg19_enhancers_fantom	hypo	chr2	235200424	235201575	chr2:235200452-235201548
chr2	235947763	235948215	453	3.40764920455107e-98	9.15874078924415e-85	4.82904912543474e-38	0.723308	SH3BP4	hg19_cpg_shelves	hyper	chr2	235947044	235948139	chr2:235858628-235964858
chr2	236508370	236508751	382	2.3858871110409403e-117	3.00824715307478e-30	3.18417295590785e-99	-0.694988	AGAP1	hg19_cpg_shelves	hypo	chr2	236508123	236508742	chr2:236508139-236508717
chr2	236832054	236832148	95	4.2021901915659e-98	1.83484518048432e-26	4.24556394121047e-99	0.976582	AGAP1	hg19_cpg_inter	hyper	chr2	236831929	236832570	chr2:236831952-236832548
chr2	237032558	237032676	119	6.360717384526e-312	5.5510000265371386e-301	2.12278197060524e-99	0.726723	AGAP1	hg19_cpg_islands	hyper	chr2	237032538	237032887	chr2:237032557-237032856
chr2	238578376	238578598	223	2.00352933351543e-118	1.26157219877637e-49	8.439512870052382e-60	1.26917	LRRFIP1	hg19_enhancers_fantom	hyper	chr2	238578279	238578485	chr2:238578306-238578453
chr2	240362340	240362550	211	8.597794009425619e-116	9.06506146371791e-61	3.18417295590785e-99	0.930827		hg19_enhancers_fantom	hyper	chr2	240362299	240362650	chr2:240362327-240362618
chr2	240867908	240868584	677	7.52667132583068e-205	2.2338792484338504e-144	1.56121193050236e-60	0.0764621	NDUFA10	hg19_cpg_islands	hyper	chr2	240867791	240868085	chr2:240867818-240868062
chr2	241569846	241569984	139	1.3739141719081902e-188	7.57820391376322e-163	2.1610073633995197e-114	-1.52832	GPR35	hg19_cpg_islands	hypo	chr2	241569667	241570156	chr2:241569691-241570138
chr2	242734043	242734283	241	1.59212072565958e-246	1.12567558150039e-54	2.61223449436553e-242	0.0116387	GAL3ST2	hg19_cpg_inter	hyper	chr2	242733971	242734325	chr2:242733996-242734298
chr20	623225	623859	635	0	2.20562236403625e-255	3.6008862496332497e-304	-0.0310365		hg19_cpg_islands	hypo	chr20	623059	623422	chr20:623088-623398
chr20	1140856	1141738	883	0	4.2232753554299804e-182	2.11140512974832e-303	0.32312	PSMF1, ACTG1P3	hg19_cpg_inter	hyper	chr20	1140780	1141921	chr20:1140807-1141888
chr20	1165371	1165484	114	1.73451539798768e-154	2.1339458485821904e-88	2.74008948819636e-133	0.457519	TMEM74B	hg19_cpg_islands	hyper	chr20	1165336	1166362	chr20:1165365-1166332
chr20	2855286	2855492	207	1.04105874006037e-247	7.341733271615528e-69	2.61223449436553e-242	0.951253	PTPRA	hg19_enhancers_fantom	hyper	chr20	2855048	2855711	chr20:2855066-2855678
chr20	5037773	5037800	28	3.04817762140189e-89	9.987054887516828e-79	5.204039768341191e-61	0.333333		hg19_enhancers_fantom	hyper	chr20	5037390	5037959	chr20:5037420-5037933
chr20	5928064	5928228	165	0	0	0	-0.762593	TRMT6	hg19_enhancers_fantom	hypo	chr20	5927943	5928398	chr20:5927973-5928389
chr20	9487739	9487791	53	1.10069342022742e-120	5.26744224489419e-52	9.82898466415821e-80	1.08832	RP5-1119D9.4	hg19_cpg_islands	hyper	chr20	9487083	9487916	chr20:9487111-9487889
chr20	10742060	10742087	28	1.47491544992461e-75	4.09869451985495e-30	2.09866509436847e-76	-0.11792	RP11-103J8.1, RP1-278O22.2	hg19_genes_intergenic	hypo	chr20	10741784	10742097	chr20:10741814-10742064
chr20	13220006	13220815	810	8.75838392277174e-213	7.134976849742389e-55	2.1222870264062307e-152	-0.806099	ISM1, ISM1-AS1	hg19_genes_promoters	hypo	chr20	13217773	13226668	chr20:13200418-13281797	ISM1-AS1
chr20	13228726	13230426	1701	3.9543884838596e-310	1.19561887854845e-97	1.16753008383288e-98	-0.651682	ISM1	hg19_cpg_inter	hypo	chr20	13228185	13230443	chr20:13200418-13281797
chr20	13279847	13279968	122	7.95810695548852e-150	8.060155145359532e-131	6.7516102960419e-60	1	ISM1, TASP1	hg19_cpg_islands	hyper	chr20	13279038	13281818	chr20:13200418-13281797
chr20	14322659	14323339	681	4.58889226254354e-131	3.3548075588757e-46	2.1610073633995197e-114	-0.0461153	MACROD2	hg19_cpg_inter	hypo	chr20	14322281	14325179	chr20:13974146-16034341
chr20	14503241	14504031	791	1.0362302244434e-213	8.388318440139588e-125	2.82971603520831e-152	-0.87724	MACROD2	hg19_genes_promoters	hypo	chr20	14500474	14508771	chr20:13974146-16034341	MACROD2
chr20	14561701	14563033	1333	1.1276637750150999e-302	7.761163515446931e-117	5.7801653037983e-152	0.790648	MACROD2, MACROD2-IT1	hg19_cpg_inter	hyper	chr20	14560062	14565171	chr20:13974146-16034341
chr20	14620206	14620781	576	6.5303033580036805e-93	2.23304986808491e-69	1.01274154440629e-59	0.638346	MACROD2	hg19_cpg_inter	hyper	chr20	14619598	14621485	chr20:13974146-16034341
chr20	14777892	14777962	71	1.12720509239741e-100	4.72011911804488e-84	1.01274154440629e-59	-1	MACROD2	hg19_cpg_inter	hypo	chr20	14770398	14783418	chr20:13974146-16034341
chr20	14838890	14839315	426	3.55597181012809e-120	3.81240030828174e-61	8.673399613901991e-61	1.1585	MACROD2	hg19_cpg_inter	hyper	chr20	14838738	14839861	chr20:13974146-16034341
chr20	14977030	14978458	1429	3.39464137334312e-173	2.12090688193776e-108	6.36834591181571e-99	0.338241	MACROD2	hg19_cpg_inter	hyper	chr20	14976166	14979222	chr20:13974146-16034341
chr20	14990925	14992282	1358	0	5.08841056963412e-149	2.61223449436553e-242	1.32538	MACROD2	hg19_cpg_inter	hyper	chr20	14990431	14997301	chr20:13974146-16034341
chr20	15191596	15192032	437	9.57643017041236e-161	6.65882204142868e-47	2.05506711614727e-133	1.33333	MACROD2	hg19_cpg_inter	hyper	chr20	15191368	15192130	chr20:13974146-16034341
chr20	15586554	15586952	399	3.2703485603772196e-185	1.6942311674515898e-82	3.5371450440103908e-152	-0.626466	MACROD2	hg19_cpg_inter	hypo	chr20	15586121	15587392	chr20:13974146-16034341
chr20	15858242	15859177	936	2.54827997767138e-116	4.8502955701962695e-79	6.93871969112159e-61	1.18083	MACROD2	hg19_cpg_inter	hyper	chr20	15857489	15863678	chr20:13974146-16034341
chr20	15885673	15887386	1714	1.07311959900694e-261	8.37487748105964e-111	6.32219739865276e-190	0.25708	MACROD2	hg19_cpg_inter	hyper	chr20	15885539	15890175	chr20:13974146-16034341
chr20	15915298	15916109	812	7.25303602658287e-276	1.73937403531973e-88	1.25463466808803e-181	1.27233	MACROD2	hg19_cpg_inter	hyper	chr20	15912294	15915329	chr20:13974146-16034341
chr20	15983342	15984829	1488	3.41767617194038e-88	4.22212754116124e-43	5.204039768341191e-61	-0.166667	MACROD2	hg19_cpg_inter	hypo	chr20	15982708	15983723	chr20:13974146-16034341
chr20	17806837	17807023	187	2.84900840496282e-103	2.11982463766822e-34	1.04178539592398e-101	-0.113743		hg19_genes_intergenic	hypo	chr20	17806843	17807133	chr20:17806871-17807115
chr20	19912742	19913817	1076	0	0	0	-0.938179	RIN2	hg19_genes_promoters	hypo	chr20	19912529	19913291	chr20:19912559-19913259	RIN2
chr20	20433115	20433171	57	2.59720654931605e-88	6.2060037595151785e-56	6.93871969112159e-61	-0.88208	RALGAPA2	hg19_cpg_islands	hypo	chr20	20432929	20433352	chr20:20432950-20433329
chr20	21496075	21496664	590	1.56118536117581e-262	3.32949821804128e-192	1.26372659967748e-79	1.15632		hg19_cpg_islands	hyper	chr20	21491905	21496739	chr20:21485932-21496714
chr20	22563990	22564393	404	2.95404420374949e-142	4.6755845547392e-123	4.9496963310612e-61	1.33226762955019e-15	FOXA2	hg19_cpg_islands	hyper	chr20	22555214	22565293	chr20:22555240-22566104
chr20	23346065	23346079	15	1.6962900987e-313	3.967246766144911e-236	1.95917587077415e-242	1.63563	GZF1	hg19_cpg_islands	hyper	chr20	23346012	23346680	chr20:23346034-23346650
chr20	25063866	25064017	152	1.60379223221666e-89	2.78769847150734e-19	1.01274154440629e-59	-1.19499		hg19_cpg_islands	hypo	chr20	25063817	25065559	chr20:25063838-25065525
chr20	30072135	30072177	43	4.46219435899747e-145	1.56142269463322e-110	1.68790257401048e-59	-1.55098	REM1	hg19_cpg_islands	hypo	chr20	30071883	30072349	chr20:30071912-30072315
chr20	30158713	30158931	219	5.63145099586619e-91	6.25075069304971e-75	6.43873216724631e-38	0.146241	HM13-AS1	hg19_enhancers_fantom	hyper	chr20	30158569	30158960	chr20:30158598-30158945
chr20	30183982	30184207	226	6.0850287436315e-104	2.22668429842173e-36	1.56121193050236e-60	1.10657		hg19_enhancers_fantom	hyper	chr20	30183692	30184247	chr20:30183712-30184220
chr20	30792879	30793149	271	7.48090138375589e-136	3.54416680133212e-85	2.6020198841706e-61	0.944444	PLAGL2	hg19_enhancers_fantom	hyper	chr20	30792369	30793945	chr20:30792398-30794290
chr20	31048897	31049783	887	6.0016399604935e-117	1.38178630998441e-45	5.204039768341191e-61	-0.333333	C20orf112	hg19_cpg_inter	hypo	chr20	31049513	31050414	chr20:31028862-31074478
chr20	31063863	31064863	1001	2.74692000972135e-267	1.69778070272343e-126	7.98447728072344e-106	-0.466054	C20orf112	hg19_cpg_inter	hypo	chr20	31059774	31064014	chr20:31028862-31074478
chr20	33298094	33298189	96	2.16074485534271e-280	4.29895834639028e-138	4.244574052812461e-152	-0.951389	TP53INP2, NCOA6	hg19_cpg_islands	hypo	chr20	33296979	33298261	chr20:33296514-33298242
chr20	35169197	35169252	56	1.9033857657e-313	1.1389385366431299e-123	2.18277706378481e-286	-0.616993	RP5-977B1.7	hg19_cpg_islands	hypo	chr20	35169163	35169573	chr20:35169189-35169540
chr20	36341192	36341361	170	9.91937018449614e-292	5.71291922282852e-78	2.83954031810836e-285	-1.35829	CTNNBL1	hg19_enhancers_fantom	hypo	chr20	36341079	36341423	chr20:36341109-36341408
chr20	37464688	37464808	121	4.70154837311916e-295	1.24279180662036e-214	1.95917587077415e-242	-1.52832	PPP1R16B	hg19_cpg_islands	hypo	chr20	37464473	37464861	chr20:37464502-37464847
chr20	37503653	37504513	861	0	1.11213363613145e-210	5.20120064405547e-276	0.00530521	PPP1R16B	hg19_enhancers_fantom	hyper	chr20	37503540	37504614	chr20:37503565-37504982
chr20	39762753	39762823	71	2.4113930850866802e-115	2.4239064575662802e-45	2.1610073633995197e-114	-0.50944	RP1-1J6.2	hg19_enhancers_fantom	hypo	chr20	39762538	39762887	chr20:39762558-39762863
chr20	42543991	42544086	96	0	0	0	-2.16103	TOX2	hg19_cpg_islands	hypo	chr20	42543067	42545165	chr20:42543097-42545137
chr20	43019867	43020158	292	1.8186198609135903e-120	6.7784598297316e-45	2.1610073633995197e-114	-0.486383	HNF4A, HNF4A-AS1, RP5-881L22.6	hg19_cpg_inter	hypo	chr20	43019838	43020264	chr20:43019864-43020239
chr20	43214853	43215465	613	8.20163608251263e-189	3.1048937049418e-87	3.65343201806376e-160	0.930827	PKIG	hg19_enhancers_fantom	hyper	chr20	43214721	43215555	chr20:43214750-43215519
chr20	43726343	43726663	321	4.4514986416843495e-202	9.59605946698887e-150	1.38774393822432e-60	-0.693421	KCNS1	hg19_cpg_islands	hypo	chr20	43726273	43727394	chr20:43726297-43727372
chr20	47384119	47384424	306	0	0	0	2.00096	PREX1	hg19_enhancers_fantom	hyper	chr20	47384079	47384425	chr20:47384107-47384389
chr20	48367170	48367513	344	3.1712587546595197e-128	4.18597536681924e-26	2.88134315119936e-114	-0.00112012		hg19_enhancers_fantom	hypo	chr20	48366967	48367595	chr20:48366986-48367574
chr20	48610130	48610201	72	9.484228424656987e-216	1.37089349894594e-88	1.6655450015227697e-213	-1		hg19_enhancers_fantom	hypo	chr20	48610007	48610321	chr20:48610028-48610288
chr20	48663529	48663865	337	3.87357563878499e-210	4.08304142953946e-119	2.82971603520831e-152	-0.674561		hg19_enhancers_fantom	hypo	chr20	48663486	48663990	chr20:48663510-48663968
chr20	48763370	48763719	350	7.49779333891653e-107	4.55892289195427e-75	6.93871969112159e-61	-0.603759	TMEM189-UBE2V1, TMEM189	hg19_enhancers_fantom	hypo	chr20	48763261	48763827	chr20:48763277-48763795
chr20	48837598	48838226	629	2.09083995547027e-204	5.17336934741388e-54	2.1222870264062307e-152	-1.33442		hg19_enhancers_fantom	hypo	chr20	48837458	48837829	chr20:48837485-48837796
chr20	48868958	48869583	626	4.9065721866266703e-132	3.06540989198347e-55	2.1610073633995197e-114	-1.5128		hg19_enhancers_fantom	hypo	chr20	48868733	48869093	chr20:48868757-48869061
chr20	48891568	48892664	1097	3.77105529086002e-95	9.26253796034571e-32	1.21427594594628e-60	0.7116	RP11-290F20.3	hg19_cpg_inter	hyper	chr20	48891256	48892156	chr20:48882023-48904691
chr20	48964387	48964794	408	2.7933714160411498e-170	1.7214233722861902e-31	3.78988778469724e-163	-1.63558		hg19_enhancers_fantom	hypo	chr20	48964268	48964955	chr20:48964290-48964923
chr20	49272001	49272330	330	3.40442463891953e-145	3.99032021222982e-87	4.2124219989249396e-80	-0.273976	RP4-530I15.6, FAM65C	hg19_enhancers_fantom	hypo	chr20	49271942	49272214	chr20:49271965-49272524
chr20	50018696	50018947	252	0	0	0	0.0958016	NFATC2	hg19_cpg_inter	hyper	chr20	50018672	50019094	chr20:50018698-50019063
chr20	50113901	50113946	46	4.16578099587024e-118	9.252546727480252e-67	5.204039768341191e-61	-1.52832	NFATC2	hg19_enhancers_fantom	hypo	chr20	50113737	50114011	chr20:50113765-50113981
chr20	51947345	51947459	115	3.90953187704134e-135	3.99034757085499e-124	2.6020198841706e-61	1	TSHZ2, RP4-678D15.1	hg19_enhancers_fantom	hyper	chr20	51947239	51947550	chr20:51947269-51947531
chr20	55904817	55904875	59	1.24876901078815e-231	6.08226529490847e-137	1.00370773447042e-181	0.478759	SPO11	hg19_cpg_islands	hyper	chr20	55904641	55904997	chr20:55904668-55904976
chr20	56010721	56010973	253	7.83531091971256e-147	1.4484682369615798e-43	1.5967210471209e-142	0.0555556		hg19_enhancers_fantom	hyper	chr20	56010621	56011060	chr20:56010646-56011025
chr20	56256735	56257766	1032	0	8.50108941726251e-104	3.6008862496332497e-304	-1.66288	PMEPA1	hg19_cpg_inter	hypo	chr20	56256349	56256856	chr20:56256377-56256834
chr20	57606176	57606510	335	3.35614747121809e-229	3.3802117041118e-182	1.38904719456531e-101	-0.204386	ATP5E	hg19_cpg_shores	hypo	chr20	57605950	57609956	chr20:57605973-57619634
chr20	59832870	59833763	894	0	0	0	0.58279	CDH4	hg19_cpg_shelves	hyper	chr20	59825454	59833131	chr20:59825482-60516173
chr20	59992490	59992766	277	0	9.33968086338863e-192	4.24556394121047e-99	1.38092	CDH4	hg19_cpg_inter	hyper	chr20	59991329	59993270	chr20:59825482-60516173
chr20	60020346	60020417	72	0	0	0	2.73808	CDH4	hg19_cpg_inter	hyper	chr20	60019480	60022219	chr20:59825482-60516173
chr20	60095681	60096526	846	1.26825039954885e-240	4.70258632923474e-107	2.82971603520831e-152	0.719361	CDH4	hg19_enhancers_fantom	hyper	chr20	60093965	60099545	chr20:59825482-60516173
chr20	60103845	60103893	49	6.43424741848496e-89	9.15874078924415e-85	4.82904912543474e-38	-0.333333	CDH4	hg19_enhancers_fantom	hypo	chr20	60103624	60104890	chr20:59825482-60516173
chr20	60114188	60115220	1033	4.38230327139852e-140	4.7217265902748e-99	2.36306360361467e-59	0.214286	CDH4	hg19_cpg_inter	hyper	chr20	60109729	60118013	chr20:59825482-60516173
chr20	60138128	60139077	950	0	5.70680486136488e-46	5.87752761232245e-242	0.512225	CDH4	hg19_cpg_inter	hyper	chr20	60134849	60139689	chr20:59825482-60516173
chr20	60156964	60157947	984	5.69350408249775e-113	4.35694496038679e-31	9.38746892624876e-39	0.724608	CDH4	hg19_cpg_inter	hyper	chr20	60155519	60158953	chr20:59825482-60516173
chr20	60162331	60162709	379	1.69605025598479e-109	8.40801758944979e-23	4.24556394121047e-99	1.15727	CDH4	hg19_cpg_inter	hyper	chr20	60161076	60164760	chr20:59825482-60516173
chr20	60170536	60172936	2401	0	2.95732447558184e-110	7.18364485950522e-242	0.575683	CDH4	hg19_genes_promoters	hyper	chr20	60164881	60176138	chr20:59825482-60516173	CDH4
chr20	60177135	60177270	136	7.81397891751893e-82	3.88493348776658e-24	1.01274154440629e-59	-1.02832	CDH4	hg19_cpg_inter	hypo	chr20	60176171	60177758	chr20:59825482-60516173
chr20	60303621	60304340	720	3.5821225266755506e-117	3.18014132713199e-53	8.673399613901991e-61	0.808822	CDH4	hg19_cpg_inter	hyper	chr20	60302661	60308762	chr20:59825482-60516173
chr20	60403851	60404233	383	1.87051618368264e-251	1.55482370306753e-119	2.82971603520831e-152	0.865602	CDH4	hg19_cpg_inter	hyper	chr20	60402056	60407558	chr20:59825482-60516173
chr20	60430927	60431042	116	2.14124325116726e-85	1.38178630998441e-45	5.204039768341191e-61	0.333333	CDH4	hg19_cpg_inter	hyper	chr20	60423859	60433009	chr20:59825482-60516173
chr20	60449262	60449846	585	3.33961407989779e-95	1.68869483676251e-31	9.65809825086947e-38	0.0283208	CDH4	hg19_cpg_shores	hyper	chr20	60446139	60464364	chr20:59825482-60516173
chr20	60948550	60948865	316	2.19071832206119e-127	4.54377324132107e-94	4.9496963310612e-61	-0.319173		hg19_cpg_islands	hypo	chr20	60948467	60948929	chr20:60948494-60948907
chr20	61336142	61336206	65	2.45847229917437e-295	1.1852315684281101e-65	3.05588788929874e-286	0.410598		hg19_enhancers_fantom	hyper	chr20	61335927	61336235	chr20:61335955-61336196
chr20	61537318	61539017	1700	0	1.71206282793879e-115	1.22828512705714e-151	0.57082	DIDO1	hg19_cpg_shelves	hyper	chr20	61536151	61539360	chr20:61507090-61558403
chr20	61542655	61543036	382	6.72671420961746e-256	1.88895195869255e-143	2.1222870264062307e-152	0.471679	DIDO1	hg19_cpg_islands	hyper	chr20	61540181	61543782	chr20:61507090-61558403
chr20	61620760	61621602	843	6.39344353086416e-218	7.58229255176009e-108	3.5371450440103908e-152	-0.369825		hg19_cpg_islands	hypo	chr20	61620811	61620916	chr20:61620731-61620885
chr20	61637184	61637689	506	8.72034880152757e-154	2.04766094759146e-59	5.6165626652332595e-80	1.41463	BHLHE23	hg19_cpg_islands	hyper	chr20	61636141	61639084	chr20:61636171-61639055
chr20	61665781	61666554	774	2.52212101259396e-231	7.513423081886242e-110	2.30985828782856e-60	0.365955	RP11-305P22.9, LINC00029	hg19_cpg_islands	hyper	chr20	61665751	61666595	chr20:61665780-61666555
chr20	62092390	62092582	193	0	4.68101741785683e-203	8.782442676616211e-182	0.0179735	KCNQ2	hg19_cpg_islands	hyper	chr20	62092297	62092618	chr20:62092326-62092586
chr20	62139572	62139622	51	2.50059338926673e-166	1.24324551329633e-72	2.82971603520831e-152	-0.25		hg19_enhancers_fantom	hypo	chr20	62139442	62139692	chr20:62139467-62139677
chr20	62209418	62209642	225	3.11728727275637e-122	7.67945298333844e-26	7.806059652511791e-61	-0.596498		hg19_cpg_islands	hypo	chr20	62209367	62209680	chr20:62209387-62209643
chr20	62383518	62383796	279	8.900324839905169e-116	1.16017234308561e-44	1.38904719456531e-101	-0.5	ZBTB46	hg19_cpg_islands	hypo	chr20	62382928	62384353	chr20:62382957-62384327
chr21	11063916	11064191	276	7.73576164805861e-166	3.33972750767996e-105	3.18417295590785e-99	0.0853971	BAGE2	hg19_enhancers_fantom	hyper	chr21	11063912	11064271	chr21:11063933-11064260
chr21	15901174	15901446	273	2.19752072855532e-108	2.61968342474783e-41	3.18417295590785e-99	2.08496	SAMSN1	hg19_cpg_inter	hyper	chr21	15900097	15902389	chr21:15855549-15956223
chr21	15913761	15914475	715	4.67524704117677e-258	1.13463301137899e-115	2.22072666869703e-213	0.629767	SAMSN1	hg19_enhancers_fantom	hyper	chr21	15913596	15913840	chr21:15855549-15956223
chr21	15938083	15938354	272	2.05659307924792e-124	4.14084411930692e-33	2.1610073633995197e-114	0.0974938	SAMSN1	hg19_cpg_inter	hyper	chr21	15937559	15938870	chr21:15855549-15956223
chr21	27258064	27258407	344	6.73349302767748e-121	8.11840230277387e-84	3.18417295590785e-99	-0.723308	APP	hg19_cpg_inter	hypo	chr21	27257995	27258522	chr21:27258024-27258505
chr21	33286223	33286276	54	1.03896484967382e-140	7.82952355607044e-60	3.18417295590785e-99	0.528321	HUNK	hg19_cpg_inter	hyper	chr21	33283039	33286458	chr21:33243628-33376877
chr21	33306238	33306281	44	5.78306026533772e-127	4.29343962307202e-60	7.465634436911569e-70	1.16435	HUNK	hg19_cpg_inter	hyper	chr21	33306101	33306522	chr21:33243628-33376877
chr21	33354759	33355875	1117	2.15712918396625e-186	2.64413829600772e-57	3.18417295590785e-99	-1.3061	HUNK	hg19_cpg_inter	hypo	chr21	33354365	33355083	chr21:33243628-33376877
chr21	35924829	35925377	549	2.1229698765603e-121	2.1332487386542e-32	1.38904719456531e-101	0.69812	RCAN1	hg19_cpg_inter	hyper	chr21	35924337	35925412	chr21:35924363-35925387
chr21	36185568	36186653	1086	3.40845868278972e-221	6.13693435804365e-77	6.36834591181571e-99	0.0941069	RUNX1	hg19_enhancers_fantom	hyper	chr21	36177323	36192663	chr21:36158098-36422095
chr21	36205678	36206315	638	1.00312839660207e-209	2.53505354887018e-130	1.18153180180733e-59	0.482026	RUNX1	hg19_cpg_inter	hyper	chr21	36205664	36209279	chr21:36158098-36422095
chr21	36270584	36271105	522	2.3281661808189103e-211	5.080063201830199e-97	2.12278197060524e-99	-1.6156	RUNX1	hg19_cpg_inter	hypo	chr21	36268943	36271228	chr21:36158098-36422095
chr21	36309335	36310945	1611	0	6.729893960975459e-92	3.26529311795692e-242	1.27549	RUNX1	hg19_cpg_inter	hyper	chr21	36309628	36312145	chr21:36158098-36422095
chr21	36312636	36313862	1227	0	0	0	0.875	RUNX1	hg19_cpg_inter	hyper	chr21	36312146	36316330	chr21:36158098-36422095
chr21	36363334	36363434	101	2.06641685033901e-80	2.29340884106004e-50	9.65809825082987e-38	1.66395	RUNX1	hg19_cpg_inter	hyper	chr21	36363152	36364979	chr21:36158098-36422095
chr21	37442480	37442605	126	1.19529806e-316	1.51471771951824e-252	3.16109869932638e-190	-2.39989	CBR1, SETD4, AP000688.14	hg19_cpg_islands	hypo	chr21	37442120	37442809	chr21:37442140-37442778
chr21	38065386	38066133	748	4.89470978222593e-112	1.71272948497275e-103	5.204039768341191e-61	0.138346		hg19_cpg_islands	hyper	chr21	38065152	38066213	chr21:38065179-38066185
chr21	38362787	38362864	78	3.5245786734611e-81	2.94110633387593e-39	8.21614800439676e-46	-0.146241		hg19_cpg_islands	hypo	chr21	38361997	38362895	chr21:38362015-38362868
chr21	39635449	39635718	270	4.74882830787584e-128	3.9572494611047204e-56	4.24556394121047e-99	1.31148	KCNJ15	hg19_enhancers_fantom	hyper	chr21	39635362	39635813	chr21:39635387-39635785
chr21	39691900	39691968	69	8.51463893468802e-115	5.396741376263858e-41	2.1610073633995197e-114	-0.361654		hg19_enhancers_fantom	hypo	chr21	39691826	39692051	chr21:39691855-39692024
chr21	40288963	40289091	129	4.75654009092839e-196	1.03545556655215e-120	2.16756198892436e-152	-0.694988	AF064858.6	hg19_genes_intergenic	hypo	chr21	40288889	40289449	chr21:40288914-40289418
chr21	40455494	40455674	181	5.46750153509772e-128	2.64053982465847e-36	4.3220147267990496e-114	0.194988		hg19_enhancers_fantom	hyper	chr21	40455415	40455764	chr21:40455445-40455742
chr21	42881059	42881095	37	1.70749484790669e-132	2.1134914994838e-42	2.05506711614727e-133	-1.76912	TMPRSS2	hg19_genes_promoters	hypo	chr21	42878725	42881111	chr21:42878751-42880674;chr21:42880678-42881074	TMPRSS2
chr21	43657676	43658673	998	7.84869653566177e-268	1.36769434999575e-54	3.26529311795692e-242	0.202933	ABCG1	hg19_enhancers_fantom	hyper	chr21	43657693	43658033	chr21:43657721-43658000
chr21	43785650	43785785	136	6.67649000083628e-202	4.16760937011649e-105	2.27393267081834e-163	-1.00982	TFF1	hg19_cpg_inter	hypo	chr21	43784250	43785881	chr21:43784278-43784935;chr21:43784973-43785856
chr21	44142546	44143151	606	0	0	0	-0.555517	PDE9A	hg19_cpg_inter	hypo	chr21	44142372	44143349	chr21:44142401-44143326
chr21	44166938	44167208	271	3.5136608666168e-105	4.41408870706145e-33	1.38904719456531e-101	1.14624	PDE9A	hg19_enhancers_fantom	hyper	chr21	44166752	44167466	chr21:44166782-44167013;chr21:44167020-44167446
chr21	44278452	44278583	132	0	0	0	-0.351772	WDR4	hg19_enhancers_fantom	hypo	chr21	44278278	44278683	chr21:44278308-44278654
chr21	44496904	44496936	33	2.61897866605956e-121	6.49809116171308e-74	6.7516102960419e-60	-1.02124	CBS	hg19_cpg_islands	hypo	chr21	44494596	44497024	chr21:44494624-44496989
chr21	44592862	44593642	781	7.23516969183925e-265	3.02439865846908e-76	2.37603156539022e-116	-0.708995	CRYAA	hg19_cpg_islands	hypo	chr21	44592691	44593665	chr21:44592719-44593643
chr21	44631463	44631607	145	1.52034664552507e-88	5.231457998311749e-57	6.93871969112159e-61	-0.375		hg19_enhancers_fantom	hypo	chr21	44631310	44631715	chr21:44631329-44631684
chr21	44732354	44732927	574	1.94725764363667e-131	1.8639782419166597e-40	6.93871969112159e-61	0.26062		hg19_genes_intergenic	hyper	chr21	44732232	44733451	chr21:44732261-44733415
chr21	45510422	45510583	162	1.48533224192835e-153	8.52850514772212e-98	1.04933254718424e-76	-0.597494	TRAPPC10	hg19_cpg_inter	hypo	chr21	45510169	45510722	chr21:45510195-45510720
chr21	46392290	46392343	54	3.25352590113386e-78	5.95343568328826e-62	1.01274154440629e-59	1.19499	FAM207A	hg19_cpg_islands	hyper	chr21	46392034	46392380	chr21:46392064-46392348
chr21	46728144	46728339	196	5.83725080926754e-192	8.60776268336604e-43	2.00741546894085e-181	-0.390175		hg19_genes_intergenic	hypo	chr21	46728102	46728653	chr21:46728132-46728635
chr21	46827558	46827891	334	0	9.122284864169767e-184	2.11140512974832e-303	-0.55412	COL18A1, COL18A1-AS2	hg19_cpg_shores	hypo	chr21	46827107	46827977	chr21:46827131-46827942
chr21	47318744	47318862	119	2.02091938270381e-115	4.59314439743562e-16	5.76268630239873e-114	-0.276347	PCBP3	hg19_cpg_islands	hypo	chr21	47318483	47318938	chr21:47318509-47318900
chr21	47458893	47458936	44	2.1993148308703302e-151	1.07989632537762e-90	2.1610073633995197e-114	1.27886	AP001476.2	hg19_cpg_shores	hyper	chr21	47458738	47459198	chr21:47458758-47459170
chr22	17001962	17001979	18	2.18985246155572e-85	2.23438794654773e-27	9.65809825086947e-38	-1.51786	KB-67B5.17	hg19_cpg_islands	hypo	chr22	17001014	17002135	chr22:17001042-17002102
chr22	17083418	17083565	148	2.3826076182191e-180	2.69028186685835e-162	9.65809825086947e-38	-0.463325	TPTEP1	hg19_cpg_islands	hypo	chr22	17083359	17083658	chr22:17083384-17083628
chr22	20229013	20230202	1190	0	0	0	1.33878	RTN4R	hg19_cpg_islands	hyper	chr22	20228933	20230307	chr22:20228961-20230275
chr22	22469241	22469699	459	0	2.43074667916163e-306	6.53058623591384e-242	-1.00474	ABHD17AP5	hg19_cpg_islands	hypo	chr22	22469139	22469932	chr22:22469166-22469909
chr22	27529019	27529134	116	5.39925350609385e-184	3.4249017635445903e-46	1.00370773447042e-181	-0.739787		hg19_enhancers_fantom	hypo	chr22	27528932	27529458	chr22:27528959-27529423
chr22	28113246	28113286	41	0	0	0	-1.16288	RP11-375H17.1	hg19_enhancers_fantom	hypo	chr22	28113147	28113287	chr22:28113176-28113408
chr22	28163251	28163964	714	2.33099568323844e-100	2.03467841191982e-46	5.204039768341191e-61	0.639432	MN1	hg19_cpg_inter	hyper	chr22	28159099	28164680	chr22:28142265-28198592
chr22	28199132	28199171	40	2.39648215522409e-120	2.4422349550507e-78	2.6020198841706e-61	-0.833333		hg19_genes_promoters	hypo	chr22	28198817	28199270	chr22:28198845-28199237	MN1
chr22	29605051	29605103	53	1.57940024410499e-135	1.54521738912191e-61	2.05506711614727e-133	-0.814828	EMID1	hg19_enhancers_fantom	hypo	chr22	29604998	29605421	chr22:29605025-29605391
chr22	29866376	29866597	222	0	1.27024376758913e-248	4.11013423229454e-133	-1.36165	RFPL1S	hg19_cpg_islands	hypo	chr22	29866306	29866677	chr22:29866326-29866652
chr22	30476381	30476497	117	8.00060128827004e-305	5.18085628408798e-158	1.4450413259495704e-152	-1.07244	HORMAD2, CTA-85E5.10	hg19_cpg_islands	hypo	chr22	30475996	30476563	chr22:30476012-30476530
chr22	30648435	30648673	239	8.25633990858851e-89	7.944537923868551e-35	1.23242220852268e-45	-0.279866		hg19_enhancers_fantom	hypo	chr22	30648367	30648793	chr22:30648392-30648767
chr22	31032186	31033262	1077	0	1.19456711675923e-187	3.51297707064648e-181	0.510942	SLC35E4	hg19_genes_promoters	hyper	chr22	31030158	31033313	chr22:31029793-31044362	SLC35E4
chr22	31472141	31472272	132	5.76747863855609e-106	5.11043367083198e-25	6.65373106726954e-106	0.146027	SMTN	hg19_genes_intergenic	hyper	chr22	31471941	31472333	chr22:31471968-31472306
chr22	35842483	35842545	63	1.66246836081181e-257	8.427754198918571e-105	2.61223449436553e-242	-0.25		hg19_enhancers_fantom	hypo	chr22	35842411	35842920	chr22:35842439-35842887
chr22	36855529	36855640	112	4.794460343038e-162	1.28945606808826e-41	5.05764464082351e-152	-0.874935		hg19_enhancers_fantom	hypo	chr22	36855444	36855934	chr22:36855470-36855897
chr22	37258390	37259130	741	3.17728406899087e-180	1.02674833781885e-39	4.33512397784872e-152	-1.06291	NCF4, CTA-833B7.2	hg19_enhancers_fantom	hypo	chr22	37258319	37258791	chr22:37258335-37258758
chr22	37316041	37316665	625	2.56421678072385e-159	1.35165615169856e-123	8.249493885101991e-61	0.781153	CSF2RB	hg19_genes_promoters	hyper	chr22	37315758	37317090	chr22:37307675-37336979	CSF2RB
chr22	37420646	37420888	243	2.2688998620403e-94	1.77156320157731e-13	4.72612720722933e-59	0.0308897	MPST	hg19_cpg_islands	hyper	chr22	37420198	37420931	chr22:37420225-37420900
chr22	37948638	37948771	134	1.82891513043809e-254	6.02365304984377e-123	1.50556160170564e-181	1.32707		hg19_enhancers_fantom	hyper	chr22	37948620	37948873	chr22:37948648-37948841
chr22	38495758	38495868	111	4.22672338848179e-79	7.88812733508266e-20	5.6165626652332595e-80	-1.25736	BAIAP2L2	hg19_cpg_inter	hypo	chr22	38495553	38495972	chr22:38495571-38495946
chr22	40353362	40353596	235	2.11079306208439e-108	7.7303324273529e-45	1.04178539592398e-101	-0.394152	GRAP2	hg19_enhancers_fantom	hypo	chr22	40353301	40353614	chr22:40353323-40353575
chr22	41076964	41078037	1074	1.3596139971751e-97	1.6782847019542898e-49	8.439512870052382e-60	-1.4585	MCHR1	hg19_genes_promoters	hypo	chr22	41076578	41079516	chr22:41073182-41082021
chr22	42696416	42697363	948	4.50976979313522e-214	4.90759605501465e-82	2.74008948819636e-133	-1.34906	TCF20	hg19_enhancers_fantom	hypo	chr22	42696394	42697497	chr22:42695988-42697466
chr22	42734610	42734695	86	2.00612461740176e-133	1.18673504106675e-45	2.05506711614727e-133	-0.559357	TCF20	hg19_cpg_islands	hypo	chr22	42734438	42734753	chr22:42734457-42734717
chr22	43368871	43369661	791	6.848910341605551e-155	5.14622116360455e-60	3.12535618777194e-101	-0.0597628	PACSIN2	hg19_enhancers_fantom	hypo	chr22	43368692	43369798	chr22:43368719-43369598;chr22:43369643-43369761
chr22	44757108	44757145	38	1.10881688608297e-218	5.17596954496528e-215	3.18417295590785e-99	-1.52832		hg19_enhancers_fantom	hypo	chr22	44756970	44757285	chr22:44756999-44757252
chr22	44759291	44759616	326	4.70585766586856e-116	5.26694274338941e-45	1.38904719456531e-101	-0.5		hg19_enhancers_fantom	hypo	chr22	44759215	44759716	chr22:44759236-44759683
chr22	45179543	45179714	172	2.2597867550773104e-173	4.5493906476453305e-121	4.24556394121047e-99	1.60539	PRR5-ARHGAP8, ARHGAP8	hg19_cpg_shelves	hyper	chr22	45179479	45180024	chr22:45179507-45179991
chr22	45947585	45947973	389	1.06999560239493e-121	8.716975248795922e-45	2.36306360361463e-59	-0.119048	FBLN1	hg19_cpg_inter	hypo	chr22	45947480	45948113	chr22:45947508-45948094
chr22	46805641	46805741	101	1.6336459454404999e-193	3.41191327047888e-136	4.24556394121047e-99	1.41748	CELSR1	hg19_cpg_islands	hyper	chr22	46805585	46806046	chr22:46805613-46806006
chr22	46839531	46839864	334	1.92001367343636e-188	1.2556128443315502e-111	6.0713797297313904e-61	-0.112449	CELSR1	hg19_cpg_inter	hypo	chr22	46839527	46839985	chr22:46839554-46839964
chr22	46992107	46992292	186	5.72135475405261e-102	1.3429629181866796e-34	3.18417295590785e-99	1.308	GRAMD4	hg19_enhancers_fantom	hyper	chr22	46992007	46992358	chr22:46992036-46992348
chr22	48919092	48919499	408	4.96498994227223e-89	1.7762526702811496e-28	8.673399613901991e-61	-0.258822	FAM19A5	hg19_cpg_inter	hypo	chr22	48908742	48936692	chr22:48883288-49148244
chr22	48926860	48926921	62	5.94264235455787e-106	9.987054887516828e-79	5.204039768341191e-61	-1	FAM19A5	hg19_cpg_inter	hypo	chr22	48908742	48936692	chr22:48883288-49148244
chr22	48936939	48937187	249	1.53912737387442e-156	1.2866172062995e-61	2.88134315119936e-114	0.604574	FAM19A5, CTA-299D3.8	hg19_cpg_inter	hyper	chr22	48936696	48937953	chr22:48883288-49148244
chr22	49038389	49039181	793	2.73881936951911e-115	2.99909667213844e-96	1.35032205920838e-59	-1.29248	FAM19A5	hg19_cpg_shelves	hypo	chr22	49029331	49044422	chr22:48883288-49148244
chr22	49105455	49106019	565	5.35757740020515e-143	6.4267003753531e-36	2.88134315119936e-114	0.615602	FAM19A5	hg19_cpg_inter	hyper	chr22	49098975	49107913	chr22:48883288-49148244
chr22	49108749	49109604	856	1.55733903052975e-164	9.59324342721475e-91	3.60167893899921e-114	0.583659	FAM19A5	hg19_cpg_inter	hyper	chr22	49108140	49111724	chr22:48883288-49148244
chr22	49135169	49135731	563	3.62624007025268e-104	3.0248808123837503e-25	5.6165626652332595e-80	0.818843	FAM19A5	hg19_enhancers_fantom	hyper	chr22	49128350	49140584	chr22:48883288-49148244
chr22	50043896	50044830	935	2.98523551774168e-124	1.56835380049725e-21	1.12331253304665e-79	-0.0464904	C22orf34	hg19_cpg_inter	hypo	chr22	50042861	50045009	chr22:50011290-50051690
chr22	50248772	50248810	39	8.9417727388318e-77	1.7437717338472197e-49	1.28774643344926e-37	0.886842	ZBED4	hg19_enhancers_fantom	hyper	chr22	50248322	50248841	chr22:50248342-50248807
chr22	50274009	50274054	46	2.6152144331165398e-123	4.27665915983425e-101	4.9496963310612e-61	1.52832	ZBED4	hg19_enhancers_fantom	hyper	chr22	50273798	50274295	chr22:50273824-50274276
chr22	50345135	50346012	878	2.1408153327e-313	4.38158913901764e-152	1.71255593012272e-133	0.766015		hg19_enhancers_fantom	hyper	chr22	50344756	50345236	chr22:50344780-50345228
chr22	50448585	50449050	466	3.54777045817385e-220	5.96761493327716e-95	2.42290542221194e-101	0.690476	IL17REL	hg19_cpg_islands	hyper	chr22	50448546	50449550	chr22:50448567-50449521
chr22	50885576	50885656	81	0	3.22570843524144e-269	1.25463466808803e-181	0.183659	SBF1	hg19_cpg_islands	hyper	chr22	50885434	50885735	chr22:50885457-50885710
chr3	6920833	6921899	1067	1.28544203734864e-146	1.16925846128729e-104	3.18417295590785e-99	-0.861654	GRM7	hg19_cpg_inter	hypo	chr3	6920091	6922842	chr3:6900802-7783718
chr3	6950839	6951454	616	0	4.34890235379853e-184	9.160597461919827e-255	0.138346	GRM7	hg19_cpg_inter	hyper	chr3	6948876	6956169	chr3:6900802-7783718
chr3	7017226	7017843	618	5.39333346263825e-210	8.57552775585572e-101	4.87124269075168e-160	0.517293	GRM7	hg19_cpg_inter	hyper	chr3	7015156	7023511	chr3:6900802-7783718
chr3	7172647	7173541	895	3.6158828041291504e-133	3.48575278327376e-56	1.15492914391428e-60	-0.282134	GRM7	hg19_cpg_inter	hypo	chr3	7172229	7173156	chr3:6900802-7783718
chr3	7221912	7222714	803	5.11702208545724e-245	1.15686533954543e-85	3.11684281810068e-170	0.560742	GRM7	hg19_cpg_inter	hyper	chr3	7220791	7223306	chr3:6900802-7783718
chr3	7341964	7342745	782	3.38684489268653e-130	1.9422715728448002e-21	4.24556394121047e-99	-0.739787	GRM7	hg19_cpg_inter	hypo	chr3	7334732	7344633	chr3:6900802-7783718
chr3	7395368	7396664	1297	0	3.4762699725727497e-78	4.80118166617766e-304	0.00775912	GRM7	hg19_cpg_inter	hyper	chr3	7393770	7397998	chr3:6900802-7783718
chr3	7471068	7472261	1194	0	0	0	0.5	GRM7	hg19_cpg_inter	hyper	chr3	7471718	7474033	chr3:6900802-7783718
chr3	7542512	7543756	1245	4.40420480896757e-154	2.95961642118124e-145	1.38904719456531e-101	-0.75	GRM7	hg19_cpg_inter	hypo	chr3	7541735	7551477	chr3:6900802-7783718
chr3	7683556	7683849	294	0	0	0	0.313873	GRM7	hg19_cpg_inter	hyper	chr3	7678920	7683984	chr3:6900802-7783718
chr3	7774724	7775501	778	7.11926799316316e-116	7.39563221602168e-38	3.18417295590785e-99	1.55664	GRM7	hg19_cpg_inter	hyper	chr3	7774605	7779547	chr3:6900802-7783718
chr3	10264960	10265060	101	3.60420641169011e-94	1.6512250428134e-52	4.2124219989249396e-80	1.34841	IRAK2	hg19_cpg_inter	hyper	chr3	10264868	10265282	chr3:10264894-10265250
chr3	10274075	10274109	35	6.02169046852248e-135	3.99034757085499e-124	2.6020198841706e-61	0.333333	IRAK2	hg19_enhancers_fantom	hyper	chr3	10273823	10274198	chr3:10273840-10274164
chr3	12689261	12689462	202	5.42898913941159e-194	2.88393709678487e-58	3.16109869932638e-190	-1.54457	RAF1	hg19_enhancers_fantom	hypo	chr3	12689126	12689526	chr3:12688995-12689498
chr3	12871548	12872560	1013	1.65560258199747e-214	2.12099591855736e-97	3.19344209424179e-142	0.103759	CAND2	hg19_cpg_inter	hyper	chr3	12870923	12876661	chr3:12836171-12876813
chr3	13974543	13974840	298	9.481374454494767e-125	1.31354838389029e-59	5.6165626652332595e-80	-1.18506	FGD5P1	hg19_cpg_islands	hypo	chr3	13974383	13974894	chr3:13974400-13974867
chr3	16285707	16285764	58	0	7.73065773430144e-242	1.95917587077415e-242	-0.0789885		hg19_enhancers_fantom	hypo	chr3	16285599	16285869	chr3:16285616-16285850
chr3	16379523	16379963	441	1.1e-321	6.314940931856409e-126	2.61223449436553e-242	1.12072	OXNAD1, RFTN1	hg19_enhancers_fantom	hyper	chr3	16379414	16380253	chr3:16379433-16379643;chr3:16379697-16380223
chr3	17064605	17064694	90	4.65599436142014e-138	1.08410092231484e-84	7.920105217967411e-117	-0.630772	PLCL2	hg19_enhancers_fantom	hypo	chr3	17064537	17064771	chr3:17064555-17064748
chr3	18407654	18407856	203	3.14539326499823e-84	2.11957373333582e-52	1.01274154440629e-59	-1.12581	TBC1D5, SATB1	hg19_cpg_inter	hypo	chr3	18406219	18421930	chr3:18387133-18480765
chr3	18442500	18443576	1077	2.20741612728836e-304	1.53863859525918e-51	1.24874320316161e-190	0.179085	TBC1D5, SATB1	hg19_cpg_inter	hyper	chr3	18437786	18453539	chr3:18387133-18480765
chr3	18452775	18453187	413	2.0027728320702e-172	1.69878645151455e-34	2.05506711614727e-133	1.15251	TBC1D5, SATB1	hg19_cpg_inter	hyper	chr3	18437786	18453539	chr3:18387133-18480765
chr3	18458448	18459048	601	2.04118582519313e-95	1.22689089786609e-46	1.01274154440629e-59	0.73584	TBC1D5, SATB1	hg19_cpg_inter	hyper	chr3	18457096	18460370	chr3:18387133-18480765
chr3	18467119	18468504	1386	8.210925790584242e-144	3.2284915481654597e-124	8.439512870052382e-60	0.124511	TBC1D5, SATB1	hg19_cpg_islands	hyper	chr3	18465236	18469541	chr3:18387133-18480765
chr3	25495875	25497254	1380	1.39431369897971e-252	1.6338898141809699e-34	1.09602960541913e-159	-0.258735	RARB	hg19_cpg_inter	hypo	chr3	25495018	25498053	chr3:25467834-25639922
chr3	25509013	25509987	975	1.32196619230856e-145	3.4791263091773204e-31	4.24556394121047e-99	1.62119	RARB	hg19_cpg_inter	hyper	chr3	25507963	25513004	chr3:25467834-25639922
chr3	25613955	25615214	1260	1.17176e-318	5.00485695557384e-166	6.32219739865276e-190	-0.409858	RARB	hg19_cpg_inter	hypo	chr3	25611495	25621612	chr3:25467834-25639922
chr3	25623905	25624636	732	1.74302535910113e-119	6.5045881194373e-50	3.18417295590785e-99	-1.27469	RARB	hg19_enhancers_fantom	hypo	chr3	25621850	25632040	chr3:25467834-25639922
chr3	27575386	27575726	341	1.93973274292646e-265	4.17628001015226e-131	2.82971603520831e-152	-4.996e-16		hg19_enhancers_fantom	hypo	chr3	27575337	27576079	chr3:27575366-27576044
chr3	29365947	29366028	82	8.533725837035501e-133	1.7864463840455898e-29	3.42511186024545e-133	-0.634373	RBMS3	hg19_enhancers_fantom	hypo	chr3	29365703	29366251	chr3:29365730-29366225
chr3	30700284	30700408	125	4.3226008990417495e-96	1.53150070466077e-44	6.93871969112159e-61	-0.19812	TGFBR2	hg19_enhancers_fantom	hypo	chr3	30700063	30700520	chr3:30700092-30700500
chr3	31993636	31993933	298	3.03689247568718e-113	3.21986245513464e-23	1.73630899320663e-101	-1.22647	OSBPL10	hg19_cpg_inter	hypo	chr3	31993360	31994421	chr3:31993389-31994388
chr3	41285149	41285822	674	3.48581637477858e-172	9.99447998332393e-61	2.1222870264062307e-152	0.125815	CTNNB1	hg19_genes_intergenic	hyper	chr3	41284966	41286325	chr3:41284989-41286312
chr3	42305245	42305296	52	2.17635484394516e-84	2.67217970533172e-39	4.2124219989249396e-80	0.412322	CCK	hg19_cpg_islands	hyper	chr3	42304914	42305346	chr3:42304944-42305311
chr3	42518162	42518461	300	0	9.62316644867374e-258	8.67980149347012e-245	-0.976723		hg19_enhancers_fantom	hypo	chr3	42518104	42518623	chr3:42518130-42518622
chr3	42727234	42727819	586	6.963380916509869e-140	2.8033998502143896e-42	8.49112788242094e-99	0.494181	KLHL40	hg19_cpg_islands	hyper	chr3	42727063	42727942	chr3:42727084-42727916
chr3	46254622	46255013	392	8.20301321155034e-304	1.2952953369100299e-78	8.12136137195344e-256	0.47648	CCR3	hg19_enhancers_fantom	hyper	chr3	46254515	46255308	chr3:46254545-46255280
chr3	46759248	46759501	254	2.89575466183372e-100	1.1299076352022802e-47	1.21427594594628e-60	-0.357143	PRSS50	hg19_cpg_islands	hypo	chr3	46759034	46759574	chr3:46759064-46759550
chr3	46931866	46932682	817	3.99387315133713e-296	1.09713215288134e-143	1.3151973300607298e-116	1.38162	PTH1R	hg19_cpg_shores	hyper	chr3	46928956	46931985	chr3:46921739-46945789
chr3	48469533	48469952	420	0	7.64007136963422e-172	9.74563364634413e-256	0.253973	PLXNB1	hg19_enhancers_fantom	hyper	chr3	48469293	48469986	chr3:48469321-48469953
chr3	50243390	50243447	58	4.441725703526831e-132	5.41962491207954e-122	5.06370772203143e-60	-0.333333	SLC38A3	hg19_cpg_islands	hypo	chr3	50242522	50243717	chr3:50242550-50243685
chr3	50642719	50643574	856	0	9.81095211365085e-218	2.61223449436553e-242	-0.981		hg19_enhancers_fantom	hypo	chr3	50642520	50642883	chr3:50642550-50642869
chr3	52224483	52224638	156	1.73739245122336e-81	5.18846093007978e-32	4.2124219989249396e-80	1.05266		hg19_genes_intergenic	hyper	chr3	52224223	52224719	chr3:52224252-52224700
chr3	52553049	52553095	47	6.487170488396938e-305	7.77127815466688e-109	3.6008862496332497e-304	1.27778	STAB1	hg19_cpg_islands	hyper	chr3	52552692	52553421	chr3:52552722-52553384
chr3	53136660	53136880	221	3.01455042531262e-231	4.6362244846577904e-188	2.1222870264062307e-152	-1.52832	RFT1	hg19_enhancers_fantom	hypo	chr3	53136567	53136960	chr3:53136597-53136930
chr3	53530040	53530094	55	1.9520868421958e-153	4.62470987900411e-59	2.1222870264062307e-152	-1.12581	CACNA1D	hg19_cpg_islands	hypo	chr3	53527904	53530124	chr3:53527927-53530106
chr3	55523488	55523701	214	1.6086953717763698e-94	1.46378281218833e-62	9.65809825086947e-38	-0.528321	WNT5A	hg19_genes_promoters	hypo	chr3	55522462	55526292	chr3:55497743-55526260	WNT5A
chr3	62362803	62362885	83	1.67180083063627e-114	1.31198488558185e-89	6.93871969112159e-61	0.771241		hg19_cpg_islands	hyper	chr3	62362582	62363116	chr3:62362610-62363082
chr3	64317465	64317503	39	2.62223145812153e-104	1.1121996605734299e-80	1.35032205920838e-59	-0.188722	PRICKLE2	hg19_enhancers_fantom	hypo	chr3	64317333	64317656	chr3:64317353-64317618
chr3	66880930	66880986	57	0	0	0	2.92512		hg19_genes_intergenic	hyper	chr3	66880555	66881084	chr3:66880584-66881070
chr3	71471193	71471278	86	1.08243042602953e-76	1.00521775710459e-44	1.01274154440629e-59	1.33333	FOXP1	hg19_cpg_inter	hyper	chr3	71471112	71471735	chr3:71471139-71471707
chr3	71503429	71503610	182	4.80088513494639e-113	2.92766490855411e-31	5.30695492651309e-99	0.420694	FOXP1	hg19_cpg_inter	hyper	chr3	71503337	71503700	chr3:71503363-71503680
chr3	71892497	71892632	136	4.79247596048518e-99	1.77817599004679e-32	3.18417295590785e-99	-0.276827		hg19_enhancers_fantom	hypo	chr3	71892352	71892872	chr3:71892287-71893027
chr3	72956540	72956965	426	1.16281142734181e-208	1.85297254284114e-39	3.5371450440103908e-152	0.866993	GXYLT2	hg19_cpg_inter	hyper	chr3	72954534	72957955	chr3:72935385-73025022
chr3	83268220	83268241	22	4.6858540081527e-251	1.94752010838399e-130	1.95917587077415e-242	-1.05664		hg19_enhancers_fantom	hypo	chr3	83268113	83268290	chr3:83268139-83268257
chr3	113822146	113822278	133	0	2.60063725663197e-279	3.26529311795692e-242	-0.0169925	RP11-274J15.2	hg19_cpg_islands	hypo	chr3	113821691	113822449	chr3:113821711-113822084;chr3:113822095-113822414
chr3	119289119	119289483	365	1.87266795122149e-171	9.889568880478827e-114	4.24556394121047e-99	-0.11438		hg19_enhancers_fantom	hypo	chr3	119289057	119289630	chr3:119289075-119289616
chr3	126439221	126441312	2092	1.20042951088519e-202	1.8205797600143295e-135	3.71338566282299e-59	-0.0789713	CHCHD6	hg19_cpg_inter	hypo	chr3	126438978	126441010	chr3:126421063-126679763
chr3	126546858	126547035	178	7.15405771448363e-77	4.974871117043071e-46	5.204039768341191e-61	-1	CHCHD6	hg19_cpg_inter	hypo	chr3	126543697	126548645	chr3:126421063-126679763
chr3	126549346	126550395	1050	3.68681769911724e-213	2.00676530970234e-70	3.5371450440103908e-152	-0.513835	CHCHD6	hg19_cpg_inter	hypo	chr3	126548954	126549873	chr3:126421063-126679763
chr3	126569063	126569943	881	2.24728645786348e-108	3.73093819663805e-37	2.02548308881257e-59	0.424018	CHCHD6	hg19_enhancers_fantom	hyper	chr3	126567019	126572099	chr3:126421063-126679763
chr3	126600827	126602077	1251	2.39655665534632e-206	5.867169264446459e-79	4.3220147267990496e-114	0.396241	CHCHD6	hg19_cpg_inter	hyper	chr3	126596394	126611762	chr3:126421063-126679763
chr3	126946030	126946060	31	1.4846442773319798e-160	1.4958688129552e-142	8.249493885101991e-61	-1.2		hg19_enhancers_fantom	hypo	chr3	126945854	126946339	chr3:126945882-126946306
chr3	127347683	127348611	929	6.778900157679529e-179	2.64608487071033e-76	4.244574052812461e-152	0.451253	PODXL2	hg19_cpg_islands	hyper	chr3	127347653	127348881	chr3:127347682-127348859
chr3	128209636	128210737	1102	9.52579145414429e-168	1.1372851284323599e-124	7.87687867871556e-60	0.860723	RP11-475N22.4, GATA2	hg19_cpg_islands	hyper	chr3	128196245	128212574	chr3:128196265-128212530
chr3	128783870	128784908	1039	8.95779417144523e-212	3.21908009070403e-73	2.27393267081834e-163	2.06646		hg19_genes_intergenic	hyper	chr3	128783697	128784002	chr3:128783475-128784948
chr3	133502562	133503490	929	5.98718348279585e-182	9.15651008942377e-77	3.60167893899921e-114	-0.8	SRPRB	hg19_cpg_islands	hypo	chr3	133501829	133503325	chr3:133500877-133540836
chr3	133518463	133518816	354	8.043825593480218e-125	6.7873197840767506e-105	4.2124219989249396e-80	-1.54795	SRPRB	hg19_cpg_inter	hypo	chr3	133514703	133521010	chr3:133500877-133540836
chr3	134183023	134183146	124	3.75508491859744e-116	2.2107943598010402e-44	2.1610073633995197e-114	0.444988		hg19_enhancers_fantom	hyper	chr3	134182873	134183287	chr3:134182898-134183261
chr3	137483523	137484049	527	8.51331818815834e-115	1.1678613350422002e-69	1.04080795366824e-60	-0.113885	SOX14	hg19_cpg_islands	hypo	chr3	137482937	137484488	chr3:137482964-137484454
chr3	140786546	140787081	536	4.47770138723025e-82	1.01554387701838e-51	5.204039768341191e-61	0.192001	SPSB4	hg19_cpg_shores	hyper	chr3	140780846	140789148	chr3:140768743-140867953
chr3	141481923	141482344	422	0	1.91147082324885e-160	2.49775659175274e-214	-2.29024		hg19_enhancers_fantom	hypo	chr3	141482149	141482488	chr3:141482175-141482451
chr3	141656459	141656610	152	2.70146312805887e-101	6.011638766357099e-34	3.18417295590785e-99	-0.287218		hg19_cpg_inter	hypo	chr3	141656348	141656839	chr3:141656377-141656806
chr3	143162870	143163052	183	9.55168538639759e-154	2.3871960591585706e-111	6.7516102960419e-60	-0.530639	SLC9A9	hg19_enhancers_fantom	hypo	chr3	143162588	143163200	chr3:143162617-143163181
chr3	150607038	150607526	489	0	0	0	-0.286526	CLRN1-AS1, FAM188B2, RP11-166N6.3	hg19_cpg_inter	hypo	chr3	150605837	150609296	chr3:150568271-150798117
chr3	150627829	150628199	371	3.14262956726858e-178	1.50513649640022e-39	2.1222870264062307e-152	-0.541938	CLRN1-AS1, RP11-166N6.2, RP11-166N6.3	hg19_cpg_inter	hypo	chr3	150626597	150633027	chr3:150568271-150798117
chr3	150686714	150686727	14	7.62949531036543e-272	2.3810977254634e-257	2.1222870264062307e-152	1.19499	CLRN1-AS1, RP11-166N6.2, CLRN1	hg19_cpg_inter	hyper	chr3	150684092	150687084	chr3:150568271-150798117
chr3	150728614	150729046	433	1.4703972531691198e-185	6.13830622275962e-84	2.1222870264062307e-152	1.02832	CLRN1-AS1, RP11-166N6.2	hg19_cpg_inter	hyper	chr3	150727773	150728703	chr3:150568271-150798117
chr3	150731073	150731776	704	1.51896267714027e-202	1.32468130073867e-163	2.1222870264062307e-152	0.333333	CLRN1-AS1, RP11-166N6.2	hg19_cpg_inter	hyper	chr3	150728763	150735095	chr3:150568271-150798117
chr3	154146871	154146936	66	9.15135394250786e-135	6.31906836626518e-109	5.6165626652332595e-80	-1.51696	GPR149	hg19_cpg_islands	hypo	chr3	154146321	154146995	chr3:154146347-154146965
chr3	169003717	169004326	610	3.98247385368124e-243	8.00532258800865e-82	4.99497281264645e-191	2.02124	MECOM	hg19_cpg_inter	hyper	chr3	169003611	169004532	chr3:169003630-169004523
chr3	171786043	171786094	52	1.24431288526884e-120	5.04738126986814e-31	1.04178539592398e-101	-0.833333	FNDC3B	hg19_cpg_inter	hypo	chr3	171783091	171786223	chr3:171755418-172118992
chr3	171787650	171788167	518	2.15440766057037e-301	7.19141019353129e-218	4.2147982657685e-190	1.93872	FNDC3B	hg19_cpg_inter	hyper	chr3	171787266	171793531	chr3:171755418-172118992
chr3	171858317	171859221	905	1.08893880096166e-116	1.24989064286935e-28	4.24556394121047e-99	0.770961	FNDC3B	hg19_enhancers_fantom	hyper	chr3	171857720	171859350	chr3:171755418-172118992
chr3	171885415	171885570	156	0	0	0	1.43965	FNDC3B	hg19_cpg_inter	hyper	chr3	171885123	171885534	chr3:171755418-172118992
chr3	172030937	172031572	636	1.7226697904906e-97	6.1031013412496196e-40	1.35032205920838e-59	1.47592	FNDC3B	hg19_cpg_inter	hyper	chr3	172029675	172032906	chr3:171755418-172118992
chr3	172073038	172073476	439	5.4851777873377705e-155	9.81300460957805e-45	2.05506711614727e-133	0.358044	FNDC3B	hg19_cpg_inter	hyper	chr3	172072665	172078673	chr3:171755418-172118992
chr3	182323254	182323801	548	3.21301146406826e-166	7.72124340449611e-52	2.89008265189915e-152	-0.379801		hg19_genes_intergenic	hypo	chr3	182323108	182324402	chr3:182323134-182324378
chr3	183229780	183229903	124	8.77087360171705e-184	1.18612620108946e-61	7.52780800852818e-182	-1.27696	KLHL6	hg19_enhancers_fantom	hypo	chr3	183229707	183230279	chr3:183229736-183230242
chr3	183980159	183980632	474	1.36609834551094e-115	1.29659019928524e-102	1.35032205920838e-59	0.169518	EIF2B5, ECE2	hg19_cpg_islands	hyper	chr3	183977519	183980668	chr3:183977548-183980633
chr3	184158061	184158179	119	2.09580719279695e-134	2.9748653655132e-42	2.05506711614727e-133	1.62283	EIF2B5	hg19_enhancers_fantom	hyper	chr3	184158069	184158460	chr3:184158085-184158429
chr3	185276290	185276396	107	1.9130585643658002e-150	3.2333447898413307e-149	5.204039768341191e-61	-0.333333		hg19_genes_intergenic	hypo	chr3	185276146	185276518	chr3:185276174-185276495
chr3	188506552	188506582	31	2.14274263378999e-101	1.71606716533865e-37	1.04178539592398e-101	-0.833333	LPP	hg19_enhancers_fantom	hypo	chr3	188506389	188506836	chr3:188506419-188506821
chr3	190251464	190251677	214	9.066120387768228e-128	2.60974112918629e-74	3.18417295590785e-99	-0.0536547	IL1RAP	hg19_enhancers_fantom	hypo	chr3	190251365	190251811	chr3:190251387-190251779
chr3	193752235	193753098	864	1.24310577953461e-290	9.42306854437948e-29	6.53058623591384e-242	0.647261	RP11-407B7.1	hg19_genes_intergenic	hyper	chr3	193752136	193753858	chr3:193752164-193753822
chr3	194588235	194588409	175	2.89564638007046e-141	1.12315040345535e-27	2.6612017452015e-142	0.392074		hg19_genes_intergenic	hyper	chr3	194588189	194588579	chr3:194588215-194588545
chr3	197840756	197840782	27	3.09719158077082e-89	9.987054887516828e-79	5.204039768341191e-61	0.333333		hg19_cpg_islands	hyper	chr3	197840431	197840839	chr3:197840450-197840806
chr4	582236	582557	322	2.97935564133668e-130	1.0810617926528599e-55	6.59959510808159e-61	0.135213		hg19_cpg_islands	hyper	chr4	582141	582670	chr4:582171-582635
chr4	645398	645551	154	2.1724516877598094e-244	6.767874668479119e-30	5.87752761232245e-242	1.07129	PDE6B	hg19_cpg_islands	hyper	chr4	645213	645597	chr4:645236-645579
chr4	878753	878775	23	2.05057149903195e-133	4.6755845547392e-123	4.9496963310612e-61	0	GAK	hg19_cpg_islands	hypo	chr4	878685	878935	chr4:878714-878917
chr4	951782	952009	228	1.0629760200086201e-109	1.04534533867206e-57	1.68790257401048e-59	0.241504	TMEM175	hg19_cpg_islands	hyper	chr4	951583	952263	chr4:951611-952249
chr4	1035417	1035554	138	1.2648434978333e-251	9.31359967826035e-139	4.244574052812461e-152	1.46387		hg19_enhancers_fantom	hyper	chr4	1035238	1035632	chr4:1035263-1035607
chr4	1044628	1044788	161	9.1620692862465e-151	3.77647331575697e-88	1.18153180180733e-59	-0.500815		hg19_cpg_islands	hypo	chr4	1044408	1044909	chr4:1044434-1044873
chr4	1107259	1107398	140	6.7025685999539e-144	3.9654388614264e-35	2.1289613961612e-142	0.353759	RNF212	hg19_cpg_islands	hyper	chr4	1107107	1107758	chr4:1107125-1107728
chr4	1205825	1206024	200	0	8.83166081614408e-165	7.78171909682285e-152	0.762178	CTBP1	hg19_cpg_islands	hyper	chr4	1205799	1206238	chr4:1205817-1206203
chr4	1233964	1234064	101	2.91156905420511e-98	9.956652449856971e-76	1.01274154440629e-59	2.11388	CTBP1	hg19_cpg_islands	hyper	chr4	1233842	1234445	chr4:1233872-1234420
chr4	1576583	1576592	10	1.56465964976206e-76	1.00737752148643e-54	5.204039768341191e-61	-0.430827	RP11-1398P2.1	hg19_cpg_shelves	hypo	chr4	1576127	1576717	chr4:1576147-1576687
chr4	1807502	1807638	137	5.0381205292411e-86	5.34834396462657e-26	4.2124219989249396e-80	-0.245655	FGFR3	hg19_cpg_islands	hypo	chr4	1793612	1809114	chr4:1793039-1811099
chr4	2009198	2009492	295	0	2.35626136233236e-131	3.16710769462249e-303	-0.000543056	NELFA	hg19_cpg_shores	hypo	chr4	2008896	2011494	chr4:1982441-2011462
chr4	4109052	4109444	393	7.20462933658529e-177	1.62662075713658e-71	2.27393267081834e-163	-1.08198		hg19_cpg_islands	hypo	chr4	4108714	4109529	chr4:4108734-4109499
chr4	4144354	4144834	481	1.0270538246434301e-110	5.9136734447667794e-12	7.42973689711832e-99	-0.675734		hg19_cpg_islands	hypo	chr4	4144549	4145681	chr4:4144575-4145667
chr4	5894098	5894583	486	3.63596599029897e-225	5.02300354783058e-186	2.05506711614727e-133	2.05664	CRMP1	hg19_cpg_islands	hyper	chr4	5894053	5895154	chr4:5894071-5895116
chr4	6769753	6769813	61	0	0	0	0.816767		hg19_genes_intergenic	hyper	chr4	6769675	6770337	chr4:6769703-6770307
chr4	6880769	6881212	444	1.21258422559634e-212	3.33208231240074e-32	5.26849783221063e-190	-0.841504	KIAA0232	hg19_cpg_inter	hypo	chr4	6880650	6881531	chr4:6880678-6881518
chr4	8365532	8366407	876	9.39810842453769e-253	4.80833237153083e-93	1.25463466808803e-181	0.716993		hg19_genes_intergenic	hyper	chr4	8365980	8368938	chr4:8366009-8443113
chr4	8389868	8390222	355	8.63646623046751e-110	8.684523941193961e-73	8.673399613901991e-61	-0.181378	ACOX3	hg19_cpg_shores	hypo	chr4	8388300	8391566	chr4:8366009-8443113
chr4	8437876	8439041	1166	2.13425762870793e-216	1.69361614948052e-133	5.042350514598879e-114	-0.749825	TRMT44, ACOX3	hg19_genes_promoters	hypo	chr4	8438865	8441633	chr4:8366009-8443113	TRMT44
chr4	9154106	9154469	364	7.32792268337229e-142	3.26136340895309e-103	3.18417295590785e-99	0.185072		hg19_cpg_islands	hyper	chr4	9153938	9155274	chr4:9153957-9155504
chr4	13524754	13525374	621	3.23603275731627e-89	4.5180908666219694e-77	4.71142888627324e-26	-0.817815		hg19_cpg_islands	hypo	chr4	13524034	13526116	chr4:13524062-13526083
chr4	14179796	14179934	139	0	0	0	-1.21248	RP11-669M16.1	hg19_genes_intergenic	hypo	chr4	14179655	14180000	chr4:14179674-14179969
chr4	22736716	22737377	662	2.7889394789008198e-123	4.0351500176705204e-110	1.01274154440627e-59	0.666667	GBA3	hg19_cpg_inter	hyper	chr4	22735736	22739878	chr4:22692537-22821695
chr4	22786486	22786907	422	4.22312148734447e-143	6.94786634756892e-85	4.2124219989249396e-80	1.7048	GBA3	hg19_cpg_inter	hyper	chr4	22785811	22787186	chr4:22692537-22821695
chr4	24220898	24221161	264	0	1.31651497347432e-102	3.16710769462249e-303	0.964056		hg19_enhancers_fantom	hyper	chr4	24220745	24221204	chr4:24220772-24221175
chr4	24822654	24823178	525	2.53539724361454e-170	1.0903005489293001e-66	5.6165626652332595e-80	1.51216	CCDC149	hg19_cpg_inter	hyper	chr4	24821222	24827146	chr4:24805739-24915100
chr4	24831326	24832569	1244	0	5.38797062232722e-215	1.13699059207348e-255	0.507399	CCDC149	hg19_cpg_inter	hyper	chr4	24830411	24834831	chr4:24805739-24915100
chr4	24842121	24842824	704	1.56425237858751e-95	1.45213235311159e-45	1.320537512176e-79	-0.660964	CCDC149	hg19_cpg_inter	hypo	chr4	24841082	24846149	chr4:24805739-24915100
chr4	24871881	24872202	322	9.34673611417324e-291	5.114653166513349e-126	4.54786534163669e-163	0.966144	CCDC149	hg19_cpg_inter	hyper	chr4	24868451	24872479	chr4:24805739-24915100
chr4	24910994	24912606	1613	0	0	0	-1.57707	CCDC149	hg19_cpg_inter	hypo	chr4	24910261	24911273	chr4:24805739-24915100
chr4	25507220	25507416	197	3.13705266847548e-113	9.15874078924415e-85	4.82904912543474e-38	0.723308	RP11-206P5.2	hg19_cpg_islands	hyper	chr4	25506556	25508091	chr4:25506581-25508076
chr4	25971933	25972307	375	7.32997208256158e-143	2.52231174989067e-140	5.204039768341191e-61	0.138346		hg19_enhancers_fantom	hyper	chr4	25971830	25972710	chr4:25971856-25972245;chr4:25972295-25972682
chr4	37245553	37245580	28	7.84096728811434e-84	5.8411156340898304e-52	4.82904912543474e-38	-1.4183		hg19_cpg_islands	hypo	chr4	37245223	37247010	chr4:37245250-37246979
chr4	37891784	37892138	355	3.90948795872686e-96	1.18751053765587e-71	2.57549286689853e-37	0.865347		hg19_cpg_islands	hyper	chr4	37891486	37893350	chr4:37891514-37893314
chr4	38763481	38763491	11	0	4.6304421013984e-306	1.30966623827089e-286	1.75163		hg19_enhancers_fantom	hyper	chr4	38763247	38763519	chr4:38763264-38763501
chr4	38802958	38804405	1448	3.45657453236344e-231	8.87020989545927e-118	5.05764464082351e-152	0.258995	TLR1	hg19_cpg_inter	hyper	chr4	38803827	38807982	chr4:38795876-38808621
chr4	39772940	39773062	123	2.7469729152814e-145	4.38188119940769e-103	3.18417295590785e-99	1.38998	UBE2K, ZBTB12P1	hg19_cpg_islands	hyper	chr4	39772780	39773345	chr4:39772810-39773309
chr4	40202060	40202375	316	2.3913569813119893e-230	6.57301234616575e-107	2.77809438913061e-101	-0.82312	RHOH	hg19_cpg_inter	hypo	chr4	40198322	40203578	chr4:40196527-40246781
chr4	40212153	40212657	505	1.1267317000721e-200	2.22206021654218e-61	2.89008265189915e-152	-0.396241	RHOH	hg19_cpg_inter	hypo	chr4	40211730	40212883	chr4:40196527-40246781
chr4	40831233	40831913	681	4.61540594095573e-143	4.25737710440944e-76	5.06370772203143e-60	-0.194988	APBB2	hg19_cpg_inter	hypo	chr4	40830118	40832229	chr4:40810044-41217135
chr4	40915016	40915612	597	2.29148585893625e-171	1.11910064317087e-97	3.18417295590785e-99	2.08496	APBB2	hg19_cpg_inter	hyper	chr4	40914595	40915992	chr4:40810044-41217135
chr4	40940368	40941396	1029	4.59984853094925e-136	1.66492730118942e-86	2.88134315119936e-114	-0.777506	APBB2	hg19_cpg_inter	hypo	chr4	40938538	40941665	chr4:40810044-41217135
chr4	40977260	40978318	1059	8.33424863710907e-163	1.98730115662344e-111	5.32298485381563e-106	-0.413815	APBB2	hg19_cpg_inter	hypo	chr4	40977788	40978796	chr4:40810044-41217135
chr4	41059647	41060139	493	7.39668417902734e-129	4.15816383007952e-85	6.93871969111715e-61	0.802758	APBB2	hg19_cpg_inter	hyper	chr4	41059458	41061225	chr4:40810044-41217135
chr4	41105872	41106253	382	5.5552591871538e-115	2.55461114963747e-32	3.18417295590785e-99	0.23584	APBB2	hg19_cpg_inter	hyper	chr4	41103984	41106684	chr4:40810044-41217135
chr4	41132745	41133209	465	4.22987473766306e-98	3.5818068374732e-52	1.01274154440629e-59	1.37147	APBB2	hg19_cpg_inter	hyper	chr4	41131814	41133808	chr4:40810044-41217135
chr4	41160793	41161231	439	4.59984693459202e-108	2.07584744165253e-24	5.30695492651309e-99	-0.259067	APBB2	hg19_cpg_inter	hypo	chr4	41159969	41161944	chr4:40810044-41217135
chr4	41181591	41183302	1712	9.778915081118913e-180	1.0433389506407e-109	9.43811219466169e-61	1.11374	APBB2	hg19_cpg_inter	hyper	chr4	41179929	41182462	chr4:40810044-41217135
chr4	41199642	41200054	413	4.0822717593388e-92	1.00719712221775e-49	4.82904912543474e-38	-0.379449	APBB2	hg19_cpg_inter	hypo	chr4	41198824	41200960	chr4:40810044-41217135
chr4	41209874	41210844	971	0	0	0	0.615602	APBB2	hg19_cpg_inter	hyper	chr4	41209245	41210299	chr4:40810044-41217135
chr4	41749185	41749209	25	1.99155090818877e-133	4.6755845547392e-123	4.9496963310612e-61	-0.666667	PHOX2B	hg19_cpg_islands	hypo	chr4	41749156	41749842	chr4:41749184-41749811
chr4	53875694	53876336	643	7.69998328831473e-128	1.35684376568715e-46	2.79822012582463e-76	0.39032	SCFD2	hg19_cpg_inter	hyper	chr4	53873561	53878506	chr4:53737151-54232742
chr4	57181359	57182026	668	7.81117393698085e-181	5.89554897168523e-74	3.61260331487394e-152	-1.00179	KIAA1211	hg19_cpg_islands	hypo	chr4	57180930	57182184	chr4:57180957-57182147
chr4	75240380	75240433	54	6.3691850975951005e-145	5.48413816665936e-51	2.1289613961612e-142	-1.11289	EREG	hg19_cpg_inter	hypo	chr4	75240359	75240638	chr4:75240388-75240611
chr4	82342385	82342852	468	5.74292950587061e-107	1.0598836802241499e-48	1.04080795366824e-60	0.179877		hg19_enhancers_fantom	hyper	chr4	82342669	82343058	chr4:82342695-82343029
chr4	93495324	93495690	367	0	7.93256448828421e-194	1.95917587077415e-242	1.66667	GRID2	hg19_cpg_inter	hyper	chr4	93495226	93495570	chr4:93223550-94694149
chr4	93662475	93663045	571	9.8941563967472e-168	6.71590607420672e-75	2.05506711614727e-133	-1.73584	GRID2	hg19_cpg_inter	hypo	chr4	93662163	93664164	chr4:93223550-94694149
chr4	93966923	93967442	520	1.90933838566587e-133	9.91862518465501e-64	3.18417295590785e-99	-0.861654	GRID2	hg19_cpg_inter	hypo	chr4	93965076	93969014	chr4:93223550-94694149
chr4	94148228	94149531	1304	4.3e-321	4.06859403224178e-109	1.25463466808803e-181	0.658496	GRID2	hg19_cpg_inter	hyper	chr4	94144048	94148428	chr4:93223550-94694149
chr4	94344041	94344062	22	5.97269853037351e-156	1.6121312543813004e-152	5.06370772203143e-60	-1.86165	GRID2	hg19_cpg_inter	hypo	chr4	94342169	94344497	chr4:93223550-94694149
chr4	94681742	94683007	1266	1.53783e-319	6.53463227605065e-223	6.24371601580806e-191	-0.716993	GRID2	hg19_cpg_inter	hypo	chr4	94679105	94686767	chr4:93223550-94694149
chr4	95972060	95972652	593	2.25639049191209e-290	1.9388209588227302e-151	1.95917587077415e-242	0.439572	BMPR1B	hg19_genes_promoters	hyper	chr4	95970808	95974432	chr4:95970830-96080101	BMPR1B
chr4	96069845	96070380	536	5.349132327664171e-91	1.93370415565389e-61	6.43873216724631e-38	-0.084759	BMPR1B	hg19_cpg_inter	hypo	chr4	96069621	96071574	chr4:95970830-96080101
chr4	99915938	99916027	90	1.34275786419978e-76	6.21278031450987e-46	1.01274154440629e-59	0.597494	RP11-571L19.7	hg19_genes_promoters	hyper	chr4	99915752	99919406	chr4:99914788-99984460	METAP1
chr4	99918353	99919175	823	0	1.61729700482166e-95	2.18277706378481e-286	1.41299	METAP1, MIR3684	hg19_genes_promoters	hyper	chr4	99915752	99919406	chr4:99914788-99984460	MIR3684
chr4	99924464	99925099	636	5.388466107027141e-152	1.62385975396037e-62	5.6165626652332595e-80	-0.521522	METAP1	hg19_cpg_inter	hypo	chr4	99924232	99925612	chr4:99914788-99984460
chr4	100267279	100268090	812	3.84704977298938e-87	4.72011911804488e-84	1.01274154440629e-59	1.38998	ADH1C	hg19_cpg_inter	hyper	chr4	100263193	100269261	chr4:100255649-100274417
chr4	111557811	111558309	499	3.34262586708566e-178	6.3839625767224905e-74	3.42511186024545e-133	-0.72109	PITX2	hg19_cpg_shelves	hypo	chr4	111536557	111563812	chr4:111536580-111563779
chr4	113277596	113277706	111	0	3.00318389260926e-263	1.95917587077415e-242	0.402506	ALPK1, RTEL1P1	hg19_cpg_inter	hyper	chr4	113277573	113277999	chr4:113277598-113277966
chr4	122685861	122686523	663	2.21233927379408e-107	2.56009917712058e-75	8.04841520905789e-38	0.158496	AC079341.1, TMEM155	hg19_cpg_islands	hyper	chr4	122685831	122686593	chr4:122685860-122686565
chr4	139903339	139903502	164	1.64122777983324e-182	6.52124132060588e-132	2.1222870264062307e-152	-0.528321	RP11-371F15.3	hg19_enhancers_fantom	hypo	chr4	139903108	139903560	chr4:139903137-139903538
chr4	151500848	151501241	394	1.41483225151143e-119	3.19862178407342e-37	2.1610073633995197e-114	1.12581	RP11-1336O20.2, LRBA	hg19_cpg_islands	hyper	chr4	151500746	151501331	chr4:151500763-151501299
chr4	152731094	152731113	20	8.19744207278685e-203	1.32468130073867e-163	2.1222870264062307e-152	-1.38998		hg19_enhancers_fantom	hypo	chr4	152730987	152731164	chr4:152731016-152731148
chr4	156229047	156229077	31	1.7685329190588702e-247	9.43206458459433e-175	6.358079666861351e-149	1.50163	AC097467.2	hg19_genes_intergenic	hyper	chr4	156228935	156229422	chr4:156228962-156229390
chr4	157866818	157867829	1012	0	0	0	-2.2883	PDGFC	hg19_enhancers_fantom	hypo	chr4	157866738	157867052	chr4:157866755-157867028
chr4	174439374	174439914	541	2.36255839287686e-163	7.23541507656299e-126	5.6165626652332595e-80	-0.315759		hg19_cpg_islands	hypo	chr4	174439038	174439474	chr4:174439063-174439445
chr4	184887678	184887684	7	4.42076148141333e-79	4.32337516130232e-68	4.82904912543474e-38	1.25163	STOX2	hg19_cpg_inter	hyper	chr4	184886019	184888234	chr4:184824509-184939375
chr4	184908067	184909274	1208	6.90399079966583e-130	3.0127511019316198e-55	1.18043423066182e-37	0.578925	STOX2, RP11-739P1.2	hg19_cpg_inter	hyper	chr4	184905080	184910325	chr4:184824509-184939375
chr4	184914009	184914950	942	9.26682032089977e-119	2.50443366579153e-66	4.336699806951e-61	0.525163	STOX2	hg19_cpg_inter	hyper	chr4	184912839	184916455	chr4:184824509-184939375
chr4	185186943	185187403	461	4.828641950110229e-268	8.74986958461963e-57	3.26529311795692e-242	0.990518		hg19_enhancers_fantom	hyper	chr4	185186792	185187557	chr4:185186820-185187542
chr4	186037226	186037248	23	7.709011053142899e-135	3.99034757085499e-124	2.6020198841706e-61	0.333333		hg19_enhancers_fantom	hyper	chr4	186037186	186037391	chr4:186037213-186037356
chr4	187580694	187580767	74	4.45691718819784e-76	4.38835697466662e-46	6.43873216724631e-38	1.67456	FAT1	hg19_cpg_inter	hyper	chr4	187580402	187580791	chr4:187580432-187580755
chr4	187761341	187762349	1009	1.28491924738421e-81	1.8446598315863705e-85	6.93871969112159e-61	-1.1088		hg19_enhancers_fantom	hypo	chr4	187761252	187761761	chr4:187761255-187762034
chr4	190230661	190230730	70	1.23056117212609e-178	1.6052202021250394e-70	3.78988778469724e-163	0.838567		hg19_cpg_islands	hyper	chr4	190230599	190230822	chr4:190228560-190230798
chr5	191802	191888	87	2.87396329209216e-158	4.76319327512626e-87	4.24556394121047e-99	-1.96936	LRRC14B	hg19_cpg_islands	hypo	chr5	191765	192577	chr5:191792-192544
chr5	353423	353984	562	6.130648479953931e-85	3.0594107752571897e-22	2.02548308881257e-59	0.328613	PDCD6, AHRR	hg19_cpg_shelves	hyper	chr5	351090	356627	chr5:302292-438905
chr5	372553	373423	871	7.106275109046648e-122	3.31890672649224e-55	1.56121193050236e-60	0.314815	AHRR	hg19_enhancers_fantom	hyper	chr5	361335	381621	chr5:302292-438905
chr5	412189	412261	73	2.751735720916451e-212	6.42276667714464e-126	6.358079666861351e-149	1.92569	AHRR	hg19_cpg_inter	hyper	chr5	410630	412842	chr5:302292-438905
chr5	432252	432607	356	1.25398249370508e-170	2.19958892680992e-59	3.18417295590785e-99	1.07707	AHRR	hg19_genes_promoters	hyper	chr5	427140	437206	chr5:302292-438905	AHRR
chr5	435259	437398	2140	0	5.657722028430921e-225	8.90529083663816e-133	0.0966389	AHRR	hg19_cpg_inter	hyper	chr5	427140	437206	chr5:302292-438905
chr5	671479	672438	960	2.5946693054298903e-235	2.6007442194652398e-138	4.11013423229454e-133	-0.898329	TPPP	hg19_enhancers_fantom	hypo	chr5	671425	672578	chr5:671453-672545
chr5	777481	777699	219	3.6381559785253297e-119	7.206953300800309e-34	5.204039768341191e-61	-0.0136174	ZDHHC11	hg19_enhancers_fantom	hypo	chr5	777420	777919	chr5:777448-777883
chr5	1134784	1134881	98	0	2.97432127180213e-294	3.16109869932638e-190	2.58496		hg19_enhancers_fantom	hyper	chr5	1134594	1134944	chr5:1134623-1134911
chr5	1196047	1196059	13	1.07656303368332e-203	8.3767996170177e-193	2.1610073633995197e-114	1.19499		hg19_cpg_islands	hyper	chr5	1196020	1196274	chr5:1196046-1196247
chr5	1286132	1286302	171	9.315672770364472e-173	3.14968276485392e-112	6.59959510808159e-61	0.57312	TERT	hg19_cpg_islands	hyper	chr5	1286070	1286389	chr5:1286098-1286355
chr5	1315815	1316038	224	1.3372615837339399e-135	3.16123699817768e-99	3.4693598455608e-61	-0.125		hg19_enhancers_fantom	hypo	chr5	1315740	1316310	chr5:1315765-1316275
chr5	1416768	1417003	236	8.84640753697292e-191	1.05691343657657e-112	5.76268630239873e-114	0.0200187	SLC6A3	hg19_cpg_islands	hyper	chr5	1416774	1417046	chr5:1416792-1417004
chr5	1564144	1564472	329	1.63467666484814e-101	1.15496999168759e-13	7.42973689711832e-99	0.666137		hg19_enhancers_fantom	hyper	chr5	1564097	1564619	chr5:1564127-1564592
chr5	3536218	3536338	121	7.505635432162158e-81	1.07757672482058e-60	1.60968304181158e-37	0.816993		hg19_cpg_islands	hyper	chr5	3535610	3536381	chr5:3535630-3536355
chr5	6727443	6728261	819	6.887381296351552e-196	4.5303073138243e-187	2.12278197060524e-99	-9.4369e-16	PAPD7	hg19_cpg_inter	hypo	chr5	6727159	6727650	chr5:6727189-6727616
chr5	10725133	10725289	157	4.11980711098333e-101	2.41853740890094e-38	3.18417295590785e-99	-0.0302467	DAP	hg19_cpg_inter	hypo	chr5	10724817	10725486	chr5:10724843-10725456
chr5	10762626	10762673	48	3.631293637370829e-256	1.2447979906322299e-124	1.95917587077415e-242	-1.33333	CTD-2154B17.4	hg19_genes_promoters	hypo	chr5	10762410	10762734	chr5:10762440-10762719	DAP
chr5	14429708	14429859	152	3.4864887484316e-153	1.64953953310933e-46	2.1222870264062307e-152	0.959148	TRIO	hg19_cpg_inter	hyper	chr5	14429612	14430311	chr5:14429642-14430690
chr5	25438042	25438288	247	1.11557817264421e-200	5.96288544093911e-128	1.5920864779539299e-99	-1.48747	CTD-2306M5.1	hg19_enhancers_fantom	hypo	chr5	25438038	25438392	chr5:25438068-25438428
chr5	42468557	42468636	80	2.46665260101168e-76	1.93690453401356e-44	1.01274154440629e-59	-0.647786	GHR, SERBP1P6	hg19_enhancers_fantom	hypo	chr5	42468555	42468781	chr5:42468582-42468751
chr5	54070700	54070814	115	7.5616469591154e-97	3.0934561421302894e-40	8.673399613901991e-61	-0.629632		hg19_enhancers_fantom	hypo	chr5	54070473	54070839	chr5:54070491-54070804
chr5	55464210	55464266	57	1.1023386809606303e-167	9.91135843921155e-56	2.82971603520831e-152	0.334963	ANKRD55	hg19_enhancers_fantom	hyper	chr5	55463888	55464301	chr5:55463907-55464287
chr5	56480611	56480673	63	1.3242357255435e-287	6.91123507255436e-150	2.60060032202774e-276	1.40961	GPBP1	hg19_cpg_inter	hyper	chr5	56480548	56481000	chr5:56480568-56480978
chr5	58388692	58389171	480	6.90327056352978e-210	3.41389537734014e-92	2.82971603520831e-152	0.25	PDE4D	hg19_cpg_inter	hyper	chr5	58386638	58389789	chr5:58262866-59190121
chr5	58390773	58391485	713	0	0	0	-1.26601	PDE4D	hg19_enhancers_fantom	hypo	chr5	58390063	58394281	chr5:58262866-59190121
chr5	58400827	58400917	91	1.47701386436855e-178	4.67763773037569e-40	1.04740454924795e-170	0.834148	PDE4D	hg19_cpg_inter	hyper	chr5	58398188	58402334	chr5:58262866-59190121
chr5	58420862	58421261	400	1.5953209156390502e-198	9.17608893746362e-57	2.16756198892436e-152	-0.031968	PDE4D	hg19_enhancers_fantom	hypo	chr5	58418861	58421928	chr5:58262866-59190121
chr5	58501310	58501954	645	7.034526992322092e-172	5.5814990337787e-62	2.1222870264062307e-152	0.625815	PDE4D	hg19_cpg_inter	hyper	chr5	58499390	58501496	chr5:58262866-59190121
chr5	58509403	58510181	779	9.9123541669241e-124	4.1734738249760703e-35	6.36834591181571e-99	1.14049	PDE4D	hg19_cpg_inter	hyper	chr5	58509147	58509878	chr5:58262866-59190121
chr5	58517937	58518409	473	0	0	0	1.34264	PDE4D	hg19_cpg_inter	hyper	chr5	58517462	58519850	chr5:58262866-59190121
chr5	58543658	58544062	405	1.06081163080289e-91	3.33454259976443e-64	6.1621110032975714e-46	1.62581	PDE4D	hg19_cpg_inter	hyper	chr5	58540612	58543871	chr5:58262866-59190121
chr5	58765782	58765806	25	3.9002470432395e-77	5.8411156340898304e-52	4.82904912543474e-38	1.4183	PDE4D	hg19_cpg_inter	hyper	chr5	58765177	58766831	chr5:58262866-59190121
chr5	58839546	58840083	538	1.57133522792628e-86	1.37364226794913e-22	1.01274154440629e-59	1.33333	PDE4D	hg19_cpg_inter	hyper	chr5	58832353	58846533	chr5:58262866-59190121
chr5	58851693	58852943	1251	0	5.65135924128263e-116	3.26529311795692e-242	1.37233	PDE4D	hg19_cpg_inter	hyper	chr5	58851293	58857484	chr5:58262866-59190121
chr5	59125345	59126096	752	7.36959005145892e-186	6.8554680947584e-159	5.02766032731969e-85	-0.759303	PDE4D	hg19_cpg_inter	hypo	chr5	59124979	59125744	chr5:58262866-59190121
chr5	59130454	59130626	173	1.88535315453062e-88	4.22212754116124e-43	5.204039768341191e-61	0.833333	PDE4D	hg19_cpg_inter	hyper	chr5	59127164	59132460	chr5:58262866-59190121
chr5	60585993	60586909	917	1.3905940352521002e-206	1.21425718691435e-139	8.47743955581513e-149	-1.26184		hg19_genes_intergenic	hypo	chr5	60585702	60586087	chr5:60585729-60586055
chr5	64330353	64330412	60	6.04825093740288e-155	6.10011181446875e-60	2.1222870264062307e-152	0.166667		hg19_cpg_shores	hyper	chr5	64330160	64330574	chr5:64330186-64330545
chr5	72676186	72676973	788	1.00583884874946e-99	5.81900914144e-60	1.1267781292681e-37	-0.417132		hg19_cpg_islands	hypo	chr5	72676102	72678452	chr5:72676120-72678421
chr5	75599979	75600093	115	0	5.63646248812197e-260	3.5371450440103908e-152	0.976148	SV2C, RP11-466P24.6	hg19_enhancers_fantom	hyper	chr5	75599666	75600190	chr5:75599689-75600175
chr5	77887995	77888194	200	4.44362569393267e-84	4.22927517864177e-58	6.1621110032975714e-46	-1.25998	LHFPL2	hg19_enhancers_fantom	hypo	chr5	77888006	77888333	chr5:77888034-77888302
chr5	94102611	94103739	1129	8.095382401981741e-196	2.93673957560257e-74	2.82971603520831e-152	-0.667481	MCTP1	hg19_cpg_inter	hypo	chr5	94102382	94102735	chr5:94040289-94621121
chr5	94146482	94147269	788	8.0309273423606e-94	1.96067839482252e-51	1.60433584560671e-37	0.892481	MCTP1	hg19_cpg_inter	hyper	chr5	94141322	94148172	chr5:94040289-94621121
chr5	94187323	94188314	992	3.94720583957658e-236	2.76778442705384e-233	2.27393267081834e-163	0.0876781	MCTP1	hg19_cpg_inter	hyper	chr5	94183396	94225026	chr5:94040289-94621121
chr5	94229960	94230712	753	3.70934669479265e-192	7.801745967525779e-36	4.244574052812461e-152	0.330792	MCTP1	hg19_cpg_inter	hyper	chr5	94227481	94232798	chr5:94040289-94621121
chr5	94288805	94289061	257	6.9397425583609e-85	1.0085493188697402e-31	4.2124219989249396e-80	0.758458	MCTP1	hg19_cpg_inter	hyper	chr5	94287886	94289391	chr5:94040289-94621121
chr5	115297635	115297735	101	8.41597146533703e-118	6.54156349105287e-51	1.04080795366824e-60	0.12736		hg19_cpg_islands	hyper	chr5	115297577	115298117	chr5:115297607-115298093
chr5	118658273	118658453	181	3.46123840826755e-87	7.93862322893199e-63	4.82904912543474e-38	0.666667	TNFAIP8	hg19_cpg_inter	hyper	chr5	118656906	118659079	chr5:118656320-118659049
chr5	119812886	119814975	2090	0	3.75717000915559e-119	3.05588788929874e-286	0.624884	PRR16	hg19_cpg_inter	hyper	chr5	119812529	119815860	chr5:119798019-120023464
chr5	122433879	122433968	90	5.8570946663581714e-151	1.07969484198444e-63	9.55251886772356e-99	-0.907769	PRDM6	hg19_cpg_islands	hypo	chr5	122433848	122435583	chr5:122433878-122435551
chr5	122736666	122736986	321	6.26490378946068e-142	3.4752280499718e-103	1.21427594594628e-60	0.381418	CEP120, KRT8P33	hg19_cpg_islands	hyper	chr5	122736600	122737028	chr5:122736626-122736987
chr5	124004386	124004432	47	1.32110636376159e-84	8.855621817530009e-55	5.59922582799325e-70	1.55664	ZNF608	hg19_cpg_inter	hyper	chr5	124004361	124004803	chr5:124004391-124004790
chr5	131775001	131775746	746	0	0	0	1.18722	C5orf56	hg19_enhancers_fantom	hyper	chr5	131774807	131775179	chr5:131774835-131775712
chr5	131833042	131833309	268	1.04936177750794e-142	1.16099234790956e-68	2.1610073633995197e-114	1.1142		hg19_genes_promoters	hyper	chr5	131832981	131833346	chr5:131833002-131833333	IRF1
chr5	132947267	132947567	301	9.31335102268454e-83	1.04996128524178e-62	5.204039768341191e-61	-0.471679	FSTL4	hg19_cpg_islands	hypo	chr5	132946726	132948505	chr5:132946744-132948467
chr5	134439576	134439714	139	6.60391911103242e-118	3.95422848141968e-41	2.1610073633995197e-114	-0.150773	C5orf66	hg19_cpg_inter	hypo	chr5	134435655	134440011	chr5:134366913-134680870
chr5	134447311	134448274	964	4.6519231881177e-181	2.20825010939256e-26	5.3058428985761297e-163	0.290386	C5orf66	hg19_cpg_inter	hyper	chr5	134440245	134448614	chr5:134366913-134680870
chr5	134451317	134451985	669	1.39662371653449e-172	4.01472276754951e-56	3.5371450440103908e-152	0.0169925	C5orf66	hg19_cpg_inter	hyper	chr5	134448858	134452314	chr5:134366913-134680870
chr5	134518608	134519581	974	5.95862346466559e-143	1.9649370346491494e-177	4.71905609733084e-61	-0.333333	C5orf66	hg19_cpg_inter	hypo	chr5	134517695	134518884	chr5:134366913-134680870
chr5	134584813	134585905	1093	3.41693259442013e-285	2.16213698733404e-80	4.11013423229454e-133	-0.37736	C5orf66	hg19_genes_promoters	hypo	chr5	134584255	134588195	chr5:134366913-134680870	LINC02900
chr5	134655486	134655856	371	1.3905580094480999e-123	5.19891382951917e-84	1.35032205920836e-59	-0.25	C5orf66	hg19_cpg_inter	hypo	chr5	134654380	134680901	chr5:134366913-134680870
chr5	138714025	138714337	313	6.79272745948738e-115	5.25520440869192e-61	1.04080795366824e-60	1.10144	SLC23A1	hg19_cpg_islands	hyper	chr5	138713792	138714362	chr5:138713814-138714340
chr5	138729304	138730383	1080	2.59448914734012e-215	5.290208398377749e-179	7.806059652511791e-61	-0.207609	PROB1	hg19_cpg_islands	hypo	chr5	138727690	138730941	chr5:138727710-138730911
chr5	140797199	140797654	456	2.76062025913462e-94	3.36324454188733e-24	1.21427594594628e-60	0.761418	PCDHGA1, PCDHGA2, PCDHGA3, PCDHGB1, PCDHGA4, PCDHGB2, PCDHGA5, PCDHGB3, PCDHGA6, PCDHGA7, PCDHGB4, PCDHGA8, PCDHGA9, PCDHGB6, PCDHGA10, PCDHGB7	hg19_cpg_islands	hyper	chr5	140797136	140797368	chr5:140797162-140797701
chr5	142561050	142561953	904	2.41492819410505e-106	6.19406097693909e-77	4.9496963310612e-61	0.476942	ARHGAP26	hg19_cpg_inter	hyper	chr5	142560389	142562042	chr5:142560409-142562004
chr5	145447900	145448225	326	1.07170212954711e-120	1.95816431019578e-53	1.04080795366824e-60	0.5	SH3RF2	hg19_enhancers_fantom	hyper	chr5	145447827	145448326	chr5:145447855-145448292
chr5	148811115	148812218	1104	4.91766705661372e-218	2.88972517878293e-53	7.22520662974787e-152	1.06073	MIR145	hg19_genes_promoters	hyper	chr5	148810919	148811261	chr5:148809746-148812599
chr5	149461691	149462007	317	1.73562476594822e-103	4.6783631582462e-58	5.1350925355111706e-46	-0.711328	CSF1R	hg19_genes_promoters	hypo	chr5	149461266	149462143	chr5:149461295-149462111	CSF1R
chr5	149994391	149994547	157	4.6734603230281e-98	2.45170741969009e-41	1.01274154440629e-59	0.704428	SYNPO, CTB-140J7.2	hg19_cpg_inter	hyper	chr5	149994127	149995280	chr5:149994153-149995251
chr5	150385770	150386040	271	5.26724344236029e-100	4.55190916190031e-17	5.30695492651309e-99	-0.683333		hg19_enhancers_fantom	hypo	chr5	150385667	150386099	chr5:150385694-150386089
chr5	157023351	157023854	504	6.55023133144185e-131	2.6738114592919398e-80	4.9496963310612e-61	0.88208		hg19_enhancers_fantom	hyper	chr5	157023296	157023974	chr5:157023315-157023947
chr5	158378872	158379005	134	7.883814801589288e-272	1.73059847125393e-66	7.049305512070449e-268	1.26299	EBF1	hg19_cpg_inter	hyper	chr5	158378833	158379446	chr5:158378862-158379433
chr5	160100045	160100165	121	4.50178522663185e-245	1.00511269866585e-79	1.95917587077415e-242	1.17648	ATP10B	hg19_cpg_inter	hyper	chr5	160099850	160100385	chr5:160099852-160100386
chr5	162929636	162929830	195	3.96770583907517e-99	1.02368599365452e-61	5.204039768341191e-61	0.694988		hg19_genes_promoters	hyper	chr5	162929316	162935292	chr5:162929142-162946859	MAT2B
chr5	167654197	167654240	44	1.3090726840452e-76	1.00737752148643e-54	5.204039768341191e-61	-0.23584	TENM2	hg19_enhancers_fantom	hypo	chr5	167653990	167654356	chr5:167654020-167654325
chr5	167744909	167744973	65	1.01400236909349e-113	3.65068903459022e-69	3.18417295590785e-99	1.69499	WWC1	hg19_enhancers_fantom	hyper	chr5	167744607	167745069	chr5:167744636-167745078
chr5	167956843	167957049	207	1.3785672754044602e-155	5.93123804309502e-40	2.82971603520831e-152	0.13916	FBLL1	hg19_cpg_islands	hyper	chr5	167956190	167957398	chr5:167956219-167957371
chr5	169706632	169707557	926	1.68447e-319	1.16457469200343e-58	1.95295533603078e-244	-0.232648	LCP2	hg19_cpg_inter	hypo	chr5	169706717	169707726	chr5:169673088-169725322
chr5	171788807	171789061	255	1.32629281596093e-147	3.11544785636837e-113	1.68790257401048e-59	-1.03399	SH3PXD2B	hg19_enhancers_fantom	hypo	chr5	171788447	171789117	chr5:171788471-171789086
chr5	172227431	172227641	211	2.15201656532577e-82	4.88207544377777e-14	5.204039768341191e-61	-0.388889		hg19_enhancers_fantom	hypo	chr5	172226758	172227776	chr5:172226784-172227759
chr5	172698545	172698682	138	5.48878962483908e-91	8.49166495058021e-50	1.68790257401048e-59	-0.673697		hg19_enhancers_fantom	hypo	chr5	172698492	172698870	chr5:172698519-172698848
chr5	175625967	175626175	209	8.43034262178712e-108	7.7778119191882e-77	2.57549286688797e-37	-0.040241	RP11-844P9.2	hg19_cpg_islands	hypo	chr5	175625945	175626572	chr5:175625966-175626550
chr5	176734647	176734770	124	6.98472986192891e-217	3.53251109259664e-157	1.12331253304665e-79	0.665241	MXD3	hg19_cpg_islands	hyper	chr5	176734573	176734963	chr5:176734599-176734944
chr5	178594621	178594655	35	7.86895509397629e-97	1.1314829490905798e-36	1.04080795366824e-60	0.416667	ADAMTS2	hg19_cpg_islands	hyper	chr5	178593877	178594679	chr5:178593903-178594656
chr5	179434726	179434954	229	2.36199567979659e-96	6.12299887040254e-52	6.93871969112159e-61	-0.346923	RNF130	hg19_enhancers_fantom	hypo	chr5	179434601	179434990	chr5:179434619-179435010
chr5	180486730	180486835	106	3.89839223487214e-140	2.47626380418129e-109	3.18417295590785e-99	0.138346	BTNL9	hg19_cpg_islands	hyper	chr5	180486129	180486921	chr5:180486154-180486892
chr6	292060	292133	74	5.26863016646828e-272	2.24072654794727e-138	2.61223449436553e-242	1.04248	DUSP22	hg19_cpg_islands	hyper	chr6	291920	292873	chr6:291948-292839
chr6	389884	389959	76	0	0	0	-0.748642		hg19_genes_promoters	hypo	chr6	389768	389987	chr6:389797-389955	IRF4
chr6	1003800	1003914	115	5.97591872633164e-116	2.2483967454985697e-49	6.36834591181571e-99	2.0179		hg19_enhancers_fantom	hyper	chr6	1003761	1004124	chr6:1003791-1004094
chr6	1335698	1335828	131	2.22615567018644e-103	1.6607041926076402e-35	1.68790257401045e-59	-0.096299		hg19_genes_intergenic	hypo	chr6	1335583	1336011	chr6:1335613-1336005
chr6	1382446	1382954	509	2.59588462631584e-111	3.52081380942128e-83	5.59922582799325e-70	0.0566417		hg19_cpg_islands	hyper	chr6	1381713	1385403	chr6:1381743-1385369
chr6	1645568	1646555	988	1.19717067972814e-148	3.43607375848526e-91	2.02548308881257e-59	-0.770969	GMDS	hg19_cpg_inter	hypo	chr6	1645441	1646703	chr6:1622035-2246368
chr6	1648067	1648242	176	9.65951664624314e-149	3.57393922066787e-65	5.6165626652332595e-80	1.33048	GMDS	hg19_cpg_inter	hyper	chr6	1646875	1650842	chr6:1622035-2246368
chr6	1738763	1739050	288	2.75477428860722e-175	1.06263645299193e-48	2.1222870264062307e-152	0.991646	GMDS	hg19_cpg_inter	hyper	chr6	1738386	1740530	chr6:1622035-2246368
chr6	1744933	1745517	585	6.53868723131667e-142	4.6755845547392e-123	4.9496963310612e-61	0.666667	GMDS	hg19_cpg_inter	hyper	chr6	1743779	1746917	chr6:1622035-2246368
chr6	1766911	1768173	1263	2.6193340349702306e-279	5.21239003261001e-58	1.50556160170564e-181	-0.431778	GMDS	hg19_cpg_inter	hypo	chr6	1759311	1769936	chr6:1622035-2246368
chr6	1803103	1804600	1498	4.92868467845022e-213	1.23789950195776e-169	1.9290076692480302e-148	1.10253	GMDS	hg19_cpg_inter	hyper	chr6	1800951	1806264	chr6:1622035-2246368
chr6	1824233	1825187	955	9.73576060954425e-121	2.66822448916011e-101	8.04841520905789e-38	0.401792	GMDS	hg19_cpg_inter	hyper	chr6	1821861	1825967	chr6:1622035-2246368
chr6	1895941	1896512	572	6.95716618505988e-112	1.0504371885477e-39	1.04080795366824e-60	-0.314265	GMDS	hg19_cpg_inter	hypo	chr6	1893698	1912353	chr6:1622035-2246368
chr6	1904322	1905763	1442	0	2.0955258283624695e-92	3.9183517415483e-242	0.595237	GMDS	hg19_cpg_inter	hyper	chr6	1893698	1912353	chr6:1622035-2246368
chr6	1908107	1908265	159	2.3098199868799e-89	3.2583985837504697e-26	5.6165626652332595e-80	-1.54984	GMDS	hg19_cpg_inter	hypo	chr6	1893698	1912353	chr6:1622035-2246368
chr6	1927714	1928069	356	8.40025146627194e-178	1.67144903449946e-93	2.74008948819636e-133	1.64624	GMDS	hg19_cpg_inter	hyper	chr6	1925187	1928362	chr6:1622035-2246368
chr6	2034572	2034948	377	1.3535105655369e-148	4.30445181704012e-35	2.1610073633995197e-114	0.486383	GMDS	hg19_cpg_inter	hyper	chr6	2029285	2035907	chr6:1622035-2246368
chr6	2061480	2062500	1021	3.3246623698847097e-134	2.08913329883215e-39	2.1610073633995197e-114	0.551754	GMDS	hg19_cpg_inter	hyper	chr6	2061250	2061706	chr6:1622035-2246368
chr6	2164816	2165527	712	6.238362879765561e-104	1.76211051825781e-42	1.01274154440629e-59	1.16667	GMDS	hg19_cpg_inter	hyper	chr6	2162933	2169580	chr6:1622035-2246368
chr6	2222156	2222390	235	4.38911744692382e-107	5.7228020370698906e-61	1.01274154440629e-59	0.0283208	GMDS	hg19_cpg_inter	hyper	chr6	2221890	2225296	chr6:1622035-2246368
chr6	2227477	2228025	549	1.84337773964738e-161	3.4624237415826e-139	1.01274154440627e-59	-0.471679	GMDS	hg19_enhancers_fantom	hypo	chr6	2225525	2229540	chr6:1622035-2246368
chr6	3876523	3876620	98	0	0	0	-0.638879		hg19_enhancers_fantom	hypo	chr6	3876440	3876692	chr6:3876469-3876663
chr6	4947046	4947251	206	2.2167961562714e-211	5.686552392413958e-177	2.05506711614727e-133	1	CDYL	hg19_cpg_inter	hyper	chr6	4946969	4947896	chr6:4946999-4947861
chr6	7098974	7099449	476	9.538651800423231e-167	3.57092495316804e-57	2.1222870264062307e-152	-0.361654		hg19_genes_intergenic	hypo	chr6	7098909	7099316	chr6:7098931-7099469
chr6	7156183	7157286	1104	0	7.42940582784391e-73	4.22281025949665e-303	0.617973	RREB1	hg19_cpg_inter	hyper	chr6	7156106	7157354	chr6:7156124-7157326
chr6	10426201	10426266	66	5.76497435117663e-132	1.40781936568779e-97	6.7516102960419e-60	-1.125	RP1-290I10.3	hg19_cpg_islands	hypo	chr6	10426176	10426863	chr6:10426200-10426834
chr6	10719901	10720282	382	1.81400878325598e-93	3.2002153140764297e-12	2.70064411841676e-59	-1.27614		hg19_enhancers_fantom	hypo	chr6	10719875	10720012	chr6:10719904-10720278
chr6	11270668	11270866	199	7.99308962623061e-155	1.39114596374808e-38	3.5371450440103908e-152	1.68635	NEDD9	hg19_enhancers_fantom	hyper	chr6	11270556	11270886	chr6:11270585-11270869
chr6	11732578	11732730	153	5.123222198919651e-91	4.38332736159635e-40	4.2124219989249396e-80	-1.23993	ADTRP	hg19_enhancers_fantom	hypo	chr6	11732040	11732816	chr6:11732067-11732789
chr6	13462217	13462404	188	1.25552689921934e-278	8.26461131283845e-152	1.91516867337043e-248	-1.4603	GFOD1	hg19_enhancers_fantom	hypo	chr6	13462067	13462487	chr6:13462093-13462464
chr6	14719613	14719728	116	3.00218052690404e-216	5.09555316826428e-106	6.36834591181571e-99	0.812907		hg19_enhancers_fantom	hyper	chr6	14719542	14719850	chr6:14719569-14719813
chr6	17600959	17601018	60	3.28057140689458e-92	2.7694288939209797e-81	6.43873216724631e-38	0.688722	FAM8A1	hg19_cpg_islands	hyper	chr6	17600360	17601426	chr6:17600382-17601397
chr6	24302818	24302920	103	3.12614443169249e-128	1.80753296059864e-67	3.18417295590785e-99	0.289975	DCDC2	hg19_enhancers_fantom	hyper	chr6	24302640	24303048	chr6:24302656-24303033
chr6	24745395	24745594	200	8.53434055005642e-193	1.23189009628189e-105	2.27393267081834e-163	1.21462	RP3-369A17.4	hg19_enhancers_fantom	hyper	chr6	24745152	24745803	chr6:24745178-24745770
chr6	24951857	24952171	315	7.074928302206469e-103	1.53511358368998e-69	5.204039768341191e-61	-0.528321	FAM65B	hg19_enhancers_fantom	hypo	chr6	24951830	24952523	chr6:24951858-24952480
chr6	28984419	28984671	253	1.90333354955587e-142	2.14302523543492e-83	3.8285338493439e-66	1.13003		hg19_cpg_islands	hyper	chr6	28984392	28984722	chr6:28984418-28984686
chr6	29717136	29717188	53	1.5795138521610198e-176	5.746388256829599e-57	3.5798012053869796e-177	-1.75938		hg19_cpg_islands	hypo	chr6	29716441	29717196	chr6:29716468-29717158
chr6	29855296	29855607	312	2.81277157475839e-147	6.21227861988303e-43	3.86323919160326e-37	-0.586163	HLA-H, HCG4P7	hg19_cpg_islands	hypo	chr6	29855266	29856589	chr6:29855295-29856565
chr6	29910267	29910681	415	2.40615433137468e-173	1.25697481427609e-88	2.87138942518861e-52	0.285169	HLA-A, HCG4P5	hg19_cpg_islands	hyper	chr6	29910173	29911399	chr6:29910202-29911367
chr6	30071253	30071387	135	1.59266736422873e-79	2.8373116452333898e-12	4.27844138612239e-73	-0.59956	TRIM31	hg19_cpg_islands	hypo	chr6	30071197	30071443	chr6:30071225-30071428
chr6	30434047	30434340	294	2.30136451663133e-210	5.83358516735733e-101	1.58402104359348e-116	-0.491445	TMPOP1	hg19_cpg_islands	hypo	chr6	30434002	30434454	chr6:30434029-30434422
chr6	30711283	30711904	622	6.03913745946246e-222	6.84627092930516e-45	6.358079666861351e-149	-0.33166	XXbac-BPG252P9.10, IER3	hg19_cpg_islands	hypo	chr6	30710278	30712457	chr6:30710307-30712440
chr6	30915215	30915614	400	1.99857340033164e-91	3.8724747622628894e-31	6.93871969112159e-61	0.363221	DPCR1, HCG21	hg19_cpg_inter	hyper	chr6	30913735	30921412	chr6:30911755-30923139
chr6	31239595	31239709	115	2.12026548497639e-197	1.1785098080304e-73	1.0127414849424501e-59	-1.33524	HLA-C	hg19_cpg_islands	hypo	chr6	31238832	31240149	chr6:31238852-31240120
chr6	31323947	31324613	667	1.3306712933314302e-259	2.21670405242203e-110	9.85413783015865e-125	0.933224	XXbac-BPG248L24.12, HLA-B	hg19_cpg_islands	hyper	chr6	31323929	31325243	chr6:31323946-31325211
chr6	31465501	31466218	718	1.25077217590052e-147	4.16050355494386e-43	2.04641700040111e-99	-0.6022	MICB	hg19_cpg_islands	hypo	chr6	31465434	31466221	chr6:31465460-31466188
chr6	32163328	32163901	574	3.38412330867247e-192	2.84001697785712e-131	5.30695492651309e-99	-1.06279	NOTCH4	hg19_cpg_islands	hypo	chr6	32163267	32164418	chr6:32163292-32164383
chr6	32821261	32821742	482	7.13571793681479e-103	2.52814650535003e-84	1.11024158422764e-39	0.409645	PSMB9, TAP1	hg19_cpg_islands	hyper	chr6	32817576	32824769	chr6:32805092-32828128
chr6	33217125	33217451	327	4.2397478990176096e-82	1.48342975679713e-54	1.01274154440629e-59	0.870992	HCG25	hg19_cpg_islands	hyper	chr6	33216082	33217485	chr6:33216103-33217463
chr6	34060512	34060783	272	4.07857827310915e-134	4.6755845547392e-123	4.9496963310612e-61	-1.33333	GRM4	hg19_enhancers_fantom	hypo	chr6	34060343	34060809	chr6:34060373-34060777
chr6	35109435	35109498	64	3.355472169952011e-245	2.59569048276763e-59	3.9183517415483e-242	-1.08388	TCP11	hg19_cpg_islands	hypo	chr6	35108782	35109529	chr6:35108801-35109499
chr6	35150348	35150365	18	2.16483340274538e-163	1.42927821628332e-61	2.27393267081834e-163	-2.32763		hg19_cpg_islands	hypo	chr6	35149945	35150397	chr6:35149971-35150391
chr6	35331166	35331259	94	5.95214153168476e-89	2.55608493693039e-24	1.06659427940775e-89	1.57258	PPARD	hg19_enhancers_fantom	hyper	chr6	35331085	35331575	chr6:35331114-35331538
chr6	36280722	36281119	398	1.78481544428985e-261	4.33104099882348e-62	3.9183517415483e-242	-0.48584		hg19_genes_intergenic	hypo	chr6	36280629	36281357	chr6:36280659-36281327
chr6	37099024	37099307	284	5.46054352961556e-192	4.38554021753413e-23	2.00741546894085e-181	-0.00428059		hg19_enhancers_fantom	hypo	chr6	37098764	37099439	chr6:37098399-37099414
chr6	38148253	38148486	234	9.01088822918284e-107	2.09498195821774e-62	5.204039768341191e-61	-0.615999	BTBD9	hg19_cpg_inter	hypo	chr6	38146899	38149526	chr6:38134227-38608424
chr6	38250075	38250684	610	3.4200040818972906e-145	9.32032922273693e-73	2.1610073633995197e-114	0.5	BTBD9	hg19_cpg_inter	hyper	chr6	38246087	38251162	chr6:38134227-38608424
chr6	38310660	38310716	57	1.64092769321117e-76	2.56781550132466e-53	1.01274154440629e-59	1.69499	BTBD9	hg19_cpg_inter	hyper	chr6	38310320	38315554	chr6:38134227-38608424
chr6	38363402	38364263	862	7.50196999094644e-99	8.91501423929474e-78	2.6020198841706e-61	0.166667	BTBD9	hg19_cpg_inter	hyper	chr6	38363135	38363489	chr6:38134227-38608424
chr6	38394610	38394783	174	4.28325795719215e-121	1.63529263586319e-93	5.06370772203143e-60	1.19499	BTBD9	hg19_cpg_inter	hyper	chr6	38394572	38394962	chr6:38134227-38608424
chr6	38474221	38474863	643	6.33274377124109e-193	4.73801963637013e-45	6.358079666861351e-149	-1.53458	BTBD9	hg19_cpg_inter	hypo	chr6	38473751	38475619	chr6:38134227-38608424
chr6	39850430	39850612	183	2.0417222599628002e-111	1.71272948497275e-103	5.204039768341191e-61	-0.138346	DAAM2, RP11-61I13.3	hg19_enhancers_fantom	hypo	chr6	39850317	39850723	chr6:39850347-39850843
chr6	40365908	40366670	763	4.10175964951559e-175	1.16633842588487e-26	4.33512397784872e-152	-0.0520574	LRFN2	hg19_cpg_inter	hypo	chr6	40364462	40367178	chr6:40357373-40555928
chr6	40400795	40401784	990	7.68233029258939e-123	2.91509920836338e-94	5.63389064634052e-38	0.989259	LRFN2	hg19_cpg_inter	hyper	chr6	40384023	40402230	chr6:40357373-40555928
chr6	40456984	40457870	887	1.01041001643177e-228	1.2396262144096901e-143	2.07677607618166e-101	-0.810819	LRFN2	hg19_cpg_inter	hypo	chr6	40449181	40469061	chr6:40357373-40555928
chr6	40523778	40524762	985	5.74722083072544e-226	1.13959671288396e-147	5.0423505145988894e-114	1.32846	LRFN2	hg19_cpg_inter	hyper	chr6	40517793	40524403	chr6:40357373-40555928
chr6	40527660	40528009	350	0	0	0	1.74728	LRFN2	hg19_cpg_inter	hyper	chr6	40524478	40532934	chr6:40357373-40555928
chr6	41485873	41486092	220	0	2.5336214498802603e-181	9.160597461919827e-255	-1.02832	RP11-328M4.3, RP11-328M4.2	hg19_cpg_inter	hypo	chr6	41485566	41486200	chr6:41485587-41486170
chr6	41548103	41549039	937	1.66524433629674e-233	2.80372790204341e-118	5.30695492651309e-99	1.5864	FOXP4	hg19_cpg_inter	hyper	chr6	41548087	41563310	chr6:41512164-41570622
chr6	41555789	41556344	556	3.19030227556594e-221	9.00770044875922e-102	2.82971603520831e-152	0.040241	FOXP4	hg19_cpg_inter	hyper	chr6	41548087	41563310	chr6:41512164-41570622
chr6	41564262	41565399	1138	5.7276549430634e-216	1.6625011282474e-83	3.5371450440103908e-152	-0.04401	FOXP4	hg19_genes_promoters	hypo	chr6	41563902	41565956	chr6:41512164-41570622	MIR4641
chr6	41944752	41944791	40	5.5955045595870395e-242	1.63725226489309e-84	1.95917587077415e-242	-1.28195	CCND3	hg19_enhancers_fantom	hypo	chr6	41944621	41944996	chr6:41944649-41944972
chr6	42283846	42284460	615	0	0	0	-0.397301	TRERF1	hg19_enhancers_fantom	hypo	chr6	42283689	42284203	chr6:42283719-42284173
chr6	43244246	43244412	167	0	0	0	0.975062	TTBK1	hg19_cpg_islands	hyper	chr6	43243565	43245125	chr6:43243593-43245089
chr6	43549624	43549632	9	6.208313667093069e-94	4.92581718072003e-55	4.2124219989249396e-80	0.789494	POLH	hg19_cpg_islands	hyper	chr6	43549510	43549676	chr6:43549295-43549650
chr6	43894802	43895700	899	4.36219722706141e-134	2.97894777841008e-139	4.2124219989249396e-80	-1.44064		hg19_cpg_inter	hypo	chr6	43894797	43895290	chr6:43894822-43895260
chr6	44672249	44672344	96	3.30115544076194e-181	1.07397261284302e-43	1.00370773447042e-181	0.557466		hg19_enhancers_fantom	hyper	chr6	44672152	44672508	chr6:44672179-44672486
chr6	50682942	50683122	181	2.32487307631638e-100	5.84618447402139e-20	6.36834591181571e-99	0.320889	TFAP2D	hg19_cpg_islands	hyper	chr6	50682305	50683253	chr6:50682334-50683214
chr6	52268005	52268072	68	9.783628541957529e-185	1.70063134604474e-128	5.30695492651309e-99	1.61699	PAQR8	hg19_cpg_islands	hyper	chr6	52267955	52268232	chr6:52267981-52268199
chr6	52590172	52590443	272	1.65907476915395e-207	2.9526616922626e-74	1.00370773447042e-181	1.5578		hg19_genes_intergenic	hyper	chr6	52590101	52590496	chr6:52590129-52590471
chr6	53606375	53606432	58	1.43497376980505e-112	4.6910078682694905e-25	2.88134315119936e-114	-0.511101	RP11-79N23.1	hg19_genes_intergenic	hypo	chr6	53605884	53606491	chr6:53605912-53606462
chr6	75833224	75834012	789	3.75737401061816e-149	1.36688288600162e-50	1.3200175363279e-116	0.870293	COL12A1	hg19_cpg_inter	hyper	chr6	75831836	75844059	chr6:75792042-75916387
chr6	75884800	75884983	184	6.76283235827366e-87	3.22416580875674e-25	4.2124219989249396e-80	-0.597869	COL12A1	hg19_cpg_inter	hypo	chr6	75884209	75886885	chr6:75792042-75916387
chr6	80246229	80246253	25	1.16350285086856e-134	2.27196976394027e-112	3.18417295590785e-99	-0.935785	LCA5	hg19_enhancers_fantom	hypo	chr6	80245998	80246333	chr6:80246020-80246303
chr6	94129609	94129672	64	6.4571410126206e-179	6.62865393562711e-174	6.7516102960419e-60	1.72672		hg19_cpg_islands	hyper	chr6	94126254	94129708	chr6:94126272-94129677
chr6	100054987	100055817	831	1.23361033106594e-289	0	2.12278197060524e-99	2.04248	PRDM13	hg19_cpg_islands	hyper	chr6	100054661	100055009	chr6:100054686-100054988
chr6	100441892	100442078	187	2.73584771543681e-156	2.97894777841008e-139	4.2124219989249396e-80	-0.773976	MCHR2-AS1, MCHR2	hg19_cpg_islands	hypo	chr6	100441376	100442188	chr6:100441406-100442152
chr6	100915842	100915875	34	1.06394151744531e-208	2.5212914071825e-97	1.05967994447689e-148	-1.20297		hg19_cpg_islands	hypo	chr6	100915573	100915915	chr6:100915602-100915883
chr6	101888678	101890314	1637	0	0	0	0.667132	GRIK2	hg19_cpg_inter	hyper	chr6	101886169	101888748	chr6:101844861-102518458
chr6	101918098	101918388	291	0	0	1.95917587077415e-242	-0.138346	GRIK2	hg19_cpg_inter	hypo	chr6	101915774	101920986	chr6:101844861-102518458
chr6	102187085	102188742	1658	0	0	0	-0.38208	GRIK2	hg19_cpg_inter	hypo	chr6	102185912	102190350	chr6:101844861-102518458
chr6	102376884	102377124	241	8.85369117163443e-196	8.41612824111754e-61	7.52780800852818e-182	0.982206	GRIK2	hg19_cpg_inter	hyper	chr6	102374822	102377951	chr6:101844861-102518458
chr6	106057531	106057674	144	5.8160937380044e-116	1.09037650155391e-32	1.04178539592398e-101	0.277778		hg19_enhancers_fantom	hyper	chr6	106056276	106057983	chr6:106056299-106057965
chr6	106429300	106429671	372	2.28246585569549e-118	1.08330732001535e-84	2.02548308881257e-59	-0.847494		hg19_cpg_islands	hypo	chr6	106429083	106429806	chr6:106429111-106429772
chr6	107722120	107722428	309	0	0	0	2.07764	PDSS2	hg19_cpg_inter	hyper	chr6	107721695	107722716	chr6:107721720-107722693
chr6	108497867	108497948	82	3.5491232654655e-200	2.10220245232728e-77	4.244574052812461e-152	0.924561	NR2E1	hg19_cpg_islands	hyper	chr6	108497567	108498025	chr6:108497595-108497996
chr6	108883720	108884484	765	0	3.718802003996109e-268	4.57141036513969e-242	0.452846	FOXO3	hg19_enhancers_fantom	hyper	chr6	108883643	108884208	chr6:108883670-108884545
chr6	111998980	111999450	471	0	0	0	1.38972	FYN	hg19_cpg_inter	hyper	chr6	111997051	111999317	chr6:111979535-112041765
chr6	114181109	114181160	52	0	0	2.50926933617606e-181	1.56797	MARCKS	hg19_cpg_islands	hyper	chr6	114179718	114181247	chr6:114179734-114181226
chr6	134669170	134669650	481	8.02153658453273e-119	4.37182550422816e-66	3.18417295590785e-99	0.597494		hg19_enhancers_fantom	hyper	chr6	134668889	134669373	chr6:134668918-134669336
chr6	134999777	135000068	292	1.04849144988079e-170	1.78842186962947e-76	2.82971603520831e-152	0.583333		hg19_genes_intergenic	hyper	chr6	134999571	135000157	chr6:134999543-135000121
chr6	137493798	137493831	34	0	0	7.85553411935962e-171	1	IL22RA2	hg19_enhancers_fantom	hyper	chr6	137493708	137494007	chr6:137493736-137494019
chr6	138350225	138350277	53	1.4208192183095203e-111	1.71272948497275e-103	5.204039768341191e-61	-1.19499		hg19_enhancers_fantom	hypo	chr6	138350055	138350367	chr6:138350085-138350335
chr6	138806890	138807371	482	1.71459310495041e-176	4.66684205474426e-39	5.7801653037983e-152	0.111192	NHSL1	hg19_cpg_inter	hyper	chr6	138806593	138807683	chr6:138806613-138807650
chr6	143132155	143132209	55	1.53713874477506e-120	1.126225553081e-78	2.6020198841706e-61	0.402506	HIVEP2	hg19_cpg_inter	hyper	chr6	143131923	143132391	chr6:143131946-143132368
chr6	143224021	143224179	159	4.5490441643082796e-122	1.76166550592496e-97	4.2124219989249396e-80	-1.49728	HIVEP2	hg19_enhancers_fantom	hypo	chr6	143223145	143224178	chr6:143223174-143224147
chr6	149534152	149534732	581	0	1.5568426665145799e-202	2.6392564121854103e-303	-0.9531		hg19_enhancers_fantom	hypo	chr6	149534119	149534289	chr6:149534143-149534249
chr6	151188054	151188111	58	0	0	0	-1.96906	MTHFD1L	hg19_cpg_islands	hypo	chr6	151186718	151188144	chr6:151186747-151188112
chr6	155544948	155545019	72	5.63664305702712e-182	1.47381360996309e-59	7.52780800852818e-182	-1.32498	TIAM2	hg19_enhancers_fantom	hypo	chr6	155544904	155545092	chr6:155544931-155545059
chr6	155770728	155770893	166	1.32024553095e-103	2.71777442288916e-34	1.04178539592398e-101	0.298747	NOX3	hg19_enhancers_fantom	hyper	chr6	155770538	155770958	chr6:155770565-155770924
chr6	157042372	157042632	261	7.35235640652688e-296	7.78670990656631e-123	2.61223449436553e-242	-0.346679		hg19_cpg_shores	hypo	chr6	157042116	157042860	chr6:157042142-157042833
chr6	158468267	158468359	93	6.49135107363592e-90	2.8486249627762403e-47	4.10807402840893e-46	0	SYNJ2	hg19_enhancers_fantom	hypo	chr6	158468187	158468505	chr6:158468214-158468495
chr6	158829684	158829748	65	0	0	0	1.20207	TULP4	hg19_enhancers_fantom	hyper	chr6	158829526	158829974	chr6:158829552-158829958
chr6	159238339	159238500	162	1.48308682707998e-257	3.13030339636981e-100	1.28214542678057e-236	-0.655338	EZR	hg19_genes_promoters	hypo	chr6	159238083	159238547	chr6:159237852-159238517	EZR-AS1
chr6	160182525	160182574	50	2.99602959625156e-287	1.09837710205246e-267	5.30695492651309e-99	0.883007	ACAT2, SOD2	hg19_cpg_islands	hyper	chr6	160182407	160183803	chr6:160182429-160183770
chr6	160431479	160431589	111	1.9088555759862495e-79	1.30190721052642e-55	1.01274154440629e-59	-0.861654	IGF2R	hg19_cpg_shelves	hypo	chr6	160427983	160433666	chr6:160388131-160528083
chr6	160449125	160449897	773	1.74395001866248e-240	3.39510412777326e-238	2.1222870264062307e-152	-0.528321	IGF2R	hg19_cpg_inter	hypo	chr6	160443058	160450000	chr6:160388131-160528083
chr6	160475971	160478567	2597	5.7143141486932e-208	3.81208495831078e-99	9.09573068317592e-163	0.671032	IGF2R	hg19_cpg_inter	hyper	chr6	160475018	160482253	chr6:160388131-160528083
chr6	160524629	160525043	415	3.46055823355443e-192	1.17191468805844e-81	2.05506711614727e-133	0.333333	IGF2R	hg19_cpg_inter	hyper	chr6	160524354	160526941	chr6:160388131-160528083
chr6	163145873	163146078	206	2.6312627121297004e-155	2.56268390927563e-51	2.1222870264062307e-152	-0.723308	PARK2	hg19_cpg_shelves	hypo	chr6	163145772	163145939	chr6:163145440-163145910
chr6	166256152	166256577	426	5.722885509913441e-85	4.53954563558695e-29	1.68790257401048e-59	-0.358578	PDE10A	hg19_cpg_inter	hypo	chr6	166256025	166257079	chr6:166256055-166257050
chr6	166850451	166851319	869	2.27739965904263e-172	1.5777553435353398e-138	1.35032205920838e-59	-0.25	RPS6KA2	hg19_cpg_inter	hypo	chr6	166850292	166852599	chr6:166820854-167276626
chr6	166857449	166858345	897	4.52774970156201e-166	1.34410765084135e-81	3.60167893899921e-114	-0.759637	RPS6KA2	hg19_cpg_inter	hypo	chr6	166852873	166865896	chr6:166820854-167276626
chr6	166954689	166955112	424	1.16200032699415e-86	2.4551589960659602e-17	3.71338566282305e-59	-0.978936	RPS6KA2	hg19_cpg_inter	hypo	chr6	166952662	166960154	chr6:166820854-167276626
chr6	166968827	166969177	351	9.45403899090768e-185	1.01101628112449e-40	4.244574052812461e-152	-0.199717	RPS6KA2	hg19_cpg_inter	hypo	chr6	166966886	166971461	chr6:166820854-167276626
chr6	166976093	166976852	760	6.16432357084791e-202	3.72896130592294e-87	2.05506711614727e-133	-6.66134e-16	RPS6KA2	hg19_cpg_inter	hypo	chr6	166971602	166981841	chr6:166820854-167276626
chr6	166992803	166993833	1031	1.16171881058289e-158	8.85955394459227e-49	2.88134315119936e-114	0.765421	RPS6KA2	hg19_cpg_inter	hyper	chr6	166991600	166994384	chr6:166820854-167276626
chr6	167076475	167076845	371	4.7904883201935515e-151	1.26420778816845e-59	3.18417295590785e-99	1.41851	RPS6KA2	hg19_cpg_inter	hyper	chr6	167074860	167078497	chr6:166820854-167276626
chr6	167082953	167083778	826	1.5658513725209204e-167	1.77089597375143e-73	2.74008948819636e-133	-0.67688	RPS6KA2	hg19_cpg_inter	hypo	chr6	167082647	167084326	chr6:166820854-167276626
chr6	167147655	167148824	1170	9.00951597786251e-133	2.83313491777196e-59	2.70064411841672e-59	0.342387	RPS6KA2	hg19_cpg_inter	hyper	chr6	167144728	167149163	chr6:166820854-167276626
chr6	167186202	167186873	672	2.91563557928391e-196	2.24716917390106e-35	1.84802455085906e-116	-0.129264	RPS6KA2	hg19_cpg_inter	hypo	chr6	167181290	167186885	chr6:166820854-167276626
chr6	167214059	167214281	223	2.64957654301655e-120	2.24958893633993e-45	2.1610073633995197e-114	-0.307999	RPS6KA2	hg19_cpg_inter	hypo	chr6	167210075	167214820	chr6:166820854-167276626
chr6	167250086	167250730	645	2.5585124195043403e-91	4.55499586441684e-50	1.68790257401048e-59	0.17005	RPS6KA2	hg19_cpg_inter	hyper	chr6	167249656	167254190	chr6:166820854-167276626
chr6	167911192	167911703	512	3.9927796613865104e-148	1.27850941867087e-67	6.93871969112159e-61	0.86132		hg19_genes_intergenic	hyper	chr6	167911132	167911271	chr6:167911161-167911870
chr6	168197310	168198574	1265	4.53985521585076e-182	1.45444267916538e-143	9.54073957529219e-61	0.560606	AL009178.1, C6orf123	hg19_cpg_islands	hyper	chr6	168198232	168198654	chr6:168198261-168198623
chr6	168686215	168686400	186	2.2802161684368e-133	3.22582082173355e-93	1.35032205920838e-59	0.0770677		hg19_cpg_islands	hyper	chr6	168686182	168686494	chr6:168686199-168686464
chr6	168841954	168843012	1059	5.67101269997242e-160	4.21673968769971e-89	4.24556394121047e-99	-0.0424813	SMOC2	hg19_cpg_islands	hypo	chr6	168841799	168843130	chr6:168841818-168843100
chr6	169278248	169278261	14	2.2147935927152002e-150	2.1026957279403402e-93	2.1610073633995197e-114	1.3208		hg19_enhancers_fantom	hyper	chr6	169278139	169278517	chr6:169278156-169278506
chr6	169497546	169497636	91	2.20568404685149e-88	9.10969729139305e-66	6.43873216724631e-38	-0.44812		hg19_enhancers_fantom	hypo	chr6	169497384	169497753	chr6:169497404-169497715
chr6	169546167	169546194	28	1.13018640101951e-133	3.93433648734799e-49	2.05506711614727e-133	-1.37527		hg19_genes_intergenic	hypo	chr6	169546174	169546577	chr6:169546204-169546599
chr6	169632171	169632662	492	1.71890753589942e-144	2.35872482942446e-101	2.79822012582463e-76	-0.330482	XXyac-YX65C7_A.2, THBS2	hg19_cpg_islands	hypo	chr6	169631733	169632858	chr6:169631759-169632823
chr6	170062642	170063106	465	2.35028124011715e-140	2.9560453494575803e-61	7.02070333154158e-80	0.738082	WDR27	hg19_cpg_islands	hyper	chr6	170062593	170063153	chr6:170062622-170063112
chr7	224021	224193	173	3.3540607698802396e-307	9.026722642848489e-202	4.244574052812461e-152	0.321617	FAM20C	hg19_cpg_islands	hyper	chr7	223941	224476	chr7:223970-225989
chr7	325415	325761	347	9.236482712091479e-177	1.3458565254056699e-28	3.5371450440103908e-152	-0.275489		hg19_cpg_shelves	hypo	chr7	324689	325832	chr7:324718-325804
chr7	632992	633384	393	3.300399500733509e-114	3.07274284072183e-69	2.02548308881257e-59	-0.136988	PRKAR1B	hg19_enhancers_fantom	hypo	chr7	632994	633574	chr7:633011-633535
chr7	659898	659947	50	9.42358183519078e-149	1.27323740509297e-48	6.358079666861351e-149	1.59668	PRKAR1B	hg19_cpg_inter	hyper	chr7	659779	660244	chr7:659805-660232
chr7	750817	751216	400	8.30848892946251e-194	8.5460366065066e-94	2.1222870264062307e-152	0.305012	PRKAR1B	hg19_cpg_islands	hyper	chr7	750759	751261	chr7:750788-751237
chr7	770721	770887	167	2.1524534973476e-80	2.87217626849513e-29	1.01274154440629e-59	0.75	HEATR2	hg19_cpg_shelves	hyper	chr7	769834	771327	chr7:769862-771313
chr7	1034999	1035111	113	1.2345645198135e-113	9.06506146371791e-61	3.18417295590785e-99	0.430827		hg19_enhancers_fantom	hyper	chr7	1034989	1035241	chr7:1035018-1035209
chr7	1123424	1123552	129	5.3448097496001e-166	3.13850581624074e-77	4.8968852201931104e-76	-0.96775	GPER1, C7orf50	hg19_cpg_shelves	hypo	chr7	1123296	1123654	chr7:1123326-1123630
chr7	1584076	1584196	121	1.58733235051167e-144	4.6694978260095305e-53	7.806059652511791e-61	-0.0995823	TMEM184A	hg19_cpg_islands	hypo	chr7	1584026	1584372	chr7:1584054-1584345
chr7	1641760	1641837	78	5.5767818049887605e-133	1.44679600321932e-35	2.74008948819636e-133	0.819173		hg19_cpg_islands	hyper	chr7	1641677	1641953	chr7:1641704-1641923
chr7	1707746	1708796	1051	9.74972932960784e-181	4.96371776167831e-119	6.0713797297313904e-61	-0.299481		hg19_cpg_islands	hypo	chr7	1703831	1710557	chr7:1703861-1710517
chr7	2077138	2077360	223	1.98014911591326e-75	9.35970450102447e-16	4.19733018873695e-76	0.0209691	MAD1L1	hg19_enhancers_fantom	hyper	chr7	2077065	2077413	chr7:2077094-2077375
chr7	2563673	2564047	375	4.59625959803507e-165	5.01354639955518e-128	4.82904912543474e-38	-1.02206	LFNG	hg19_cpg_islands	hypo	chr7	2563580	2564082	chr7:2563610-2564056
chr7	2998612	2999085	474	0	1.90277113779514e-113	4.57141036513969e-242	0.0955427	CARD11	hg19_cpg_inter	hyper	chr7	2998908	2999523	chr7:2943710-3084009
chr7	4748978	4749588	611	1.4241004144081e-102	1.05057880387623e-96	8.21614805681787e-46	0.603759	FOXK1	hg19_cpg_inter	hyper	chr7	4748704	4749917	chr7:4719930-4811574
chr7	4754652	4755431	780	7.23217145470639e-209	4.1050235804442404e-111	4.24556394121047e-99	-1.14624	FOXK1	hg19_enhancers_fantom	hypo	chr7	4754139	4755605	chr7:4719930-4811574
chr7	4805527	4806090	564	0	1.08425510063893e-153	7.78171909682285e-152	0.898065	FOXK1	hg19_cpg_shores	hyper	chr7	4801278	4807761	chr7:4719930-4811574
chr7	4808546	4808802	257	1.29543084341594e-135	2.551764416616e-60	3.18417295590785e-99	-0.361654	FOXK1	hg19_cpg_shores	hypo	chr7	4808043	4809075	chr7:4719930-4811574
chr7	6010201	6010251	51	0	3.1295423595726704e-155	9.74248538150336e-160	-0.0882871	RSPH10B	hg19_cpg_islands	hypo	chr7	6010055	6010433	chr7:6010075-6010408
chr7	7603019	7603117	99	3.64851900894407e-99	1.09706798810342e-33	3.18417295590785e-99	0.306099	RP5-1159O4.1	hg19_cpg_shelves	hyper	chr7	7602972	7603338	chr7:7602975-7603306
chr7	8191561	8191613	53	1.8398915534987e-111	1.27752302783399e-73	1.01274154440629e-59	0.0310365	ICA1	hg19_cpg_inter	hyper	chr7	8187341	8192349	chr7:8150815-8302252
chr7	8254182	8254576	395	4.013632613149419e-83	2.71365082002625e-17	6.93871969112159e-61	0.0614816	ICA1	hg19_enhancers_fantom	hyper	chr7	8252184	8263310	chr7:8150815-8302252
chr7	8260855	8261971	1117	0	5.36461530731587e-148	1.95917587077415e-242	1.43083	ICA1	hg19_cpg_inter	hyper	chr7	8252184	8263310	chr7:8150815-8302252
chr7	20824038	20824394	357	1.18477991464596e-119	3.6593761696730105e-67	7.5118541951207e-38	0.816756	SP8	hg19_cpg_islands	hyper	chr7	20823277	20825694	chr7:20823307-20825662
chr7	21608145	21608868	724	7.473674614260261e-223	1.27073880027166e-100	5.30695492651309e-99	0.441504	DNAH11	hg19_cpg_inter	hyper	chr7	21604527	21610509	chr7:21580833-21941686
chr7	21653935	21654837	903	6.30434186766533e-215	1.12553011042119e-95	1.00370773447042e-181	0.292481	DNAH11	hg19_cpg_inter	hyper	chr7	21653680	21655161	chr7:21580833-21941686
chr7	21693816	21693957	142	2.5518617909754e-96	9.987054887516828e-79	5.204039768341191e-61	-0.333333	DNAH11	hg19_cpg_inter	hypo	chr7	21692772	21694084	chr7:21580833-21941686
chr7	21789320	21790181	862	5.00244755883798e-153	1.38139250751892e-51	6.59959510808159e-61	0.50708	DNAH11	hg19_cpg_inter	hyper	chr7	21788117	21790681	chr7:21580833-21941686
chr7	21841121	21842985	1865	0	0	0	0.704803	DNAH11	hg19_cpg_inter	hyper	chr7	21840191	21842550	chr7:21580833-21941686
chr7	24947257	24947405	149	3.18152166175484e-117	3.21978836229123e-41	8.439512870052382e-60	-1.28229	OSBPL3	hg19_enhancers_fantom	hypo	chr7	24947124	24947471	chr7:24947142-24947425
chr7	26341658	26342264	607	9.42917254120131e-123	3.5217094160168696e-56	3.5653678217686504e-73	0.413426	SNX10	hg19_cpg_inter	hyper	chr7	26340652	26342411	chr7:26329515-26414449
chr7	27140761	27141541	781	7.51910138506716e-174	3.01909471702865e-24	1.5968954561446902e-105	-0.0206037	HOXA2	hg19_cpg_shelves	hypo	chr7	27134665	27151109	chr7:27134688-27220940
chr7	27160228	27160586	359	0	5.56160945856563e-76	2.0275949026576494e-274	0.195915	HOXA-AS2, HOXA3	hg19_genes_promoters	hyper	chr7	27160168	27160848	chr7:27134688-27220940
chr7	27186928	27189535	2608	0	0	0	-0.652711	HOXA-AS3, HOXA3, RP1-170O19.22, HOXA6, RP1-170O19.23	hg19_cpg_islands	hypo	chr7	27185878	27199491	chr7:27134688-27220940
chr7	27192509	27193351	843	1.9210983698646e-158	2.9923763369213802e-74	6.0713797297313904e-61	0.295435	HOXA-AS3, HOXA7	hg19_genes_promoters	hyper	chr7	27185878	27199491	chr7:27134688-27220940
chr7	27278946	27279131	186	1.5934218965451e-166	2.79398257441092e-87	1.98334509355084e-72	0.257203	RP1-170O19.17	hg19_cpg_islands	hyper	chr7	27278925	27279495	chr7:27278945-27279469
chr7	27463071	27463103	33	1.52973829251426e-99	3.0026687412458997e-34	3.18417295590785e-99	1.44499		hg19_genes_intergenic	hyper	chr7	27462941	27463258	chr7:27462971-27463237
chr7	28995344	28995608	265	7.25738009310874e-123	2.47463169753595e-84	5.06370772203143e-60	0.528321	AC005013.1, TRIL	hg19_cpg_islands	hyper	chr7	28995275	28998576	chr7:28995305-28998541
chr7	30711629	30711730	102	8.22166004338313e-118	1.81067392827294e-81	5.204039768341191e-61	-0.578989	CRHR2	hg19_cpg_inter	hypo	chr7	30711433	30712846	chr7:30689559-30740219
chr7	31930078	31930622	545	0	0	0	-1.69499	PDE1C	hg19_enhancers_fantom	hypo	chr7	31929916	31930237	chr7:31929944-31930221
chr7	32290296	32290690	395	7.27395941773112e-276	7.959966827188219e-128	1.95917587077415e-242	-1.33333	PDE1C	hg19_enhancers_fantom	hypo	chr7	32289935	32290320	chr7:32289957-32290285
chr7	32338454	32338637	184	4.2140415896804e-111	8.17773963926823e-91	4.2124219989249396e-80	-1.44064	PDE1C	hg19_cpg_islands	hypo	chr7	32337962	32338763	chr7:32337983-32338725
chr7	32981351	32981530	180	8.40904975615991e-143	1.03839476311586e-37	2.1289613961612e-142	0.682801	AVL9, RP9P	hg19_cpg_shores	hyper	chr7	32981314	32981599	chr7:32981343-32981581
chr7	33773596	33773974	379	5.62403390677457e-161	3.87589893697441e-39	2.82971603520831e-152	-0.481		hg19_genes_intergenic	hypo	chr7	33773193	33774148	chr7:33773216-33774114
chr7	41087540	41087700	161	5.01131428496956e-95	1.90812041749973e-48	1.35032205920838e-59	-1.27124		hg19_enhancers_fantom	hypo	chr7	41087432	41087773	chr7:41087461-41087737
chr7	41872709	41872809	101	8.82263728317243e-256	4.78350931387458e-80	9.160597461919827e-255	-0.600313		hg19_enhancers_fantom	hypo	chr7	41872537	41872934	chr7:41872538-41872895
chr7	41921331	41921561	231	3.05820076884456e-162	3.84112585592344e-83	9.82898466415821e-80	1.34384		hg19_enhancers_fantom	hyper	chr7	41921094	41921869	chr7:41921124-41921832
chr7	42128482	42128804	323	1.05499119553671e-102	7.02348464355384e-78	1.01274154440629e-59	0.666667	GLI3	hg19_cpg_inter	hyper	chr7	42124687	42132401	chr7:41998548-42277850
chr7	42145497	42145839	343	2.34702826586965e-211	1.21439141422635e-47	6.32219739865276e-190	-1.19472	GLI3	hg19_enhancers_fantom	hypo	chr7	42144517	42146705	chr7:41998548-42277850
chr7	42150035	42150069	35	4.26036785706762e-79	1.4148393832405101e-21	5.204039768341191e-61	-0.277778	GLI3	hg19_cpg_inter	hypo	chr7	42146942	42152503	chr7:41998548-42277850
chr7	42183568	42183999	432	2.10818482854129e-76	1.84233872992196e-26	2.09866509436847e-76	0.0317672	GLI3	hg19_cpg_inter	hyper	chr7	42182545	42187744	chr7:41998548-42277850
chr7	42258034	42258427	394	5.84903593167351e-139	8.800589765863389e-30	2.88134315119936e-114	0.293678	GLI3	hg19_enhancers_fantom	hyper	chr7	42254475	42259469	chr7:41998548-42277850
chr7	44086063	44086524	462	2.0082898935802097e-140	1.0322701793553601e-91	5.59922582768368e-70	1.12581	DBNL	hg19_enhancers_fantom	hyper	chr7	44085799	44086659	chr7:44085815-44086626
chr7	45142975	45144323	1349	2.52807018974805e-178	2.51962208938581e-114	2.70064411841676e-59	0.41156	TBRG4, SNORA5A	hg19_genes_promoters	hyper	chr7	45138746	45146163	chr7:45137699-45151846	SNORA5C
chr7	46607733	46608344	612	8.51996985074961e-151	4.69977525618442e-105	2.2153414716030402e-104	0.302297		hg19_genes_intergenic	hyper	chr7	46607535	46608421	chr7:46607561-46608388
chr7	47334558	47334999	442	3.18719310942878e-112	1.34835558685636e-45	1.68790257401048e-59	0.402975	TNS3	hg19_cpg_inter	hyper	chr7	47325149	47335973	chr7:47312752-47622242
chr7	47364672	47365336	665	3.27470619779333e-227	1.62020567804503e-38	5.26849783221063e-190	-0.621078	TNS3	hg19_cpg_inter	hypo	chr7	47364337	47374208	chr7:47312752-47622242
chr7	47388643	47389443	801	1.04766796511214e-154	8.00333200774977e-102	3.18417295590785e-99	1.86165	TNS3	hg19_cpg_inter	hyper	chr7	47383212	47393597	chr7:47312752-47622242
chr7	47463337	47463699	363	3.98154019684831e-101	1.48704754303424e-47	1.61362113121799e-39	0.834419	TNS3	hg19_cpg_inter	hyper	chr7	47462483	47464648	chr7:47312752-47622242
chr7	47489159	47489988	830	1.56815898654184e-115	3.26763687441563e-30	4.2124219989249396e-80	0.607309	TNS3	hg19_cpg_inter	hyper	chr7	47488313	47489209	chr7:47312752-47622242
chr7	47622003	47622182	180	2.59131929982182e-123	2.2269595568046e-39	1.3199190216163202e-60	-0.516847	TNS3	hg19_genes_promoters	hypo	chr7	47617924	47622251	chr7:47312752-47622242	TNS3
chr7	47797593	47797702	110	4.72829001721244e-114	7.385374092535199e-23	3.60167893899921e-114	0.183659	HUS1	hg19_enhancers_fantom	hyper	chr7	47797515	47797865	chr7:47797544-47797859
chr7	48240643	48240819	177	1.13265490048359e-118	1.17282833157176e-47	8.439512870052382e-60	-0.590251	ABCA13	hg19_enhancers_fantom	hypo	chr7	48240567	48241000	chr7:48240591-48240965
chr7	50250435	50250510	76	1.74471284903765e-140	1.6687351088852602e-67	2.1610073633995197e-114	-0.166667		hg19_enhancers_fantom	hypo	chr7	50250178	50250577	chr7:50250206-50250548
chr7	50342951	50343298	348	5.122087064129041e-149	8.060155145359532e-131	6.7516102960419e-60	0.5		hg19_cpg_islands	hyper	chr7	50342869	50343480	chr7:50342895-50343456
chr7	50427751	50428612	862	0	0	0	-1.01657	IKZF1	hg19_enhancers_fantom	hypo	chr7	50427725	50428722	chr7:50427753-50428692
chr7	55141713	55141787	75	7.438340260722239e-298	3.21886823227387e-70	1.7462216510278496e-286	-0.00313281	EGFR	hg19_enhancers_fantom	hypo	chr7	55141596	55142139	chr7:55141624-55142112
chr7	55603306	55603817	512	3.23599920966554e-142	1.81891807375802e-24	6.36834591181571e-99	-0.53703	VOPP1	hg19_enhancers_fantom	hypo	chr7	55601135	55603966	chr7:55600779-55604233
chr7	57710822	57711038	217	4.96322111555578e-257	1.23148047097362e-149	2.82971603520831e-152	0.708741	RP11-368M16.9	hg19_enhancers_fantom	hyper	chr7	57710823	57711042	chr7:57710851-57711018
chr7	65037642	65037770	129	4.84174101419666e-153	2.64527098726901e-91	3.71338544478898e-59	-0.879106		hg19_cpg_islands	hypo	chr7	65037606	65037882	chr7:65037624-65037864
chr7	71802574	71802581	8	1.31214919259361e-200	1.79009164209356e-195	4.2124219989249396e-80	2.10731	CALN1	hg19_cpg_islands	hyper	chr7	71800728	71802805	chr7:71800757-71802768
chr7	73787346	73787372	27	2.9262758938042e-106	1.5195884736705702e-17	1.05522224602812e-15	0.842774	CLIP2	hg19_cpg_shelves	hyper	chr7	73786058	73787564	chr7:73701722-73820773
chr7	73795211	73795964	754	5.337085277789751e-205	2.50738091363678e-92	2.89008265189915e-152	-0.333333	CLIP2	hg19_cpg_inter	hypo	chr7	73794273	73795490	chr7:73701722-73820773
chr7	73881052	73881130	79	3.00592611691556e-108	4.3804242089286195e-55	1.04178539592398e-101	0.5	GTF2IRD1	hg19_cpg_inter	hyper	chr7	73880989	73881290	chr7:73881019-73881384
chr7	74057572	74057714	143	4.39087000690135e-183	6.52124132060588e-132	2.1222870264062307e-152	-0.528321		hg19_enhancers_fantom	hypo	chr7	74057538	74058063	chr7:74057565-74058043
chr7	75024673	75024717	45	3.8447957524637e-132	5.41962491207954e-122	5.06370772203143e-60	1	TRIM73, AC006014.8	hg19_cpg_islands	hyper	chr7	75024230	75025251	chr7:75024250-75025212
chr7	97807190	97807721	532	1.4370708239325402e-201	9.6618766433561e-95	2.43083259048929e-101	0.878428	LMTK2	hg19_cpg_inter	hyper	chr7	97806899	97810688	chr7:97734197-97839444
chr7	97833370	97834183	814	1.09558203379708e-210	2.9378701756162203e-47	3.5371450440103908e-152	0.76797	LMTK2	hg19_cpg_shores	hyper	chr7	97831146	97833689	chr7:97734197-97839444
chr7	98477734	98477867	134	0	2.1824645473347e-232	1.30611724718277e-242	-1.125	TRRAP	hg19_genes_promoters	hypo	chr7	98477140	98477879	chr7:98477169-98478080	MIR3609
chr7	98550939	98551010	72	0	0	0	-0.333333	TRRAP	hg19_cpg_islands	hypo	chr7	98550777	98551135	chr7:98550800-98551093
chr7	100608737	100609576	840	9.82243381326925e-220	1.35297229571697e-187	4.24556394121047e-99	-0.25	MUC3A, RP11-395B7.2	hg19_cpg_islands	hypo	chr7	100608713	100609828	chr7:100608736-100609793
chr7	104843130	104843272	143	5.46721520310119e-121	4.7681154617464795e-78	3.18417295590785e-99	0.927886	SRPK2	hg19_enhancers_fantom	hyper	chr7	104842965	104843427	chr7:104842983-104843396
chr7	104885219	104885343	125	0	0	0	2.11712	RP4-778K6.1, SRPK2	hg19_cpg_islands	hyper	chr7	104885005	104885423	chr7:104884738-104885400
chr7	106066432	106066893	462	5.597932458086301e-190	3.04224925773181e-113	3.18417295590785e-99	-0.471679	CTB-111H14.1	hg19_enhancers_fantom	hypo	chr7	106065298	106067145	chr7:106065261-106067120
chr7	127227948	127227999	52	1.31894328924525e-96	2.6034276403037797e-40	8.673399613901991e-61	-0.31198	GCC1	hg19_cpg_islands	hypo	chr7	127227736	127229074	chr7:127227758-127229039
chr7	130582261	130582294	34	0	5.405358004943391e-236	5.280070145311599e-117	1.90368	AC016831.7, MIR29A	hg19_enhancers_fantom	hyper	chr7	130581576	130582425	chr7:130581597-130582393
chr7	130585983	130586254	272	3.4170862967069e-114	3.77716500759096e-26	8.49112788242094e-99	0.611414	AC016831.7, MIR29A	hg19_enhancers_fantom	hyper	chr7	130585978	130586463	chr7:130586004-130586434
chr7	130736006	130736231	226	7.8261794026849e-104	3.63170545420262e-37	3.18417295590785e-99	1.26416	LINC-PINT	hg19_enhancers_fantom	hyper	chr7	130735902	130736623	chr7:130735932-130736596
chr7	134541010	134541175	166	9.65830363772323e-176	4.69291574632551e-149	2.1610073633995197e-114	-0.528321	CALD1	hg19_enhancers_fantom	hypo	chr7	134540933	134541338	chr7:134540961-134541304
chr7	136555497	136555812	316	0	0	0	1.42358	CHRM2, hsa-mir-490	hg19_cpg_islands	hyper	chr7	136553824	136556228	chr7:136553854-136556194
chr7	139913794	139914286	493	1.14815556832618e-179	1.1991891972084e-46	2.27393267081834e-163	-1.56646		hg19_genes_intergenic	hypo	chr7	139913626	139914389	chr7:139913645-139914354
chr7	150037508	150037536	29	6.266476051338519e-92	1.4739961062257402e-47	4.82904912543474e-38	1.22331	RARRES2	hg19_cpg_islands	hyper	chr7	150037429	150039063	chr7:150037459-150039031
chr7	150452770	150452929	160	3.8172015274978896e-83	5.53051930966811e-26	4.2124219989249396e-80	-0.725229	RP5-1051J4.4	hg19_enhancers_fantom	hypo	chr7	150452396	150453044	chr7:150452401-150453011
chr7	151156473	151157594	1122	1.48154954062465e-192	1.99285185798219e-54	6.16520134844181e-133	-0.316569		hg19_enhancers_fantom	hypo	chr7	151156870	151157634	chr7:151156900-151157602
chr7	151545102	151545168	67	0	0	9.160597461915547e-255	1.05664	PRKAG2	hg19_enhancers_fantom	hyper	chr7	151544937	151545533	chr7:151544964-151545517
chr7	154998174	154998675	502	0	0	0	-0.786454		hg19_genes_intergenic	hypo	chr7	154997948	154998838	chr7:154997905-154998805
chr7	155130572	155131026	455	1.94818883885031e-143	1.4245878679436901e-52	9.55251886772356e-99	0.16352		hg19_cpg_islands	hyper	chr7	155130477	155131074	chr7:155130499-155131042
chr7	155142766	155142863	98	7.96145439066506e-104	7.93634763384032e-41	4.24556394121047e-99	0.738361		hg19_cpg_islands	hyper	chr7	155142662	155143061	chr7:155142688-155143467
chr7	156813082	156813426	345	7.7478300268736e-101	6.5771285576503504e-52	9.90403134131997e-80	-0.940643		hg19_cpg_islands	hypo	chr7	156810551	156814615	chr7:156810572-156814593
chr7	157351159	157351675	517	3.9543796515607195e-112	2.21338313280871e-65	8.673399613901991e-61	-1.28366	PTPRN2	hg19_cpg_shores	hypo	chr7	157349875	157355837	chr7:157329750-158381221
chr7	157362840	157363425	586	8.3967142446592e-307	2.0143976649469802e-74	8.67980149347012e-245	1.63236	PTPRN2	hg19_cpg_shores	hyper	chr7	157362346	157363670	chr7:157329750-158381221
chr7	157383975	157385443	1469	0	1.42110640496879e-266	2.11140512974832e-303	-0.896241	PTPRN2	hg19_cpg_shelves	hypo	chr7	157376811	157391721	chr7:157329750-158381221
chr7	157394348	157394696	349	1.47018887058016e-138	4.00748138810935e-57	6.93871969112159e-61	0.166667	PTPRN2	hg19_cpg_inter	hyper	chr7	157393376	157400807	chr7:157329750-158381221
chr7	157430404	157430485	82	7.649719152583239e-77	6.52531934510396e-27	1.01274154440629e-59	-0.333333	PTPRN2	hg19_cpg_inter	hypo	chr7	157426100	157431747	chr7:157329750-158381221
chr7	157434314	157436806	2493	4.3092026302476e-200	1.00376622987144e-66	8.644029453598089e-114	-0.116409	PTPRN2	hg19_cpg_shelves	hypo	chr7	157435525	157437223	chr7:157329750-158381221
chr7	157511259	157512227	969	2.99701943979187e-175	2.3864033032503693e-81	7.806059652511791e-61	-0.483563	PTPRN2	hg19_cpg_inter	hypo	chr7	157509691	157519023	chr7:157329750-158381221
chr7	157521663	157522701	1039	9.73914712348713e-286	3.5464891335104506e-117	4.25792279232239e-142	0.0746867	PTPRN2	hg19_cpg_shelves	hyper	chr7	157519046	157524239	chr7:157329750-158381221
chr7	157536377	157536888	512	1.48198584406927e-143	4.6755845547392e-123	4.9496963310612e-61	1.33333	PTPRN2	hg19_cpg_inter	hyper	chr7	157526767	157539648	chr7:157329750-158381221
chr7	157586902	157587648	747	1.3984953938257202e-154	2.58567993695283e-52	4.24556394121047e-99	-0.117638	PTPRN2	hg19_cpg_islands	hypo	chr7	157582967	157590706	chr7:157329750-158381221
chr7	157683614	157684448	835	0	0	0	-0.0876781	PTPRN2	hg19_cpg_inter	hypo	chr7	157683312	157725857	chr7:157329750-158381221
chr7	157784198	157784739	542	1.35273729378347e-152	1.40287860915391e-42	2.08357079184796e-101	0.76416	PTPRN2	hg19_cpg_inter	hyper	chr7	157782092	157788650	chr7:157329750-158381221
chr7	157798855	157799503	649	2.70749909394305e-129	1.85481306177817e-30	5.30695492651309e-99	0.0813985	PTPRN2	hg19_cpg_inter	hyper	chr7	157798042	157806453	chr7:157329750-158381221
chr7	157836170	157837695	1526	3.23143649617263e-185	5.78955361943374e-105	1.15492914391428e-60	0.792016	PTPRN2	hg19_cpg_inter	hyper	chr7	157835822	157840817	chr7:157329750-158381221
chr7	157848843	157850168	1326	3.83795274758122e-299	7.58695714299287e-120	1.40414066630832e-79	0.206611	PTPRN2	hg19_cpg_inter	hyper	chr7	157848432	157850918	chr7:157329750-158381221
chr7	157949745	157950511	767	2.6165424878165697e-243	8.11168622212602e-56	1.75648853532324e-181	0.506301	PTPRN2	hg19_cpg_shores	hyper	chr7	157948432	157961939	chr7:157329750-158381221
chr7	157978166	157978567	402	4.31116174593531e-98	1.3386072092113198e-78	1.01274154440629e-59	-1.19499	PTPRN2	hg19_cpg_shelves	hypo	chr7	157977475	157986591	chr7:157329750-158381221
chr7	157989133	157989789	657	1.10729585048676e-80	4.0007019624810403e-44	5.204039768341191e-61	1	PTPRN2	hg19_cpg_inter	hyper	chr7	157988307	157990338	chr7:157329750-158381221
chr7	157994638	157995252	615	5.05634068773809e-218	1.6121074056160696e-40	2.82971603520831e-152	0.0190004	PTPRN2	hg19_cpg_shelves	hyper	chr7	157994512	157995671	chr7:157329750-158381221
chr7	158054636	158054854	219	2.14044278769487e-84	2.07622379179174e-37	6.43873216724631e-38	-1.20996	PTPRN2	hg19_enhancers_fantom	hypo	chr7	158042130	158055050	chr7:157329750-158381221
chr7	158084431	158085003	573	2.7946716751533803e-182	3.42585452148108e-90	2.1222870264062307e-152	0.402506	PTPRN2	hg19_cpg_inter	hyper	chr7	158073975	158085498	chr7:157329750-158381221
chr7	158107490	158108778	1289	1.4944057598497002e-150	3.33395235114551e-30	1.90814791505844e-60	-0.108997	PTPRN2	hg19_cpg_shores	hypo	chr7	158105625	158112118	chr7:157329750-158381221
chr7	158117695	158117976	282	4.877581148377912e-97	4.74090917705688e-24	1.01274154440629e-59	1.51888	PTPRN2	hg19_cpg_inter	hyper	chr7	158112835	158119695	chr7:157329750-158381221
chr7	158258656	158259006	351	2.74495941217201e-130	1.48286407574993e-34	2.1610073633995197e-114	-0.0974938	PTPRN2	hg19_cpg_inter	hypo	chr7	158256115	158259140	chr7:157329750-158381221
chr7	158359935	158360068	134	1.44059953043721e-81	4.99563355288423e-24	4.2124219989249396e-80	-0.440643	PTPRN2	hg19_cpg_shores	hypo	chr7	158359785	158360678	chr7:157329750-158381221
chr8	615189	615270	82	6.40929295910509e-94	5.20847728761081e-39	7.02070333154158e-80	1.45182	ERICH1	hg19_cpg_islands	hyper	chr8	615117	615367	chr8:615143-615352
chr8	623532	623676	145	6.66509520097975e-258	7.57192921918916e-103	2.61223449436553e-242	0.82312	ERICH1	hg19_cpg_islands	hyper	chr8	623347	623744	chr8:623372-623710
chr8	1321261	1321284	24	7.69690740213233e-88	7.02348464355384e-78	1.01274154440629e-59	-1.33333		hg19_cpg_islands	hypo	chr8	1321208	1321668	chr8:1321232-1321638
chr8	2830123	2830685	563	1.4399766472986902e-111	5.059220551711051e-35	1.04178539592398e-101	-0.754345	CSMD1	hg19_cpg_inter	hypo	chr8	2829539	2831442	chr8:2790875-4852828
chr8	2897286	2899265	1980	3.4757948422454807e-180	6.42079548231568e-99	8.49112788242094e-99	0.166259	CSMD1	hg19_cpg_inter	hyper	chr8	2897003	2897909	chr8:2790875-4852828
chr8	2948131	2948229	99	2.11955924391477e-215	4.2891530152977097e-122	8.47743955581513e-149	0.687093	CSMD1	hg19_cpg_inter	hyper	chr8	2947848	2950921	chr8:2790875-4852828
chr8	3202113	3202493	381	1.54130485537735e-252	1.2052740079722296e-177	7.52780800852818e-182	0.528321	CSMD1	hg19_cpg_inter	hyper	chr8	3201957	3207339	chr8:2790875-4852828
chr8	3211768	3212241	474	4.55016628220554e-119	9.09379325940926e-28	3.18417295590785e-99	0.984482	CSMD1	hg19_cpg_inter	hyper	chr8	3210422	3213947	chr8:2790875-4852828
chr8	3219637	3219895	259	1.67152e-318	1.1843501904401502e-211	1.07234279611842e-152	-1.29248	CSMD1	hg19_cpg_inter	hypo	chr8	3219192	3221053	chr8:2790875-4852828
chr8	3291171	3291348	178	2.21396383650186e-75	4.22212754116124e-43	5.204039768341191e-61	-0.333333	CSMD1	hg19_cpg_inter	hypo	chr8	3290309	3295282	chr8:2790875-4852828
chr8	3301604	3302509	906	3.70033010195e-95	8.51870706883437e-57	2.02548308881257e-59	0.0691729	CSMD1	hg19_cpg_inter	hyper	chr8	3299607	3305895	chr8:2790875-4852828
chr8	3376369	3377073	705	8.176446507190421e-111	5.6128303483746e-59	6.93871969112159e-61	0.0833333	CSMD1	hg19_cpg_inter	hyper	chr8	3374376	3377514	chr8:2790875-4852828
chr8	3401794	3402136	343	3.24323002143089e-84	6.9237853876738e-27	1.0270185005496e-45	-0.458496	CSMD1	hg19_cpg_inter	hypo	chr8	3399431	3403814	chr8:2790875-4852828
chr8	3414149	3414943	795	1.62668490969039e-168	1.42706094896019e-28	4.3220147267990496e-114	0.041489	CSMD1	hg19_cpg_inter	hyper	chr8	3414056	3418627	chr8:2790875-4852828
chr8	3416166	3416295	130	2.54126766541019e-81	7.372593025527159e-50	1.28774643344926e-37	0.640561	CSMD1	hg19_cpg_inter	hyper	chr8	3414056	3418627	chr8:2790875-4852828
chr8	3448831	3448922	92	1.97445607152779e-78	2.73138752361973e-27	1.01274154440629e-59	0.306739	CSMD1	hg19_cpg_inter	hyper	chr8	3446911	3449307	chr8:2790875-4852828
chr8	3529436	3530368	933	0	4.90062436842435e-191	3.3806758690914595e-285	0.560986	CSMD1	hg19_cpg_inter	hyper	chr8	3529099	3531378	chr8:2790875-4852828
chr8	3549495	3549773	279	1.54396407425674e-138	8.8761030156611e-97	6.93871969112159e-61	0.00736171	CSMD1	hg19_cpg_inter	hyper	chr8	3548926	3549977	chr8:2790875-4852828
chr8	3556598	3557361	764	3.14867192694859e-227	2.5195189768533502e-132	2.1222870264062307e-152	0.527235	CSMD1	hg19_cpg_inter	hyper	chr8	3552621	3557698	chr8:2790875-4852828
chr8	3585598	3585856	259	3.2506937126746e-146	6.72211966362308e-83	2.6020198841706e-61	-0.23584	CSMD1	hg19_cpg_inter	hypo	chr8	3581784	3585661	chr8:2790875-4852828
chr8	3638195	3639080	886	5.42425513131943e-153	3.29973240397815e-100	3.18417295590785e-99	0.528321	CSMD1	hg19_cpg_inter	hyper	chr8	3636701	3640064	chr8:2790875-4852828
chr8	3644058	3644475	418	4.57838790089271e-169	1.00894320554582e-71	1.38904719456531e-101	-0.34906	CSMD1	hg19_cpg_inter	hypo	chr8	3640121	3646912	chr8:2790875-4852828
chr8	3668309	3669092	784	0	6.31006283548438e-76	1.52676624365331e-254	1.034	CSMD1	hg19_cpg_inter	hyper	chr8	3661711	3674788	chr8:2790875-4852828
chr8	3683551	3684639	1089	4.86527432029038e-211	1.49606196131571e-93	2.88134315119936e-114	-0.927694	CSMD1	hg19_cpg_inter	hypo	chr8	3682989	3684304	chr8:2790875-4852828
chr8	3725407	3727281	1875	0	1.56292296853677e-104	5.67522036584052e-286	0.516919	CSMD1	hg19_cpg_inter	hyper	chr8	3722121	3730364	chr8:2790875-4852828
chr8	3741649	3742113	465	1.34049449758447e-203	1.56996377036417e-95	2.1222870264062307e-152	0.662114	CSMD1	hg19_cpg_inter	hyper	chr8	3739174	3742437	chr8:2790875-4852828
chr8	3749403	3750715	1313	4.971844152350919e-187	3.42015211399817e-49	3.42511186024545e-133	0.636491	CSMD1	hg19_cpg_inter	hyper	chr8	3749194	3750072	chr8:2790875-4852828
chr8	3760538	3761312	775	2.21847567072974e-281	1.7943039286570501e-155	1.95917587077415e-242	-0.0283208	CSMD1	hg19_cpg_inter	hypo	chr8	3754239	3762173	chr8:2790875-4852828
chr8	3766222	3766997	776	1.9797087391516e-297	7.287885602525871e-132	1.00370773447042e-181	0.125	CSMD1	hg19_cpg_inter	hyper	chr8	3766038	3768874	chr8:2790875-4852828
chr8	3807538	3808146	609	8.69331765891605e-123	4.32607248296443e-32	3.71338566282305e-59	0.781275	CSMD1	hg19_cpg_inter	hyper	chr8	3805743	3809170	chr8:2790875-4852828
chr8	3811278	3811470	193	3.08941687610384e-120	7.02348464355384e-78	1.01274154440629e-59	0	CSMD1	hg19_cpg_inter	hypo	chr8	3809178	3811907	chr8:2790875-4852828
chr8	3908987	3909101	115	1.33193199208902e-89	2.63267206204222e-24	4.2124219989249396e-80	0.773976	CSMD1	hg19_cpg_inter	hyper	chr8	3907930	3909382	chr8:2790875-4852828
chr8	3987583	3988125	543	5.36173698222764e-121	8.1536970759125e-47	5.30695492651309e-99	0.503158	CSMD1	hg19_cpg_inter	hyper	chr8	3987116	3989292	chr8:2790875-4852828
chr8	4010723	4011542	820	1.87882765781576e-298	1.63797765921139e-112	1.9099398925273e-101	-0.605162	CSMD1	hg19_cpg_inter	hypo	chr8	4010214	4011795	chr8:2790875-4852828
chr8	4081531	4081670	140	1.96772747149004e-87	2.66717561730314e-38	1.68790257401048e-59	-0.533333	CSMD1	hg19_cpg_inter	hypo	chr8	4077694	4082390	chr8:2790875-4852828
chr8	4276361	4276923	563	7.21217843705154e-156	1.6687351088852602e-67	2.1610073633995197e-114	-0.629992	CSMD1	hg19_cpg_inter	hypo	chr8	4267597	4277959	chr8:2790875-4852828
chr8	4309702	4310244	543	7.38469243188542e-100	1.39888332928337e-30	7.02070333154158e-80	-0.839874	CSMD1	hg19_cpg_inter	hypo	chr8	4308842	4311341	chr8:2790875-4852828
chr8	4321966	4322447	482	5.606229727692871e-148	1.77676783355983e-76	1.04178539592398e-101	1.14688	CSMD1	hg19_cpg_inter	hyper	chr8	4319672	4324655	chr8:2790875-4852828
chr8	4334221	4334364	144	2.1738516902153e-112	2.1701587700119402e-45	6.93871969112159e-61	0.583741	CSMD1	hg19_cpg_inter	hyper	chr8	4333373	4337154	chr8:2790875-4852828
chr8	4344281	4344522	242	4.78429918967326e-162	2.65245194488733e-48	2.82971603520831e-152	0.354574	CSMD1	hg19_cpg_inter	hyper	chr8	4343785	4344696	chr8:2790875-4852828
chr8	4348349	4350223	1875	0	4.9522307511122796e-244	2.27393267081834e-163	1.75355	CSMD1	hg19_cpg_inter	hyper	chr8	4347840	4349487	chr8:2790875-4852828
chr8	4361049	4361440	392	2.6406603180543e-113	2.51765899256529e-71	6.93871969112159e-61	-0.0943609	CSMD1	hg19_cpg_inter	hypo	chr8	4358710	4361496	chr8:2790875-4852828
chr8	4372617	4373170	554	1.65124876445714e-233	1.54504505652583e-45	2.1222870264062307e-152	-0.91721	CSMD1	hg19_cpg_inter	hypo	chr8	4368380	4376073	chr8:2790875-4852828
chr8	4388356	4389393	1038	0	8.77984492389113e-182	3.9183517415483e-242	-0.592448	CSMD1	hg19_cpg_inter	hypo	chr8	4388294	4392286	chr8:2790875-4852828
chr8	4463008	4463724	717	2.40007285143264e-103	9.661773281856898e-56	1.68790257401048e-59	0.944662	CSMD1	hg19_cpg_inter	hyper	chr8	4461921	4464806	chr8:2790875-4852828
chr8	4483823	4485230	1408	7.555344213791069e-130	1.03747922712787e-153	4.9496963310612e-61	0.861654	CSMD1	hg19_cpg_inter	hyper	chr8	4483511	4485607	chr8:2790875-4852828
chr8	4496520	4497024	505	0	1.24279180662036e-214	1.95917587077415e-242	-0.194988	CSMD1	hg19_cpg_inter	hypo	chr8	4495471	4498394	chr8:2790875-4852828
chr8	4514194	4514554	361	3.5906015326695103e-106	1.41399572935726e-32	4.24556394121047e-99	-0.673747	CSMD1	hg19_cpg_inter	hypo	chr8	4510336	4521815	chr8:2790875-4852828
chr8	4649097	4650099	1003	1.606e-321	5.154003238824981e-169	1.02358045999853e-219	0.364787	CSMD1	hg19_cpg_inter	hyper	chr8	4648139	4650489	chr8:2790875-4852828
chr8	4687525	4687962	438	1.09517152852834e-113	4.4327294814448905e-52	4.2124219989249396e-80	0.329532	CSMD1	hg19_cpg_inter	hyper	chr8	4687269	4688605	chr8:2790875-4852828
chr8	4724306	4725099	794	0	2.70410395557717e-163	2.61223449436553e-242	0.866494	CSMD1	hg19_cpg_inter	hyper	chr8	4722560	4725809	chr8:2790875-4852828
chr8	4762606	4763059	454	4.9173563265304105e-143	1.6687351088852602e-67	2.1610073633995197e-114	0.0283208	CSMD1	hg19_cpg_inter	hyper	chr8	4760550	4763071	chr8:2790875-4852828
chr8	4811019	4811531	513	1.34548378747289e-139	3.38908025881327e-57	6.59959510808159e-61	-0.0212406	CSMD1	hg19_cpg_inter	hypo	chr8	4808976	4812987	chr8:2790875-4852828
chr8	4847247	4847575	329	8.894693003583259e-77	3.52275416648402e-38	9.65809825086947e-38	0.439572	CSMD1	hg19_cpg_shores	hyper	chr8	4842691	4847899	chr8:2790875-4852828
chr8	6949525	6949857	333	4.08447749206301e-299	1.38965477043328e-185	2.61223449436553e-242	1.54024		hg19_cpg_islands	hyper	chr8	6949322	6949654	chr8:6949349-6950039
chr8	8276249	8276411	163	1.6744981397364803e-148	5.2145524657038096e-36	8.47743955581513e-149	1.5192	CTA-398F10.1	hg19_genes_intergenic	hyper	chr8	8276216	8276629	chr8:8276234-8276615
chr8	10588729	10590509	1781	1.41323232104602e-187	3.59792476762925e-93	7.92369366579825e-114	-0.325165	CTD-2135J3.3, SOX7, SOX7	hg19_cpg_islands	hypo	chr8	10587277	10591151	chr8:10587304-10591121
chr8	11537627	11537804	178	1.3423534208437698e-185	5.93242620928496e-87	6.36834591181571e-99	-0.479574	GATA4	hg19_cpg_islands	hypo	chr8	11536737	11538991	chr8:11536767-11538961
chr8	11743732	11743803	72	2.53198261870833e-147	8.49514291851961e-76	2.05506711614727e-133	-1.59749		hg19_enhancers_fantom	hypo	chr8	11743646	11743922	chr8:11743673-11744020
chr8	11872348	11872500	153	6.8204525991555495e-164	4.62933119668813e-88	6.358079666861351e-149	0.841178	RP11-481A20.11	hg19_cpg_islands	hyper	chr8	11872091	11872809	chr8:11872118-11872779
chr8	12608386	12608589	204	1.5964560029149998e-176	7.45484761083854e-109	2.1610073633995197e-114	-1.02832	LONRF1	hg19_enhancers_fantom	hypo	chr8	12608343	12608806	chr8:12608373-12608831
chr8	12965975	12966408	434	9.281502597626093e-211	6.13830622275962e-84	2.1222870264062307e-152	-0.597494	DLC1	hg19_cpg_inter	hypo	chr8	12965575	12966811	chr8:12938872-13372929
chr8	12986659	12987635	977	9.47566041563846e-145	6.26312335763976e-35	2.43083259048929e-101	-0.532564	DLC1	hg19_cpg_shelves	hypo	chr8	12986346	12989726	chr8:12938872-13372929
chr8	13029547	13030761	1215	0	1.9245139010326402e-104	2.61223449436553e-242	0.891614	DLC1	hg19_cpg_inter	hyper	chr8	13029171	13030879	chr8:12938872-13372929
chr8	13068608	13068665	58	2.97839183346899e-121	4.87391489457152e-57	3.4693598455608e-61	0.0897346	DLC1	hg19_cpg_inter	hyper	chr8	13067396	13071307	chr8:12938872-13372929
chr8	13176307	13176638	332	6.41757664640726e-157	4.6755845547392e-123	4.9496963310612e-61	0.666667	DLC1	hg19_cpg_inter	hyper	chr8	13175784	13176948	chr8:12938872-13372929
chr8	13296112	13296183	72	1.57716508642272e-134	2.38250737178011e-76	2.1610073633995197e-114	0.361654	DLC1	hg19_cpg_inter	hyper	chr8	13293084	13296578	chr8:12938872-13372929
chr8	17647121	17647282	162	3.7341403269223597e-230	1.46099673978361e-84	6.24831479796068e-226	2.34677	MTUS1	hg19_cpg_inter	hyper	chr8	17646814	17647596	chr8:17646843-17647565
chr8	22590754	22590785	32	3.25250707638357e-152	2.50895377368594e-54	2.1222870264062307e-152	-0.138346	RP11-459E5.1, PEBP4	hg19_enhancers_fantom	hypo	chr8	22590522	22590923	chr8:22590552-22590890
chr8	22626129	22626275	147	5.54162878646996e-307	4.65318575059167e-137	2.61223449436553e-242	-0.705201	RP11-459E5.1, PEBP4	hg19_enhancers_fantom	hypo	chr8	22625998	22626522	chr8:22626017-22626502
chr8	23162178	23162383	206	3.17941957993825e-91	1.62781446232822e-23	4.2124219989249396e-80	-0.71842	LOXL2	hg19_cpg_inter	hypo	chr8	23162038	23162898	chr8:23162065-23162866
chr8	23565088	23565095	8	2.62364273393515e-225	9.47118693204526e-199	2.1222870264062307e-152	1.58496	RP11-175E9.1	hg19_cpg_islands	hyper	chr8	23562450	23565210	chr8:23562475-23565175
chr8	24013894	24013949	56	5.40423728357942e-99	3.40732825418547e-36	3.18417295590785e-99	2.06646		hg19_enhancers_fantom	hyper	chr8	24013689	24014128	chr8:24013716-24014104
chr8	26466247	26467342	1096	0	3.79722008805393e-94	1.23362846461233e-267	0.551665	DPYSL2	hg19_enhancers_fantom	hyper	chr8	26466187	26466529	chr8:26466209-26466515
chr8	27546946	27547267	322	5.6306353681527e-142	3.0513810921385503e-53	3.60167893899921e-114	1.18366		hg19_genes_intergenic	hyper	chr8	27546627	27547410	chr8:27546653-27547279;chr8:27547305-27547403
chr8	27794235	27794362	128	9.16046808830434e-98	1.02368599365452e-61	5.204039768341191e-61	-0.959148	SCARA5	hg19_enhancers_fantom	hypo	chr8	27794121	27794524	chr8:27794107-27794493
chr8	29513003	29513210	208	1.53301897678122e-111	1.07964805106655e-53	5.6165626652332595e-80	0.455482		hg19_enhancers_fantom	hyper	chr8	29513000	29513534	chr8:29513029-29513506
chr8	35094093	35094110	18	1.84244847553628e-79	3.5947194375961604e-31	1.28774643344926e-37	-0.521241	UNC5D	hg19_cpg_islands	hypo	chr8	35093873	35094142	chr8:35093900-35094111
chr8	37444568	37444777	210	6.45344136917655e-132	2.9418120902828e-102	3.18417295590785e-99	1.52832		hg19_genes_intergenic	hyper	chr8	37444433	37444848	chr8:37444452-37444818
chr8	41442188	41442931	744	2.08416285079976e-124	1.98927849281548e-82	1.35032205920836e-59	-0.166667	AGPAT6	hg19_cpg_inter	hypo	chr8	41441687	41447654	chr8:41433707-41483020
chr8	41753371	41753633	263	1.88514428898638e-91	7.02348464355384e-78	1.01274154440629e-59	1.33333	ANK1	hg19_cpg_islands	hyper	chr8	41753313	41755270	chr8:41753340-41755250
chr8	47529130	47529153	24	1.55350101314477e-219	2.8844354270824997e-124	7.52780800852818e-182	-1.19499		hg19_cpg_islands	hypo	chr8	47528960	47529402	chr8:47528989-47529374
chr8	48677067	48677108	42	0	3.31401339314314e-187	3.9183517415483e-242	-1.12581		hg19_cpg_islands	hypo	chr8	48676810	48677134	chr8:48676838-48677109
chr8	48746197	48746293	97	1.71173247701475e-88	2.95662751228824e-49	8.673399613901991e-61	-0.204524	PRKDC	hg19_enhancers_fantom	hypo	chr8	48746142	48746359	chr8:48746170-48746340
chr8	54649438	54649489	52	3.6937899326692307e-152	1.4784440704256e-52	2.1222870264062307e-152	1.20915	ATP6V1H	hg19_cpg_inter	hyper	chr8	54649366	54649619	chr8:54649271-54649590
chr8	55371030	55371282	253	5.93008906113085e-104	2.3503752323791e-39	1.68790257401048e-59	-0.82015	SOX17	hg19_cpg_islands	hypo	chr8	55370152	55372565	chr8:55370170-55372525
chr8	55379722	55379744	23	1.82345482651849e-79	7.30627689792705e-60	6.43873216724631e-38	1.26184		hg19_cpg_islands	hyper	chr8	55378898	55380213	chr8:55378928-55380186
chr8	56106187	56106825	639	5.89293695347613e-198	3.52021955283836e-69	2.05506711614727e-133	1.43083	XKR4	hg19_cpg_inter	hyper	chr8	56099227	56108738	chr8:56013017-56439210
chr8	56161530	56162024	495	3.37754328922057e-286	5.44603553326732e-68	6.49708909756276e-256	-0.12312	XKR4	hg19_cpg_inter	hypo	chr8	56160688	56166302	chr8:56013017-56439210
chr8	56423487	56424682	1196	2.23392511082946e-121	6.30216668769149e-65	3.49777515728079e-76	0.281378	XKR4	hg19_cpg_inter	hyper	chr8	56420527	56426767	chr8:56013017-56439210
chr8	57389918	57390633	716	1.79438427875921e-184	4.74992393812867e-88	2.1222870264062307e-152	1.72331	RP11-17A4.2, SEPT10P1	hg19_enhancers_fantom	hyper	chr8	57389882	57390733	chr8:57389900-57390701
chr8	73921312	73921383	72	0	0	0	-1.14872	TERF1	hg19_cpg_islands	hypo	chr8	73920837	73921344	chr8:73920858-73921552
chr8	74282799	74282865	67	1.56389751712233e-79	2.7340037150299e-43	1.35032205920838e-59	-1.29248		hg19_enhancers_fantom	hypo	chr8	74282715	74282991	chr8:74282734-74282969
chr8	74376350	74377432	1083	0	0	0	0.276284	STAU2	hg19_cpg_inter	hyper	chr8	74374876	74378060	chr8:74330604-74659828
chr8	74469444	74469994	551	1.26098678247289e-124	1.74081194155611e-70	3.99223864036172e-106	0.440643	STAU2	hg19_cpg_inter	hyper	chr8	74468917	74472319	chr8:74330604-74659828
chr8	74573048	74573371	324	1.46692156515443e-302	1.3292407060882e-110	1.30966623827089e-286	0.528321	STAU2	hg19_cpg_inter	hyper	chr8	74572636	74574843	chr8:74330604-74659828
chr8	74578339	74579128	790	1.23305788087041e-187	5.44911377803861e-96	2.1610073633995197e-114	-0.0691729	STAU2	hg19_cpg_inter	hypo	chr8	74578151	74581884	chr8:74330604-74659828
chr8	74590050	74590521	472	1.9132724794342203e-154	2.07942992339786e-96	3.18417295590785e-99	0.333333	RP11-463D19.1, STAU2	hg19_cpg_inter	hyper	chr8	74589101	74591658	chr8:74330604-74659828
chr8	74607339	74608182	844	0	0	0	-0.225919	RP11-463D19.1, STAU2, RP11-463D19.2	hg19_cpg_inter	hypo	chr8	74605741	74609292	chr8:74330604-74659828
chr8	74903801	74904522	722	4.87752943923364e-156	1.3785666426022898e-82	6.7516102960419e-60	-1.17688	LY96	hg19_genes_promoters	hypo	chr8	74903388	74905070	chr8:74901564-74941807	LY96
chr8	81059216	81059856	641	7.98893055911938e-146	1.57171573616556e-57	3.49777515728079e-76	-0.461471	TPD52	hg19_enhancers_fantom	hypo	chr8	81058928	81059993	chr8:81058950-81059965
chr8	81615260	81615413	154	8.248561702208901e-152	2.37537249139395e-82	7.02070333154158e-80	-0.511755	ZNF704	hg19_enhancers_fantom	hypo	chr8	81614720	81615520	chr8:81614748-81615487
chr8	81695002	81695096	95	0	0	0	0.0974938	ZNF704	hg19_enhancers_fantom	hyper	chr8	81695000	81695435	chr8:81695028-81695405
chr8	91479306	91480109	804	1.11911357285467e-247	1.20020477729301e-156	2.82971603520831e-152	-1.10539	LINC00534	hg19_enhancers_fantom	hypo	chr8	91479203	91479457	chr8:91479231-91479432
chr8	94658042	94658125	84	1.3875658849249999e-236	2.2742125243415e-233	3.18417295590785e-99	2.3023	LINC00535	hg19_enhancers_fantom	hyper	chr8	94657953	94658270	chr8:94657974-94658276
chr8	95254211	95254294	84	2.04831936419567e-103	9.80025014767065e-46	3.18417295590785e-99	-0.912322		hg19_enhancers_fantom	hypo	chr8	95254147	95254863	chr8:95254172-95254655;chr8:95254687-95254848
chr8	99324683	99324924	242	5.41299840371248e-169	2.46493439590808e-90	2.1222870264062307e-152	1.37109		hg19_genes_intergenic	hyper	chr8	99324661	99325122	chr8:99324691-99325093
chr8	99414933	99415436	504	0	0	0	-1.29038	STK3	hg19_genes_intergenic	hypo	chr8	99414740	99415514	chr8:99414769-99415491
chr8	101118128	101118248	121	9.581230222725233e-105	3.69193911162855e-74	1.0826635720811499e-48	1.14056	RGS22	hg19_cpg_islands	hyper	chr8	101117895	101118720	chr8:101117922-101118693
chr8	101428184	101428643	460	5.48183528134768e-127	1.91040853117364e-83	2.6020198841706e-61	-1.09749		hg19_enhancers_fantom	hypo	chr8	101427893	101428334	chr8:101427912-101428321
chr8	101506764	101507096	333	2.25152023304509e-162	6.86004942223913e-62	2.1222870264062307e-152	-1.38998	KB-1615E4.2	hg19_enhancers_fantom	hypo	chr8	101506726	101507142	chr8:101506755-101507113
chr8	105743750	105743869	120	0	0	0	-1.27778	RP11-127H5.1	hg19_enhancers_fantom	hypo	chr8	105743587	105743865	chr8:105743615-105743833
chr8	106331421	106331973	553	1.16715314479945e-96	4.72011911804488e-84	1.01274154440629e-59	-0.333333	RP11-127H5.1, ZFPM2	hg19_cpg_islands	hypo	chr8	106330498	106332152	chr8:106330518-106332120
chr8	108969801	108970001	201	3.2689523303276304e-155	8.45047285905475e-50	2.1222870264062307e-152	0.256266	RSPO2	hg19_enhancers_fantom	hyper	chr8	108969637	108970092	chr8:108969667-108970068
chr8	109258176	109258408	233	3.34421445646894e-99	2.4061591975742003e-68	1.01274154440629e-59	-0.694988	EIF3E	hg19_cpg_shelves	hypo	chr8	109258066	109258526	chr8:109258093-109258502
chr8	118859917	118860273	357	2.0819979e-316	3.6998809374106296e-135	3.3806758690914595e-285	-1.13998	EXT1	hg19_enhancers_fantom	hypo	chr8	118859828	118860363	chr8:118859857-118860327
chr8	123803371	123803544	174	2.78628188572808e-121	1.1329863478767501e-23	4.24556394121047e-99	-1.29984	ZHX2	hg19_cpg_inter	hypo	chr8	123803119	123803837	chr8:123791901-123987255
chr8	123814825	123815964	1140	1.90606421520075e-267	6.4973104835739895e-49	3.9183517415483e-242	0.175627	ZHX2	hg19_cpg_inter	hyper	chr8	123814559	123816364	chr8:123791901-123987255
[truncated: 110 more rows]

## Sheet: PSC-UC_UC_DMRs
chrom	start	end	width	min_smoothed_fdr	Stouffer	HMFDR	meandiff	overlapping.genes	annot.type	methylation	annot.chrom	annot.start	annot.end	annot.width	annot.symbol
chr1	896815	896856	42	1.94467642641654e-124	4.03999098514114e-110	9.89447938086315e-60	-7.40149e-17	KLHL17		hg19_cpg_islands	hypo	chr1	894287	902691	chr1:894313-902654
chr1	919909	919947	39	6.2324143065362895e-242	1.54001123359122e-65	2.54715464430682e-242	-1.3112			hg19_cpg_islands	hypo	chr1	919705	919961	chr1:919726-919927
chr1	1154157	1154193	37	3.17365291603406e-88	9.49106280235844e-85	4.90599007967689e-38	-0.723308	SDF4		hg19_cpg_islands	hypo	chr1	1153766	1154451	chr1:1153784-1154419
chr1	1186445	1186514	70	0	0	0	2.21462	RP5-902P8.12		hg19_enhancers_fantom	hyper	chr1	1186365	1186541	chr1:1186391-1186507
chr1	1203398	1203564	167	3.57048708921778e-112	6.55880292555089e-80	6.64039911564939e-61	0.125	UBE2J2		hg19_cpg_islands	hyper	chr1	1203137	1203630	chr1:1203166-1203597
chr1	1244850	1245160	311	4.59818964987965e-136	1.061624688552e-88	6.59631958724221e-60	0.32312	PUSL1, ACAP3		hg19_cpg_islands	hyper	chr1	1242370	1245206	chr1:1242400-1245185
chr1	1309173	1309667	495	3.65066266178817e-197	9.04049449785801e-130	3.53848234612504e-114	0.105664	AURKAIP1		hg19_cpg_islands	hyper	chr1	1309117	1311060	chr1:1309140-1311039
chr1	2716835	2717047	213	7.3572747264754e-90	1.73061842893581e-85	4.90599007967689e-38	-1.25163	TTC34		hg19_cpg_islands	hypo	chr1	2716720	2717265	chr1:2716741-2717233
chr1	2979405	2980558	1154	0	1.41293527936154e-204	4.71358688360163e-133	-0.0182063	LINC00982		hg19_cpg_islands	hypo	chr1	2979246	2980792	chr1:2979275-2980758
chr1	3414522	3415255	734	1.7098910240783998e-129	2.60561893782903e-60	1.2465001356069801e-45	0.0440267	MEGF6		hg19_cpg_inter	hyper	chr1	3403864	3429091	chr1:3402506-3528683
chr1	3428109	3428505	397	7.52822849344348e-118	9.23981308253348e-32	1.9788958761726601e-59	0.575794	MEGF6		hg19_cpg_shores	hyper	chr1	3403864	3429091	chr1:3402506-3528683
chr1	3526795	3527173	379	1.26620009735255e-99	3.98621237109005e-72	6.54132010623585e-38	0.330482	MEGF6		hg19_cpg_shores	hyper	chr1	3510957	3528703	chr1:3402506-3528683
chr1	3560107	3560914	808	4.53987885302425e-104	2.4173524938000803e-67	8.24539948405276e-60	-1.31699	WRAP73		hg19_cpg_islands	hypo	chr1	3559923	3561045	chr1:3559952-3561009
chr1	3566935	3567715	781	9.93410188347607e-289	2.62012217514152e-214	4.28195453286587e-80	1.76036	WRAP73		hg19_cpg_islands	hyper	chr1	3566423	3567032	chr1:3566445-3569636
chr1	3663158	3663273	116	3.8027058324113e-102	1.5694910098142699e-77	1.64907989681055e-59	0.629248	TP73-AS1		hg19_cpg_islands	hyper	chr1	3662933	3664124	chr1:3662963-3664085
chr1	6368285	6369839	1555	6.1160620651423e-209	1.25632850991069e-82	1.29785974986198e-98	-0.852326	ACOT7		hg19_cpg_inter	hypo	chr1	6366242	6370799	chr1:6322332-6454326
chr1	6382674	6384033	1360	3.36530323648257e-254	9.73619658516954e-199	2.07512203092169e-152	-1.58496	ACOT7		hg19_cpg_inter	hypo	chr1	6381822	6382920	chr1:6322332-6454326
chr1	6945926	6946052	127	2.39745660797873e-88	2.79833282608195e-27	4.28195453286587e-80	-0.0253338	CAMTA1		hg19_cpg_inter	hypo	chr1	6944382	6950634	chr1:6843384-7830266
chr1	6990996	6992024	1029	1.92555811911504e-271	2.66507100523142e-166	3.45853671820282e-152	0.459148	CAMTA1		hg19_cpg_inter	hyper	chr1	6989814	6993134	chr1:6843384-7830266
chr1	7033750	7033824	75	5.1864653041436e-87	2.25976325716668e-42	9.894479380863313e-60	-1.09749	CAMTA1		hg19_cpg_inter	hypo	chr1	7033190	7036881	chr1:6843384-7830266
chr1	7047771	7048363	593	2.54972749660751e-165	3.3641266524966605e-111	6.59631958724221e-60	-0.521241	CAMTA1		hg19_cpg_inter	hypo	chr1	7047495	7050847	chr1:6843384-7830266
chr1	7128380	7128817	438	1.55501815131439e-173	5.5845357921647504e-52	6.322177843862051e-61	-0.571859	CAMTA1		hg19_cpg_inter	hypo	chr1	7124293	7135722	chr1:6843384-7830266
chr1	7163546	7164545	1000	0	0	0	-0.456161	CAMTA1		hg19_cpg_inter	hypo	chr1	7162114	7163685	chr1:6843384-7830266
chr1	7167649	7168505	857	1.9269868328585e-234	1.14285450854785e-66	4.84195140548394e-152	-0.879789	CAMTA1		hg19_cpg_inter	hypo	chr1	7165979	7171685	chr1:6843384-7830266
chr1	7215814	7216637	824	1.03211905353355e-118	1.1915685506130599e-77	2.49014966836852e-61	-0.166667	CAMTA1		hg19_cpg_inter	hypo	chr1	7215749	7216090	chr1:6843384-7830266
chr1	7396045	7396754	710	5.167747647921871e-117	1.07580012885356e-43	9.894479380863313e-60	1.17611	CAMTA1		hg19_cpg_inter	hyper	chr1	7391305	7398049	chr1:6843384-7830266
chr1	7410930	7411590	661	2.82572997579998e-237	2.09580419150193e-189	2.07512203092169e-152	-1.19499	CAMTA1		hg19_cpg_inter	hypo	chr1	7405090	7413506	chr1:6843384-7830266
chr1	7478633	7479034	402	2.62279097913869e-85	4.58396627480613e-41	4.98029933673704e-61	-0.166667	CAMTA1		hg19_cpg_inter	hypo	chr1	7478532	7479228	chr1:6843384-7830266
chr1	7489044	7489255	212	3.38603600263868e-130	3.882755834185481e-111	4.98029933673704e-61	0.333333	CAMTA1		hg19_cpg_inter	hyper	chr1	7483535	7489489	chr1:6843384-7830266
chr1	7515998	7517600	1603	1.25284535166488e-148	4.9271292253455805e-61	9.483266765793071e-61	-0.903049	CAMTA1		hg19_cpg_inter	hypo	chr1	7509840	7516263	chr1:6843384-7830266
chr1	7538515	7539388	874	8.0918e-319	2.0102002569430895e-101	3.1839433053835293e-242	-0.386165	CAMTA1		hg19_enhancers_fantom	hypo	chr1	7522579	7540223	chr1:6843384-7830266
chr1	7567302	7567934	633	6.516781754813861e-161	5.30654997315964e-36	1.5562667759900698e-116	-0.244128	CAMTA1		hg19_cpg_inter	hypo	chr1	7559601	7570069	chr1:6843384-7830266
chr1	7578205	7578714	510	6.31447281476569e-138	2.21406897663509e-25	2.8307858769000293e-114	-0.354574	CAMTA1		hg19_cpg_inter	hypo	chr1	7574000	7581514	chr1:6843384-7830266
chr1	7594053	7594754	702	8.23703921235875e-297	2.4091678382362402e-194	3.92191571153143e-160	-1	CAMTA1		hg19_cpg_inter	hypo	chr1	7593965	7598485	chr1:6843384-7830266
chr1	7730305	7730580	276	4.73178494963415e-83	1.25757282763379e-17	6.64039911564939e-61	-0.621241	CAMTA1	CAMTA1	hg19_genes_promoters	hypo	chr1	7728474	7732485	chr1:6843384-7830266
chr1	7738065	7738248	184	6.81232370451931e-83	1.15159366475321e-16	4.98029933673704e-61	-0.252444	CAMTA1	CAMTA1	hg19_genes_promoters	hypo	chr1	7734862	7742985	chr1:6843384-7830266
chr1	7757374	7757472	99	3.39504599669913e-108	1.20107954992617e-59	3.24464937465496e-99	-1.82576	CAMTA1		hg19_cpg_inter	hypo	chr1	7756562	7758323	chr1:6843384-7830266
chr1	7761929	7763141	1213	5.8268657572352e-211	7.60104528249764e-23	1.03756101546084e-151	0.0546826	CAMTA1		hg19_cpg_shelves	hyper	chr1	7761752	7766961	chr1:6843384-7830266
chr1	7770879	7771481	603	2.40000215668967e-95	3.41006263034324e-42	1.64907989681055e-59	0.177343	CAMTA1		hg19_cpg_inter	hyper	chr1	7770672	7772400	chr1:6843384-7830266
chr1	7809483	7810419	937	3.84425462740964e-144	1.87925207273032e-126	1.31926391744844e-59	0.315759	CAMTA1		hg19_cpg_inter	hyper	chr1	7808452	7815114	chr1:6843384-7830266
chr1	8137482	8137567	86	9.82379161235183e-255	8.54473308810777e-54	6.284259507343699e-256	-0.442607	RP11-431K24.1		hg19_enhancers_fantom	hypo	chr1	8137272	8137552	chr1:8137301-8137521
chr1	8377785	8377866	82	1.68375585296122e-111	1.5644973997090601e-59	9.699142042670948e-70	0.0163829			hg19_cpg_islands	hyper	chr1	8377759	8378479	chr1:8377784-8378447
chr1	8386047	8386167	121	9.19806820193914e-95	2.7691108352775e-49	9.960598673474091e-61	0.184774	SLC45A1		hg19_cpg_islands	hyper	chr1	8385877	8386189	chr1:8385895-8386168
chr1	9101928	9102290	363	1.37082920556363e-121	8.60435158740815e-35	2.1230894076750197e-114	-0.0691729	SLC2A5		hg19_cpg_shores	hypo	chr1	9096922	9102373	chr1:9095005-9130387
chr1	9107560	9107756	197	4.87617246947681e-174	2.9961346904229007e-59	2.76682937456225e-152	-0.310453	SLC2A5		hg19_cpg_inter	hypo	chr1	9107307	9108301	chr1:9095005-9130387
chr1	10277863	10278214	352	4.14955177689473e-291	3.90285648795643e-137	1.91036598323012e-242	-1.26416	KIF1B		hg19_cpg_inter	hypo	chr1	10277709	10278388	chr1:10277727-10278357
chr1	12237917	12238194	278	1.02983458772725e-110	1.61959109864021e-70	9.81198015935378e-38	-0.0833333	TNFRSF1B		hg19_enhancers_fantom	hypo	chr1	12237858	12238781	chr1:12237719-12238747
chr1	13920129	13920252	124	0	0	0	-0.290675	PDPN		hg19_enhancers_fantom	hypo	chr1	13920026	13920661	chr1:13920055-13920639
chr1	15541283	15541427	145	2.3424778506692403e-98	1.23113572003596e-16	7.57084854086158e-99	-0.639742	TMEM51		hg19_cpg_islands	hypo	chr1	15541159	15541476	chr1:15541181-15541447
chr1	16058333	16058427	95	1.5214308881231398e-158	9.94756413861324e-138	6.59631958724221e-60	-1.54248	PLEKHM2, RP11-288I21.1		hg19_cpg_islands	hypo	chr1	16058271	16058542	chr1:16058297-16058505
chr1	17231464	17231520	57	2.75158362510231e-215	6.604400266164299e-123	1.1566583550654e-202	1.23348	CROCC		hg19_cpg_islands	hyper	chr1	17231223	17231743	chr1:17231253-17231704
chr1	17926444	17927064	621	5.9095039091954905e-291	1.4150110074697702e-132	2.74909559494226e-213	-0.166667	ARHGEF10L		hg19_cpg_inter	hypo	chr1	17926231	17927215	chr1:17926257-17927192
chr1	21754899	21754947	49	2.54568972784116e-215	7.448292695367889e-108	3.25697434440749e-163	-0.830482	HS6ST1P1		hg19_cpg_islands	hypo	chr1	21754773	21756038	chr1:21754797-21755995
chr1	22902866	22903379	514	1.30403669657561e-220	1.99333580352054e-83	2.76682937456225e-152	1.21936	EPHA8		hg19_cpg_islands	hyper	chr1	22902784	22903443	chr1:22902802-22903413
chr1	25361546	25361676	131	1.68903091587875e-99	5.07440020402094e-41	6.64039911564939e-61	0.869413			hg19_enhancers_fantom	hyper	chr1	25360136	25361803	chr1:25360165-25361177;chr1:25361187-25361784
chr1	27890111	27890157	47	2.16881010491618e-166	1.61821913631703e-86	2.07512203092169e-152	-0.76416	AHDC1		hg19_cpg_inter	hypo	chr1	27890037	27890488	chr1:27890053-27890463
chr1	27941868	27941923	56	2.1844257609909e-172	4.71967237244086e-162	5.70927271048782e-80	-1.5192	FGR		hg19_cpg_islands	hypo	chr1	27941837	27942363	chr1:27941865-27942324
chr1	33428783	33428897	115	1.63221813561082e-113	3.16870308105117e-26	3.53848234612504e-114	0.1	RNF19B		hg19_enhancers_fantom	hyper	chr1	33428444	33429048	chr1:33428474-33429020
chr1	35227147	35227244	98	9.42188052155674e-136	1.93117730369983e-59	5.40774895775827e-99	0.992481	GJB4, SMIM12, RP1-34M23.5		hg19_cpg_islands	hyper	chr1	35227000	35227316	chr1:35227028-35227276
chr1	42136440	42136530	91	2.06840285402202e-110	1.62477614099969e-102	9.894479380863313e-60	-0.471679	HIVEP3		hg19_enhancers_fantom	hypo	chr1	42136248	42136616	chr1:42136267-42136586
chr1	42385714	42385941	228	1.33592905341063e-271	1.50490979814242e-174	4.0402173288014e-133	1.22957	HIVEP3	HIVEP3	hg19_genes_promoters	hyper	chr1	42385432	42385966	chr1:42385461-42385560;chr1:42385609-42385954
chr1	44066259	44067314	1056	4.73977092733173e-293	3.30359982321229e-124	2.76682937456225e-152	0.696404	PTPRF		hg19_cpg_shelves	hyper	chr1	44066136	44066960	chr1:44066163-44066932
chr1	46932667	46932830	164	2.43813914460044e-192	1.42167049674384e-169	9.894479380863313e-60	1.32916	LINC00505		hg19_cpg_islands	hyper	chr1	46932102	46932929	chr1:46932130-46932892
chr1	47489255	47489299	45	2.49321906871862e-103	1.05210672897209e-71	9.894479380863281e-60	0.685172	CYP4X1		hg19_cpg_islands	hyper	chr1	47489209	47489662	chr1:47489226-47489633
chr1	47683133	47685304	2172	1.09331158084012e-242	9.53211396499337e-143	5.533658749124501e-152	-0.156046	TAL1		hg19_cpg_inter	hypo	chr1	47683073	47690075	chr1:47679963-47690270
chr1	50881019	50881191	173	4.1934831314060395e-202	1.57362800261112e-80	2.07502236798676e-116	1.3404			hg19_cpg_islands	hyper	chr1	50880896	50881536	chr1:50880916-50881516
chr1	53552738	53552782	45	1.10304831542588e-261	3.32147698034234e-186	2.44273075830562e-163	-0.912322			hg19_genes_intergenic	hypo	chr1	53550825	53554933	chr1:53550855-53608789
chr1	53588499	53589569	1071	2.2560896526347295e-125	6.47283690892109e-53	1.85258619798761e-48	0.101205	SLC1A7		hg19_enhancers_fantom	hyper	chr1	53585295	53589919	chr1:53550855-53608789
chr1	55247426	55247511	86	0	0	1.8445529163748304e-152	1.06842	TTC22		hg19_cpg_islands	hyper	chr1	55246714	55247557	chr1:55246742-55247519
chr1	59314696	59314737	42	0	0	1.03756101546084e-152	1.38998	LINC01135, RP11-63G10.2		hg19_cpg_inter	hyper	chr1	59314576	59314816	chr1:59314602-59314783
chr1	61297718	61297876	159	5.03429058172437e-160	1.45158430877283e-78	2.85463635524391e-80	-1.66804			hg19_genes_intergenic	hypo	chr1	61297432	61297982	chr1:61297460-61297965
chr1	61916250	61916379	130	1.78056774302527e-289	1.31165067407769e-99	1.27111376267685e-286	-0.229671	NFIA		hg19_cpg_inter	hypo	chr1	61916109	61916699	chr1:61916130-61916683
chr1	64425363	64425642	280	0	0	1.6948183502357996e-286	-0.938722	ROR1		hg19_cpg_inter	hypo	chr1	64424971	64427145	chr1:64237690-64647679
chr1	64437528	64437989	462	3.03213296657577e-139	6.59089403417119e-26	1.03751118399338e-116	-0.968453	ROR1		hg19_cpg_inter	hypo	chr1	64433172	64440170	chr1:64237690-64647679
chr1	64440681	64441567	887	1.09109337805488e-161	2.3855963157670695e-57	3.36684777400116e-133	-1.79658	ROR1		hg19_cpg_inter	hypo	chr1	64440423	64442537	chr1:64237690-64647679
chr1	64465989	64467532	1544	5.38136867669046e-262	3.3968822634021e-249	4.15024406184338e-152	-0.5308	ROR1		hg19_cpg_inter	hypo	chr1	64464548	64467807	chr1:64237690-64647679
chr1	64629363	64629965	603	1.73162605661156e-174	9.03288118774949e-61	2.08852749717838e-152	-1.11165	ROR1, RP11-24J23.2		hg19_cpg_inter	hypo	chr1	64629070	64630326	chr1:64237690-64647679
chr1	64644099	64644213	115	7.95284333376707e-86	1.02285019740824e-30	4.28195453286587e-80	-1.67648	ROR1		hg19_cpg_inter	hypo	chr1	64639665	64644720	chr1:64237690-64647679
chr1	65399192	65399413	222	1.28698009736529e-186	7.49383220271495e-126	2.1230894076750197e-114	0.294667	JAK1		hg19_enhancers_fantom	hyper	chr1	65398924	65399477	chr1:65398951-65399446
chr1	66417373	66417868	496	1.88769266776451e-136	3.79459666812905e-61	6.322177843862051e-61	-0.38916	PDE4B		hg19_cpg_inter	hypo	chr1	66414300	66418111	chr1:66256856-66840762
chr1	66423746	66424444	699	0	0	1.38341468728113e-152	-0.0691729	PDE4B		hg19_cpg_inter	hypo	chr1	66419830	66425594	chr1:66256856-66840762
chr1	66465012	66465242	231	1.53567896559916e-124	7.885947669833171e-46	2.1230894076750197e-114	-0.0341505	PDE4B		hg19_cpg_inter	hypo	chr1	66457040	66467413	chr1:66256856-66840762
chr1	66818703	66819103	401	1.28230285378628e-166	3.35399833872256e-39	2.0201086644007e-133	-1.45382	PDE4B	PDE4B	hg19_genes_promoters	hypo	chr1	66814422	66824100	chr1:66256856-66840762
chr1	70017569	70017686	118	0	0	0	0.176107			hg19_enhancers_fantom	hyper	chr1	70017354	70017653	chr1:70017370-70017628
chr1	82311497	82311729	233	3.4501260086667404e-98	7.76074337314756e-61	9.894479380863313e-60	-1.58198	LPHN2		hg19_genes_promoters	hypo	chr1	82309080	82317416	chr1:82264082-82458607
chr1	82386174	82386363	190	8.81641390774138e-206	3.03995372828155e-77	2.76682937456225e-152	-0.792481	LPHN2		hg19_cpg_inter	hypo	chr1	82382760	82388480	chr1:82264082-82458607
chr1	94145956	94146371	416	1.79632847572294e-147	1.4057217579718e-95	3.3201995578247e-61	0.478759	BCAR3		hg19_cpg_islands	hyper	chr1	94145519	94146149	chr1:94145547-94146118
chr1	95059070	95059106	37	3.0259443191938797e-232	3.03373768252668e-214	2.85463635524391e-80	-1.66096			hg19_genes_intergenic	hypo	chr1	95058651	95059173	chr1:95058681-95059138
chr1	95082748	95083509	762	6.82794887428272e-122	1.14730450531127e-62	1.39012282777605e-101	-0.145426			hg19_genes_intergenic	hypo	chr1	95081900	95082919	chr1:95081930-95082884
chr1	98519101	98519131	31	2.3190837874901203e-132	4.50669750541506e-88	6.322177843862051e-61	1.04875			hg19_cpg_islands	hyper	chr1	98518979	98520010	chr1:98519001-98519983
chr1	100678767	100678990	224	2.0541277671355e-101	6.32178058594751e-85	4.98029933673704e-61	-0.666667	BRI3P1, DBT		hg19_cpg_islands	hypo	chr1	100678348	100679129	chr1:100678369-100678762;chr1:100678766-100679098
chr1	108581617	108581698	82	5.10158339235284e-109	2.0954831900602e-76	5.70927271048782e-80	-1.45548			hg19_enhancers_fantom	hypo	chr1	108581289	108581816	chr1:108581319-108581798
chr1	110334990	110335640	651	1.15782001696181e-127	8.64950670319665e-63	8.30049889456173e-61	-0.4			hg19_enhancers_fantom	hypo	chr1	110334820	110335749	chr1:110334849-110335721
chr1	110337071	110337299	229	0	0	0	0.514393			hg19_enhancers_fantom	hyper	chr1	110336922	110337433	chr1:110336950-110337403
chr1	110611351	110612554	1204	5.494951111383079e-185	3.81855269187702e-75	1.42731817762196e-79	0.884455	STRIP1, ALX3		hg19_cpg_islands	hyper	chr1	110610236	110613338	chr1:110610265-110613303
chr1	110752257	110752347	91	5.72976516719024e-99	9.765488564984061e-45	9.960598673474091e-61	-0.258302	KCNC4-AS1		hg19_cpg_islands	hypo	chr1	110752227	110754824	chr1:110752256-110754794
chr1	110810643	110811410	768	1.7315007816636694e-176	4.2949892798676e-60	2.07512203092169e-152	1.45497	KCNC4		hg19_enhancers_fantom	hyper	chr1	110810501	110810816	chr1:110810528-110810781
chr1	115722145	115722454	310	1.370756617e-315	1.59247507893329e-122	2.42097570274197e-152	-1.85061			hg19_enhancers_fantom	hypo	chr1	115722044	115722536	chr1:115722074-115722498
chr1	117074498	117074759	262	7.03938451685302e-96	2.8250560554833e-56	1.31926391744844e-59	-0.32312	CD58		hg19_enhancers_fantom	hypo	chr1	117074482	117074971	chr1:117074509-117074935
chr1	117424866	117424974	109	6.09712918957756e-199	3.47558985641248e-73	3.45853671820282e-152	0.238529			hg19_enhancers_fantom	hyper	chr1	117424811	117425048	chr1:117424835-117425013
chr1	118198873	118199362	490	0	0	0	-0.608114			hg19_enhancers_fantom	hypo	chr1	118198616	118199635	chr1:118198644-118199599
chr1	119543876	119543896	21	3.05603128232337e-88	6.69584874525203e-57	6.64039911564939e-61	-0.55188	RP4-712E4.1, RP4-712E4.2		hg19_cpg_islands	hypo	chr1	119543793	119544374	chr1:119543821-119544339
chr1	146367847	146367909	63	0	5.1471559673822e-284	2.11852293779474e-286	-1.13399			hg19_cpg_islands	hypo	chr1	146367819	146368160	chr1:146367846-146368129
chr1	148936279	148936551	273	2.3797776698729707e-118	1.67096436733353e-30	3.24464937465496e-99	1.47277	RP11-14N7.2		hg19_cpg_inter	hyper	chr1	148935677	148938017	chr1:148248250-149110225
chr1	149215474	149215621	148	8.618216602393171e-264	6.21028444719099e-162	8.1924081779971e-182	1.53814			hg19_enhancers_fantom	hyper	chr1	149215274	149215731	chr1:149215297-149215704
chr1	149230632	149230894	263	4.89684219735178e-99	2.39040908825494e-21	9.894479380863313e-60	1.55365	RP11-403I13.5		hg19_cpg_islands	hyper	chr1	149230747	149231231	chr1:149230771-149231197
chr1	150592202	150592475	274	5.3397777647702e-164	3.7145794101604e-52	2.08852749717838e-152	0.10921	ENSA		hg19_enhancers_fantom	hyper	chr1	150591753	150592686	chr1:150591771-150592670
chr1	154583462	154584117	656	6.9351564253144e-280	3.24472923311959e-123	1.91036598323012e-242	-0.0691729	ADAR		hg19_enhancers_fantom	hypo	chr1	154583317	154583670	chr1:154583333-154583636
chr1	154978067	154978236	170	1.66988531603903e-101	1.67315723390258e-31	3.24464937465496e-99	0.741103	ZBTB7B		hg19_enhancers_fantom	hyper	chr1	154978009	154978673	chr1:154978035-154978657
chr1	155264662	155265484	823	5.22039521424043e-115	1.20201268089103e-41	9.96059867347408e-61	-0.486383	PKLR		hg19_cpg_islands	hypo	chr1	155264298	155265564	chr1:155264318-155265536
chr1	156472948	156473208	261	2.8932351150824004e-106	5.8293304737612e-48	3.24464937465496e-99	0.379449			hg19_enhancers_fantom	hyper	chr1	156472675	156472986	chr1:156472693-156472952
chr1	158812579	158813138	560	7.58763706827936e-173	1.16546118306406e-56	2.0201086644007e-133	-1.435	MNDA		hg19_cpg_inter	hypo	chr1	158810245	158815010	chr1:158799168-158819770
chr1	160627233	160627410	178	0	0	0	0.185547			hg19_enhancers_fantom	hyper	chr1	160627071	160627493	chr1:160627101-160627476
chr1	161379718	161379923	206	3.85884064605212e-130	1.1418715910149898e-77	3.24464937465496e-99	-2.34912			hg19_genes_intergenic	hypo	chr1	161379697	161379770	chr1:161379726-161379868
chr1	161708941	161709878	938	7.075034694164101e-121	1.71379587734855e-107	3.24464937465496e-99	-1.55664			hg19_enhancers_fantom	hypo	chr1	161708654	161709148	chr1:161708556-161709109
chr1	161884266	161884961	696	4.814261429444e-312	2.67816822555679e-83	1.91036598323012e-242	1.1842469279516e-15	ATF6		hg19_cpg_inter	hyper	chr1	161884114	161885181	chr1:161884131-161885151
chr1	163166609	163167205	597	1.0555164287315901e-111	1.31556466855285e-63	4.98029933673704e-61	-0.361654	RP11-267N12.1, RGS5		hg19_cpg_inter	hypo	chr1	163165460	163167943	chr1:163110089-163173463
chr1	164604733	164605268	536	8.1611132443448e-296	3.24525843394157e-190	2.78470332957118e-152	-0.75	PBX1		hg19_cpg_inter	hypo	chr1	164604716	164606173	chr1:164604744-164606144
chr1	172291515	172291727	213	2.8297999181547898e-99	1.9310564231044297e-42	5.4489301606162e-83	-1.51263	DNM3		hg19_enhancers_fantom	hypo	chr1	172291488	172291941	chr1:172291507-172291926
chr1	173395254	173395298	45	2.5026163863874293e-124	1.24294304268538e-63	3.3201995578247e-61	0.958333	RP11-296O14.3		hg19_cpg_inter	hyper	chr1	173394943	173395585	chr1:173394972-173395551
chr1	179108008	179109155	1148	1.7939030405687e-202	8.53013032366799e-99	1.23218687892879e-148	-0.471815	ABL2		hg19_enhancers_fantom	hypo	chr1	179108893	179109352	chr1:179108920-179109313
chr1	179713584	179713679	96	1.6638599803836e-96	1.15695342424072e-91	6.23250071762328e-46	0.138346	FAM163A		hg19_cpg_islands	hyper	chr1	179711920	179713983	chr1:179711947-179713951
chr1	180201167	180202478	1312	1.39069167185525e-182	4.08352367534257e-100	7.57084854086158e-99	1.08357	LHX4		hg19_cpg_islands	hyper	chr1	180198096	180203314	chr1:180198119-180204975
chr1	182118193	182118862	670	3.6216409819378e-304	3.4707299086796097e-164	2.6934782192009302e-133	0.625	GS1-122H1.2		hg19_enhancers_fantom	hyper	chr1	182118141	182119061	chr1:182118170-182119053
chr1	182218505	182218567	63	0	2.3464482887092505e-300	2.54715464430682e-242	-0.646241	GS1-122H1.2		hg19_genes_intergenic	hypo	chr1	182218374	182218747	chr1:182218397-182218717
chr1	183249228	183249511	284	1.5925109678314398e-222	7.28032771030384e-139	3.45853671820282e-152	0.05	NMNAT2	NMNAT2	hg19_genes_promoters	hyper	chr1	183248957	183249481	chr1:183248987-183249454
chr1	183549435	183549674	240	1.958032798297e-152	1.18189015148237e-64	1.56668777169169e-142	-0.471679	SMG7, NCF2		hg19_enhancers_fantom	hypo	chr1	183549348	183549736	chr1:183549376-183549721
chr1	184855496	184856965	1470	0	0	0	-1.02183	FAM129A		hg19_cpg_inter	hypo	chr1	184854583	184856008	chr1:184758159-184944218
chr1	184868192	184868614	423	1.64448289542358e-146	4.553692289572001e-56	1.39012282777605e-101	0.271241	FAM129A		hg19_cpg_inter	hyper	chr1	184867713	184868958	chr1:184758159-184944218
chr1	184879982	184881750	1769	0	1.32167999907495e-216	2.4324622024501102e-254	-0.832742	FAM129A		hg19_cpg_inter	hypo	chr1	184880213	184882280	chr1:184758159-184944218
chr1	184940990	184942249	1260	6.82053055128795e-114	1.1450286795548e-41	7.57084854086158e-99	-0.129744	FAM129A		hg19_cpg_shores	hypo	chr1	184940793	184944248	chr1:184758159-184944218
chr1	189756422	189756528	107	0	0	0	-0.792481	RP11-398M15.1		hg19_enhancers_fantom	hypo	chr1	189756322	189756671	chr1:189756312-189756642
chr1	192151518	192152274	757	0	2.89002240381818e-78	1.91036598323012e-242	-0.741103	RGS18		hg19_cpg_inter	hypo	chr1	192143360	192153189	chr1:192125592-192155445
chr1	198648304	198649267	964	1.70346224538757e-109	2.69025481835188e-56	1.66200020192312e-45	-0.399118	PTPRC, PEBP1P3		hg19_enhancers_fantom	hypo	chr1	198648143	198648369	chr1:198648160-198648499
chr1	201196031	201196047	17	3.1360063508683e-89	9.85650302337322e-79	4.98029933673704e-61	-1	IGFN1		hg19_cpg_islands	hypo	chr1	201196000	201196285	chr1:201196030-201196267
chr1	203149486	203150124	639	8.66255306586883e-132	6.88877970473316e-79	1.31926391744844e-59	-1.04248	CHI3L1		hg19_genes_promoters	hypo	chr1	203138625	203150480	chr1:203138648-203156727
chr1	203256255	203256916	662	2.3136640474907502e-132	4.0560105331827e-81	4.74163338289653e-61	0.754908	RP11-134P9.3		hg19_genes_intergenic	hyper	chr1	203256192	203257412	chr1:203256221-203257375
chr1	204116468	204117102	635	1.66403586284573e-140	1.668420101823e-74	6.322177843862051e-61	-0.728759	ETNK2	ETNK2	hg19_genes_promoters	hypo	chr1	204113482	204117690	chr1:204098190-204121807
chr1	204256149	204256258	110	0	0	0	0.794799	PLEKHA6		hg19_enhancers_fantom	hyper	chr1	204255776	204256610	chr1:204255802-204256604
chr1	204349659	204349909	251	5.28614394152507e-135	2.52187736171111e-73	7.902722304827561e-61	-0.0666667	RP11-739N20.2		hg19_enhancers_fantom	hypo	chr1	204349549	204349902	chr1:204349568-204349875
chr1	205288690	205289261	572	9.04433373022998e-136	5.36936268159386e-70	4.9802993367339207e-61	0.785172	NUAK2		hg19_enhancers_fantom	hyper	chr1	205287306	205289047	chr1:205287334-205289755
chr1	206235767	206235986	220	2.20445316291784e-134	4.46674841094991e-123	4.74163338289653e-61	0			hg19_enhancers_fantom	hypo	chr1	206235569	206236054	chr1:206235589-206236018
chr1	206290320	206290355	36	4.38678206015884e-81	1.25659736494649e-53	4.98029933673704e-61	-0.374185	RP11-38J22.6		hg19_enhancers_fantom	hypo	chr1	206289740	206290685	chr1:206289761-206290662
chr1	206966844	206966891	48	5.62273202035405e-242	7.5597037442210985e-81	1.91036598323012e-242	-1.19499			hg19_enhancers_fantom	hypo	chr1	206966570	206966936	chr1:206966600-206966901
chr1	220292479	220292508	30	9.02223233793058e-143	5.4776165334267706e-111	2.1230894076750197e-114	0.528321	IARS2	MIR215	hg19_genes_promoters	hyper	chr1	220290818	220293439	chr1:220288086-220299190
chr1	221950100	221950313	214	8.58295810410995e-263	8.93164694772859e-59	2.54715464430682e-242	0.19812			hg19_enhancers_fantom	hyper	chr1	221949901	221950635	chr1:221949931-221950602
chr1	229206049	229206198	150	4.52224719420291e-307	2.49330289212594e-100	1.70301800418328e-303	-0.875272			hg19_enhancers_fantom	hypo	chr1	229205983	229206232	chr1:229206013-229206222
chr1	229300833	229300941	109	1.67468845230868e-147	9.05828936790559e-78	2.0201086644007e-133	0.902506			hg19_genes_intergenic	hyper	chr1	229300769	229301022	chr1:229300797-229301001
chr1	229463674	229464549	876	1.62694961439791e-129	1.2321647065514502e-112	1.04259212083204e-101	1.48638	CCSAP		hg19_cpg_inter	hyper	chr1	229463627	229463982	chr1:229463647-229463961
chr1	230216148	230216443	296	3.89601881500643e-211	9.667307730983052e-188	1.03925272548286e-101	-1.52832	GALNT2		hg19_cpg_inter	hypo	chr1	230215909	230216646	chr1:230215935-230216617
chr1	230289544	230290089	546	4.347736826343151e-155	4.93172165840365e-73	9.6991420313375e-70	0.467318	GALNT2		hg19_enhancers_fantom	hyper	chr1	230289449	230290175	chr1:230289476-230290142
chr1	230367598	230367713	116	1.57393827697543e-169	3.24938077518743e-23	1.68159527680113e-170	-0.338241	GALNT2		hg19_cpg_inter	hypo	chr1	230367489	230367839	chr1:230367518-230367830
chr1	234792744	234793300	557	1.3282027471492e-138	2.25195860026408e-90	7.902722304827561e-61	-0.483007	RP4-781K5.4		hg19_enhancers_fantom	hypo	chr1	234792626	234793445	chr1:234792654-234793437
chr1	234959116	234959853	738	9.75815631941461e-270	3.35662328478906e-46	3.82073196646024e-242	-0.499728			hg19_genes_intergenic	hypo	chr1	234958848	234960119	chr1:234958853-234960086
chr1	240307016	240307863	848	4.39890804047923e-118	5.50144694765006e-25	6.64039911564939e-61	0.25708	FMN2, RP11-567G24.1		hg19_enhancers_fantom	hyper	chr1	240306861	240308825	chr1:240306890-240307603;chr1:240307621-240308162;chr1:240308207-240308537;chr1:240308546-240308862
chr1	245912681	245912885	205	2.55335990788139e-199	2.4999325793923694e-80	2.44273075830562e-163	-1.84432	SMYD3		hg19_cpg_inter	hypo	chr1	245911145	245919401	chr1:245910642-246671144
chr1	246034976	246035285	310	1.07133514212759e-106	2.73331101179979e-27	4.28195453286587e-80	-0.781425	SMYD3		hg19_enhancers_fantom	hypo	chr1	246030041	246048051	chr1:245910642-246671144
chr1	246051308	246052224	917	8.23881218614886e-309	5.42299866830757e-173	4.30716358871271e-190	1.19784	SMYD3		hg19_cpg_inter	hyper	chr1	246050628	246053061	chr1:245910642-246671144
chr1	246092900	246093484	585	0	0	0	-1.48038	SMYD3		hg19_cpg_inter	hypo	chr1	246091974	246095872	chr1:245910642-246671144
chr1	246132512	246133016	505	1.78711006919719e-99	4.73987606140469e-63	4.98029933673704e-61	-0.639432	SMYD3		hg19_cpg_inter	hypo	chr1	246129694	246133325	chr1:245910642-246671144
chr1	246160640	246161978	1339	0	0	0	-1.54848	SMYD3		hg19_cpg_inter	hypo	chr1	246158391	246165492	chr1:245910642-246671144
chr1	246194023	246194071	49	2.85043970302189e-163	1.02626189640617e-46	2.07512203092169e-152	-1.05664	SMYD3		hg19_cpg_inter	hypo	chr1	246193321	246194769	chr1:245910642-246671144
chr1	246241201	246242457	1257	5.096134356987951e-279	2.25525140744537e-109	3.25697434440749e-163	-1.08838	SMYD3		hg19_cpg_inter	hypo	chr1	246238238	246242320	chr1:245910642-246671144
chr1	246285824	246286546	723	0	2.4630532118322003e-187	1.91036598323012e-242	0.0566417	SMYD3		hg19_cpg_inter	hyper	chr1	246285677	246286623	chr1:245910642-246671144
chr1	246425665	246425964	300	4.22265582403725e-191	1.42013105117993e-91	8.40797638400566e-171	-0.166667	SMYD3		hg19_cpg_inter	hypo	chr1	246425052	246427688	chr1:245910642-246671144
chr1	246548260	246549028	769	0	2.72089095431705e-100	1.6948183502357996e-286	-0.295546	SMYD3		hg19_cpg_inter	hypo	chr1	246547975	246549244	chr1:245910642-246671144
chr1	246640210	246641199	990	0	6.04888989828332e-72	2.7631998841798397e-285	-1.98535	SMYD3		hg19_cpg_inter	hypo	chr1	246640091	246642817	chr1:245910642-246671144
chr1	246643662	246643919	258	3.0001576780576102e-120	1.8570070310935902e-47	2.1230894076750197e-114	-0.411947	SMYD3		hg19_cpg_inter	hypo	chr1	246643550	246644103	chr1:245910642-246671144
chr1	246669809	246669861	53	1.0975133611457301e-91	4.47414795291946e-46	4.98029933673704e-61	1.18972	SMYD3		hg19_cpg_shores	hyper	chr1	246667271	246671022	chr1:245910642-246671144
chr10	354968	354983	16	3.1349366037757e-89	9.85650302337322e-79	4.98029933673704e-61	-1	DIP2C		hg19_enhancers_fantom	hypo	chr10	354632	355021	chr10:354662-355000
chr10	734808	735248	441	6.09755444996689e-128	8.902899811598462e-97	1.30826402124717e-37	0.458333	DIP2C		hg19_cpg_islands	hyper	chr10	734681	735639	chr10:734707-735606
chr10	3797170	3797349	180	2.35167279551585e-103	1.3582802844602002e-32	4.32619916620662e-99	1.51103	RP11-184A2.3		hg19_enhancers_fantom	hyper	chr10	3796975	3797541	chr10:3797001-3797503
chr10	3944592	3944859	268	1.42221743206793e-170	1.59716807323466e-88	2.8307858769000293e-114	1.39624			hg19_enhancers_fantom	hyper	chr10	3944339	3945289	chr10:3944367-3945263
chr10	3948904	3948941	38	0	0	0	-2.24145			hg19_enhancers_fantom	hypo	chr10	3948409	3948969	chr10:3948437-3948936
chr10	4283956	4284264	309	7.296830704926749e-209	4.61495915273091e-100	2.76682937456225e-152	-0.344361	LINC00702		hg19_enhancers_fantom	hypo	chr10	4283782	4284379	chr10:4283808-4284356
chr10	4705434	4705955	522	0	9.315519189123699e-136	2.11852293779474e-286	0.0584963	LINC00704		hg19_enhancers_fantom	hyper	chr10	4705129	4706083	chr10:4705159-4706048
chr10	5586504	5586802	299	9.08022672299327e-156	5.12249898036516e-37	2.6934782192009302e-133	0.906454			hg19_genes_intergenic	hyper	chr10	5586330	5586868	chr10:5586357-5586841
chr10	5587878	5588159	282	1.5086719148775502e-240	6.2667721232436e-113	4.2461788153500395e-114	-1.23448			hg19_enhancers_fantom	hypo	chr10	5587783	5588205	chr10:5587810-5588190
chr10	5652085	5652209	125	2.26022638544999e-107	1.57738377960605e-30	1.73765353472006e-101	-0.589323	RP11-336A10.5		hg19_genes_intergenic	hypo	chr10	5650992	5652396	chr10:5651016-5652560
chr10	6014739	6014983	245	2.29401480647022e-165	1.82194716883071e-58	2.07512203092169e-152	0.0506677	IL15RA		hg19_cpg_shelves	hyper	chr10	6014602	6015112	chr10:6014629-6015073
chr10	7200803	7201090	288	1.14024571198421e-86	3.88758498260906e-63	9.894479380863313e-60	-0.989655	SFMBT2		hg19_cpg_inter	hypo	chr10	7199734	7204801	chr10:7198586-7455339
chr10	7258695	7258845	151	1.83904473259828e-140	4.11252486518321e-70	4.98029933673704e-61	-1.36165	SFMBT2		hg19_cpg_inter	hypo	chr10	7258284	7262803	chr10:7198586-7455339
chr10	7262311	7262368	58	1.8399642262429097e-251	1.9299247217338798e-77	1.91036598323012e-242	-1.15305	SFMBT2		hg19_cpg_inter	hypo	chr10	7258284	7262803	chr10:7198586-7455339
chr10	7286882	7287009	128	2.2041881176496299e-153	4.14254914059844e-86	4.947239690431649e-60	-1.77778	SFMBT2		hg19_cpg_inter	hypo	chr10	7283180	7288416	chr10:7198586-7455339
chr10	7291103	7291683	581	2.55811669213337e-153	3.86727499343183e-73	5.70927271048782e-80	-0.345723	SFMBT2		hg19_cpg_inter	hypo	chr10	7289943	7292089	chr10:7198586-7455339
chr10	7292855	7294176	1322	3.59482828328471e-142	1.3162047358326502e-60	7.845745613728001e-106	-0.314248	SFMBT2		hg19_cpg_inter	hypo	chr10	7292718	7293077	chr10:7198586-7455339
chr10	7339813	7340413	601	0	0	0	-0.355921	SFMBT2		hg19_cpg_inter	hypo	chr10	7335328	7340655	chr10:7198586-7455339
chr10	7347770	7348517	748	1.28333649047189e-267	3.55215122390182e-36	2.0056698077047203e-236	0.85614	SFMBT2		hg19_cpg_inter	hyper	chr10	7346379	7350116	chr10:7198586-7455339
chr10	7362097	7362199	103	1.5117665248273e-102	1.98697171989679e-52	6.54132010623585e-38	-1.14196	SFMBT2		hg19_enhancers_fantom	hypo	chr10	7361994	7363174	chr10:7198586-7455339
chr10	7409385	7410045	661	2.3220268326956e-137	1.67268392503511e-82	3.24464937465496e-99	-0.166667	SFMBT2		hg19_cpg_islands	hypo	chr10	7409031	7411035	chr10:7198586-7455339
chr10	7416344	7417853	1510	4.37536710017343e-179	8.046789391909329e-49	2.08518424166407e-101	-0.25472	SFMBT2		hg19_cpg_inter	hypo	chr10	7416166	7417709	chr10:7198586-7455339
chr10	7420955	7422003	1049	4.93352465641334e-132	2.03992772688354e-115	3.3201995578247e-61	1.19812	SFMBT2		hg19_cpg_inter	hyper	chr10	7420565	7422766	chr10:7198586-7455339
chr10	7526602	7527211	610	5.5747887600313504e-148	2.87283590744028e-133	4.28195453286587e-80	0.861654			hg19_enhancers_fantom	hyper	chr10	7526537	7526794	chr10:7526564-7526761
chr10	11917841	11918015	175	2.50821360324596e-192	2.78478686812199e-94	2.76682937456225e-152	-1.20915	PROSER2-AS1		hg19_enhancers_fantom	hypo	chr10	11917798	11918126	chr10:11917828-11918087
chr10	13392064	13392182	119	1.23886284823753e-96	7.7535763398188e-41	8.30049889456174e-61	0.642155		SEPHS1	hg19_genes_promoters	hyper	chr10	13391768	13392285	chr10:13391797-13392252
chr10	13688370	13689499	1130	9.144557960855281e-181	3.14701113399925e-167	4.32619916620662e-99	-1.69616	RP11-295P9.3, FRMD4A		hg19_cpg_inter	hypo	chr10	13688318	13689734	chr10:13683706-14373366
chr10	13702635	13702829	195	1.11043730930616e-133	9.262941120239721e-37	3.53848234612504e-114	-0.160188	RP11-295P9.3, FRMD4A		hg19_cpg_shelves	hypo	chr10	13700891	13704969	chr10:13683706-14373366
chr10	13705756	13705993	238	1.38777554992343e-275	4.09059702144084e-120	6.8972129276966814e-214	-0.173068	RP11-295P9.3, FRMD4A		hg19_cpg_inter	hypo	chr10	13705191	13706816	chr10:13683706-14373366
chr10	13742898	13743724	827	6.77466406267161e-130	1.10941294441626e-43	7.57084854086158e-99	-0.678804	FRMD4A		hg19_cpg_inter	hypo	chr10	13742846	13744128	chr10:13683706-14373366
chr10	13754567	13755366	800	0	1.04288148844311e-184	4.71319463050778e-256	0.333333	FRMD4A		hg19_enhancers_fantom	hyper	chr10	13754511	13755767	chr10:13683706-14373366
chr10	13767698	13769298	1601	7.44103735083239e-221	4.35397194434265e-174	3.45853671820282e-152	-0.308822	FRMD4A		hg19_cpg_inter	hypo	chr10	13766381	13768089	chr10:13683706-14373366
chr10	14019277	14019518	242	1.67731471079256e-208	4.0430728994803897e-94	2.07512203092169e-152	0.820802	FRMD4A		hg19_cpg_inter	hyper	chr10	14017331	14022506	chr10:13683706-14373366
chr10	14093515	14093781	267	4.47337681173199e-137	2.68079008617542e-59	3.24464937465496e-99	1.3061	FRMD4A		hg19_cpg_inter	hyper	chr10	14091861	14094405	chr10:13683706-14373366
chr10	14116629	14117083	455	3.87685299132141e-274	1.30371714514505e-160	8.6882676736003e-102	-0.547168	RP11-397C18.2, FRMD4A		hg19_cpg_inter	hypo	chr10	14116087	14117747	chr10:13683706-14373366
chr10	14146606	14147020	415	2.16856646078531e-104	8.640632179440731e-47	9.894479380863313e-60	0.124728	FRMD4A		hg19_cpg_inter	hyper	chr10	14144442	14147313	chr10:13683706-14373366
chr10	14167097	14167352	256	6.35618175067017e-258	1.18666332061791e-65	1.10571747806078e-244	-0.928771	FRMD4A		hg19_cpg_inter	hypo	chr10	14166699	14167867	chr10:13683706-14373366
chr10	14183502	14183660	159	8.21477631998091e-154	4.04218954957988e-40	2.76682937456225e-152	-0.490194	FRMD4A		hg19_cpg_inter	hypo	chr10	14182315	14184126	chr10:13683706-14373366
chr10	14187892	14188863	972	4.8348615545854105e-110	4.41898360339331e-101	4.98029933673704e-61	-0.471679	FRMD4A		hg19_cpg_inter	hypo	chr10	14185869	14189487	chr10:13683706-14373366
chr10	14195492	14196749	1258	1.9241840723926197e-244	2.35914878285838e-153	9.733948123964887e-99	-0.647591	FRMD4A		hg19_cpg_inter	hypo	chr10	14194794	14197050	chr10:13683706-14373366
chr10	14253517	14254570	1054	1.0438135485952499e-123	2.89481563187831e-60	1.73765353472006e-101	-0.59183	FRMD4A		hg19_cpg_inter	hypo	chr10	14253002	14254969	chr10:13683706-14373366
chr10	14368635	14368858	224	6.16309044585063e-174	7.27122494794316e-58	3.4808791619639707e-152	0.291464	FRMD4A		hg19_cpg_inter	hyper	chr10	14366937	14370633	chr10:13683706-14373366
chr10	14372431	14372739	309	1.25173886144994e-125	2.87026848395218e-49	6.64039911564939e-61	-0.156454	FRMD4A	FRMD4A	hg19_genes_promoters	hypo	chr10	14370649	14373398	chr10:13683706-14373366
chr10	14592362	14592632	271	2.7518595213105397e-249	2.11557516354656e-54	8.845739824486281e-245	0.874354	FAM107B	FAM107B	hg19_genes_promoters	hyper	chr10	14592171	14592846	chr10:14592197-14592826
chr10	18448661	18448764	104	1.47524233579065e-94	5.37184209681055e-43	4.98029933673704e-61	-0.166667	CACNB2		hg19_cpg_inter	hypo	chr10	18446000	18450620	chr10:18427606-18831188
chr10	18549397	18550493	1097	6.71391654782635e-121	5.84382355244982e-39	6.25365511787403e-91	-0.079763	CACNB2, RP11-109I13.2	CACNB2	hg19_genes_promoters	hypo	chr10	18548832	18553177	chr10:18427606-18831188
chr10	18628543	18630562	2020	0	0	0	-0.296299	CACNB2	CACNB2	hg19_genes_promoters	hypo	chr10	18628395	18631289	chr10:18427606-18831188
chr10	18690857	18690980	124	9.89310983476691e-95	2.8250560554833e-56	1.31926391744844e-59	-0.375	CACNB2		hg19_cpg_inter	hypo	chr10	18688541	18692862	chr10:18427606-18831188
chr10	18750458	18750646	189	5.34173410804012e-158	2.8046491364439e-46	2.08852749717838e-152	0.833333	CACNB2		hg19_cpg_inter	hyper	chr10	18750118	18750696	chr10:18427606-18831188
chr10	20352774	20352931	158	0	0	1.91036598323012e-242	-1.52832	PLXDC2		hg19_cpg_inter	hypo	chr10	20352631	20353051	chr10:20352659-20353033
chr10	22624672	22624745	74	5.81048864817468e-100	1.36159422129727e-26	9.894479380863313e-60	-0.26416			hg19_cpg_islands	hypo	chr10	22623146	22626061	chr10:22623174-22626028
chr10	28691146	28691964	819	0	0	0	0.991646			hg19_enhancers_fantom	hyper	chr10	28690830	28691692	chr10:28690854-28692148
chr10	29922444	29922497	54	0	0	0	2.31372	SVIL		hg19_enhancers_fantom	hyper	chr10	29922181	29922582	chr10:29922205-29922549
chr10	32335886	32336132	247	6.31889172394455e-119	8.37550804536241e-77	4.74163338289653e-61	-1.33333	KIF5B		hg19_enhancers_fantom	hypo	chr10	32335813	32336238	chr10:32335843-32336217
chr10	33626083	33626214	132	1.02659958841924e-152	1.13965171090544e-100	2.1230894076750197e-114	-0.694988			hg19_cpg_islands	hypo	chr10	33623609	33626357	chr10:33623120-33626342
chr10	47075479	47075573	95	1.88556412039294e-100	7.936680307817569e-33	3.24464937465496e-99	-1.15723	LINC00842		hg19_cpg_inter	hypo	chr10	47075147	47075564	chr10:47075173-47075533
chr10	49542981	49543266	286	4.02740668413833e-140	2.96282163936929e-50	2.6934782192009302e-133	1.14908	MAPK8		hg19_cpg_inter	hyper	chr10	49542971	49543313	chr10:49542994-49543278
chr10	49876210	49876423	214	4.26765465213269e-119	1.05868849826455e-62	1.04259212083204e-101	0.787218	RP11-534L6.2		hg19_enhancers_fantom	hyper	chr10	49876081	49876689	chr10:49876110-49876652
chr10	61639290	61639737	448	0	0	0	0.228912	CCDC6		hg19_enhancers_fantom	hyper	chr10	61639212	61639815	chr10:61639238-61639777
chr10	70861332	70862397	1066	3.61780164215216e-216	3.96754947185842e-59	4.0402173288014e-133	0.359889	SRGN		hg19_cpg_inter	hyper	chr10	70860998	70861575	chr10:70845406-70865067
chr10	73978021	73978188	168	0	0	0	-0.792481	ANAPC16	ASCC1	hg19_genes_promoters	hypo	chr10	73978033	73978717	chr10:73977993-73978688
chr10	74056404	74057067	664	0	0	0	0.743734			hg19_enhancers_fantom	hyper	chr10	74056937	74058191	chr10:74056833-74058156
chr10	76242920	76243844	925	2.46801785669898e-161	1.82709757516258e-121	3.922872806864e-106	-0.547952	ADK		hg19_cpg_inter	hypo	chr10	76242871	76243394	chr10:75908943-76469561
chr10	76265442	76266380	939	2.52732301788491e-97	4.32788730800819e-80	4.74163338289653e-61	1.33333	ADK, RP11-46O21.2		hg19_cpg_inter	hyper	chr10	76264681	76267103	chr10:75908943-76469561
chr10	76433006	76433902	897	1.46887915744583e-140	4.1644364782503095e-71	5.40774895775827e-99	-0.0830075	ADK		hg19_cpg_inter	hypo	chr10	76431118	76434156	chr10:75908943-76469561
chr10	79596207	79596289	83	3.0248663223335698e-102	7.03784594254302e-30	5.40774895775827e-99	-1.45518	DLG5		hg19_enhancers_fantom	hypo	chr10	79596004	79596542	chr10:79596032-79596523
chr10	81004878	81005147	270	4.45934775564962e-230	2.93792106860167e-122	3.45853671820282e-152	0.924135	ZMIZ1		hg19_enhancers_fantom	hyper	chr10	81004427	81005323	chr10:81004456-81005294
chr10	82220505	82221056	552	3.9891696576227e-193	1.5456217470230799e-34	2.76682937456225e-152	0.646241	TSPAN14		hg19_cpg_inter	hyper	chr10	82220446	82221347	chr10:82220470-82221314
chr10	86004704	86006092	1389	0	1.23299831203685e-159	4.45752062753694e-242	0.539098	RGR	RGR	hg19_genes_promoters	hyper	chr10	86003519	86006272	chr10:86002809-86019444
chr10	89462634	89462893	260	7.1052139039361895e-301	6.78357193963661e-68	4.3791146648129004e-285	0.00341432	PAPSS2		hg19_cpg_inter	hyper	chr10	89462422	89462973	chr10:89462452-89462933
chr10	99080932	99081014	83	0	0	0	1.17648	FRAT1		hg19_cpg_islands	hyper	chr10	99078789	99081081	chr10:99078811-99081048
chr10	101294904	101296395	1492	0	5.61382562205521e-212	2.9659321129126397e-286	0.901647	NKX2-3		hg19_cpg_islands	hyper	chr10	101294413	101297291	chr10:101294443-101297263
chr10	104679206	104679293	88	1.7527376319445002e-213	6.64811245922803e-162	8.56390906573173e-80	1.83688	CNNM2		hg19_cpg_islands	hyper	chr10	104677295	104679351	chr10:104677315-104679312
chr10	105358671	105359213	543	1.13615432204382e-189	1.70390573873024e-74	2.91258006259311e-125	0.357852	SH3PXD2A		hg19_cpg_shelves	hyper	chr10	105358169	105366018	chr10:105351784-105615664
chr10	105368001	105368108	108	1.53277000569446e-160	4.39540091263928e-114	4.15024944728087e-61	-0.416993	SH3PXD2A		hg19_cpg_inter	hypo	chr10	105367921	105368195	chr10:105351784-105615664
chr10	105408216	105408288	73	3.50084598342569e-95	4.71863577904937e-45	1.30826402124717e-37	1.02124	SH3PXD2A		hg19_cpg_inter	hyper	chr10	105404356	105414387	chr10:105351784-105615664
chr10	105426258	105427376	1119	3.8721579392890004e-115	2.0230444240409104e-19	1.73859890706206e-60	0.0404876	SH3PXD2A		hg19_enhancers_fantom	hyper	chr10	105424697	105431798	chr10:105351784-105615664
chr10	105466156	105466487	332	0	0	0	-0.759272	SH3PXD2A		hg19_cpg_inter	hypo	chr10	105465773	105466962	chr10:105351784-105615664
chr10	105475619	105476027	409	6.33700908558395e-123	4.6622394753525294e-40	8.24539948405276e-60	0.391504	SH3PXD2A		hg19_cpg_inter	hyper	chr10	105471833	105477776	chr10:105351784-105615664
chr10	105539476	105540007	532	0	0	0	1.40426	SH3PXD2A		hg19_cpg_inter	hyper	chr10	105539011	105542495	chr10:105351784-105615664
chr10	105553535	105555031	1497	0	1.84695415532431e-127	4.45752062753694e-242	-0.479848	SH3PXD2A		hg19_cpg_inter	hypo	chr10	105550198	105555678	chr10:105351784-105615664
chr10	105558609	105560973	2365	0	0	0	-0.500799	SH3PXD2A		hg19_cpg_inter	hypo	chr10	105558178	105561477	chr10:105351784-105615664
chr10	109674295	109674609	315	1.4629489114400999e-136	4.94479791987315e-95	1.31926391744844e-59	-0.375	RP11-215N21.1		hg19_cpg_islands	hypo	chr10	109674171	109674987	chr10:109674196-109674964
chr10	112117202	112117458	257	1.6094488599707498e-187	3.46992227108725e-85	2.78470332957118e-152	0.30188			hg19_enhancers_fantom	hyper	chr10	112117099	112117477	chr10:112117126-112117443
chr10	112177183	112177435	253	2.6691083310441902e-121	7.21528652787378e-56	3.3201995578247e-61	-0.333333			hg19_genes_intergenic	hypo	chr10	112176916	112177483	chr10:112176943-112177461
chr10	116256574	116256758	185	2.89704595242309e-111	1.62477614099969e-102	9.894479380863313e-60	-0.861654	ABLIM1		hg19_cpg_inter	hypo	chr10	116256429	116256881	chr10:116256448-116256857
chr10	119002106	119002190	85	1.39827060250963e-161	5.10671427141647e-65	2.76682937456225e-152	1.30269	SLC18A2		hg19_enhancers_fantom	hyper	chr10	119002029	119002177	chr10:119002073-119002141
chr10	121006609	121006671	63	6.16956900896613e-154	1.39177224753843e-90	2.0201086644007e-133	-1.12283	GRK5		hg19_cpg_inter	hypo	chr10	121005553	121007546	chr10:120965197-121215631
chr10	121124585	121126464	1880	3.22073291740564e-160	6.53938140483844e-126	7.57084854086158e-99	0.214286	GRK5		hg19_cpg_inter	hyper	chr10	121122795	121132866	chr10:120965197-121215631
chr10	121178321	121178903	583	2.37377176269244e-102	6.13014978662243e-43	2.30871185553477e-59	-1.15796	GRK5		hg19_cpg_inter	hypo	chr10	121176391	121180082	chr10:120965197-121215631
chr10	121414308	121414711	404	4.0247344124771294e-204	1.95495007563821e-72	3.45853671820282e-152	0.123371	BAG3		hg19_cpg_shelves	hyper	chr10	121414138	121414845	chr10:121414166-121414812
chr10	121544330	121544475	146	4.77269658400801e-245	1.4798716526798402e-60	2.54715464430682e-242	1.26907	INPP5F		hg19_enhancers_fantom	hyper	chr10	121544210	121544557	chr10:121544240-121544543
chr10	124901973	124902219	247	3.78907516110824e-117	3.89525210536128e-65	3.24464937465496e-99	0.930827			hg19_cpg_islands	hyper	chr10	124901888	124902647	chr10:124901907-124902617
chr10	126366000	126366527	528	2.73439655297712e-168	3.19846485677941e-58	2.08852749717838e-152	0.185547	RP11-12J10.3, FAM53B		hg19_cpg_inter	hyper	chr10	126365876	126366229	chr10:126365902-126366190
chr10	126838030	126839451	1422	4.73598179238364e-143	3.73777887772662e-38	9.733948123964887e-99	-0.0263295	CTBP2		hg19_enhancers_fantom	hypo	chr10	126837930	126838231	chr10:126837951-126838191
chr10	128075296	128075521	226	1.47372232239314e-295	6.96017450232326e-64	1.6948183502357996e-286	-0.643821	ADAM12		hg19_enhancers_fantom	hypo	chr10	128075148	128075909	chr10:128075178-128075883
chr10	128811736	128812186	451	2.03607833712057e-134	4.14998073197829e-68	2.1230894076750197e-114	-1.05664	DOCK1, RP11-223P11.3, RP11-223P11.2		hg19_cpg_inter	hypo	chr10	128811564	128812326	chr10:128811590-128812295
[truncated: 1,735 more rows]

## Sheet: PSC-UC_CTRL_DMRs
chrom	start	end	width	min_smoothed_fdr	Stouffer	HMFDR	meandiff	overlapping.genes	annot.type	methylation	annot.chrom	annot.start	annot.end	annot.width	annot.symbol
[truncated: 1,341 more rows]
